# Supplementary material for: Season-specific dominance broadly stabilizes polymorphism under symmetric and asymmetric multivoltinism
Source: bioRxiv. 2024 May 13:2023.11.20.567918. Originally published 2023 Nov 21. Preprint. [Version 2] doi: 10.1101/2023.11.20.567918 (PMC10690222; doi:10.1101/2023.11.20.567918)
Supplement: Supplement 3 [file media-3.zip]

Archive with 2 entries (2 files):
- Season-specific dominance.nb
- __MACOSX/._Season-specific dominance.nb
