# Supplementary material for: Season-specific dominance broadly stabilizes polymorphism under symmetric and asymmetric multivoltinism
Source: bioRxiv. 2024 May 13:2023.11.20.567918. Originally published 2023 Nov 21. Preprint. [Version 2] doi: 10.1101/2023.11.20.567918 (PMC10690222; doi:10.1101/2023.11.20.567918)
Supplement: Supplement 3 [file media-3.zip › Season-specific dominance.nb]

(* Content-type: application/vnd.wolfram.mathematica *)

(*** Wolfram Notebook File ***)
(* http://www.wolfram.com/nb *)

(* CreatedBy='Mathematica 14.0' *)

(*CacheID: 234*)
(* Internal cache information:
NotebookFileLineBreakTest
NotebookFileLineBreakTest
NotebookDataPosition[       158,          7]
NotebookDataLength[  16883158,     287344]
NotebookOptionsPosition[  16825670,     286470]
NotebookOutlinePosition[  16826269,     286491]
CellTagsIndexPosition[  16826226,     286488]
WindowFrame->Normal*)

(* Beginning of Notebook Content *)
Notebook[{

Cell[CellGroupData[{
Cell[TextData[StyleBox["Season-specific dominance broadly stabilizes \
polymorphism under symmetric and asymmetric multivoltinism",
 IgnoreSpellCheck->True,
 FontFamily->"Optima",
 FontSize->24,
 FontWeight->"Bold",
 FontColor->GrayLevel[0]]], "Title",
 CellChangeTimes->{
  3.91866718147721*^9, {3.924614828009458*^9, 3.924614833173658*^9}},
 Background->RGBColor[
  0.87, 0.94, 1],ExpressionUUID->"f1ba56d8-910e-478e-a0d6-45346f7377e1"],

Cell[TextData[{
 StyleBox["Evgeny ",
  FontFamily->"Palatino",
  FontSize->16,
  FontWeight->"Regular"],
 StyleBox["Brud\n",
  IgnoreSpellCheck->True,
  FontFamily->"Palatino",
  FontSize->16,
  FontWeight->"Regular"],
 StyleBox["Department of Biological Sciences, North Carolina State \
University, Raleigh, NC, USA",
  IgnoreSpellCheck->True,
  FontFamily->"Palatino",
  FontSize->16,
  FontWeight->"Regular",
  FontSlant->"Italic"]
}], "Subtitle",
 CellChangeTimes->{{3.910598077148157*^9, 3.910598081611112*^9}, {
  3.910598117362905*^9, 3.910598151035244*^9}, {3.918667054130945*^9, 
  3.918667054732851*^9}, {3.91866725479101*^9, 3.9186672549885674`*^9}},
 FontFamily->"Rockwell",
 FontWeight->"Bold",
 Background->RGBColor[
  1, 0.9, 0.8],ExpressionUUID->"3781dfe3-fa5e-429f-915f-73b7dfa753d0"],

Cell[CellGroupData[{

Cell["Potential for seasonally balanced polymorphism", "Section",
 CellChangeTimes->{{3.918657410886072*^9, 3.918657417573093*^9}, {
  3.918682981057212*^9, 
  3.918682983869315*^9}},ExpressionUUID->"ab422dad-eef5-45a8-af67-\
20f6e41ceaa8"],

Cell[CellGroupData[{

Cell[TextData[{
 "Conditions for protected polymorphism ",
 Cell[BoxData[
  FormBox[
   RowBox[{"(", "m"}], TraditionalForm]],ExpressionUUID->
  "03a8a281-aa67-4da1-9717-5d16020010f3"],
 " = ",
 Cell[BoxData[
  FormBox["n", TraditionalForm]],ExpressionUUID->
  "7ec9399a-87b2-428c-a0b3-b4db159cc12e"],
 ")"
}], "Subsection",
 CellChangeTimes->{{3.918657513002763*^9, 3.918657543996027*^9}, {
  3.918862440868108*^9, 
  3.91886244333825*^9}},ExpressionUUID->"820aa02d-b582-4836-ae86-\
1812e868ceed"],

Cell[TextData[{
 StyleBox["The region of parameters consistent with overdominance in \
geometric mean fitness is given below, assuming equal generations per season ",
  FontFamily->"Palatino",
  FontWeight->"Regular"],
 Cell[BoxData[
  FormBox[
   RowBox[{"(", "m"}], TraditionalForm]],
  FontFamily->"Palatino",ExpressionUUID->
  "3eca20c3-651e-4d1e-b05e-bc161ef5b7bf"],
 StyleBox[" = ",
  FontFamily->"Palatino",
  FontWeight->"Regular"],
 StyleBox["n",
  FontFamily->"Palatino",
  FontWeight->"Regular",
  FontSlant->"Italic"],
 StyleBox["):",
  FontFamily->"Palatino",
  FontWeight->"Regular"]
}], "Text",
 CellChangeTimes->{{3.918656965200489*^9, 3.918657025494565*^9}, {
  3.918657059039695*^9, 3.9186570592780523`*^9}, {3.918657210584378*^9, 
  3.9186572106036377`*^9}, {3.918657275367107*^9, 3.9186572755405807`*^9}, {
  3.918681569487355*^9, 3.9186815791284637`*^9}, {3.918862420429731*^9, 
  3.918862426782054*^9}, {3.919021745775197*^9, 
  3.919021785780282*^9}},ExpressionUUID->"de23a935-c958-4ea8-8310-\
c934ff4f9426"],

Cell[CellGroupData[{

Cell[BoxData[
 RowBox[{"region", "=", 
  RowBox[{"Reduce", "[", 
   RowBox[{
    RowBox[{
     RowBox[{
      RowBox[{
       RowBox[{"(", 
        RowBox[{"1", "-", 
         RowBox[{"h1", " ", "s1"}]}], ")"}], " ", 
       RowBox[{"(", 
        RowBox[{"1", "-", 
         RowBox[{"h2", " ", "s2"}]}], ")"}]}], ">", 
      RowBox[{"(", 
       RowBox[{"1", "-", "s1"}], ")"}], ">", 
      RowBox[{"(", 
       RowBox[{"1", "-", "s2"}], ")"}]}], "&&", 
     RowBox[{"0", "<=", "h1", "<=", "1"}], "&&", 
     RowBox[{"0", "<=", "h2", "<=", "1"}], "&&", 
     RowBox[{"0", "<=", "s1", "<=", "s2"}], "&&", 
     RowBox[{"0", "<=", "s2", "<=", "1"}]}], ",", 
    RowBox[{"{", 
     RowBox[{"s1", ",", "s2", ",", "h1", ",", "h2"}], "}"}]}], 
   "]"}]}]], "Input",
 CellChangeTimes->{{3.917618452518414*^9, 3.917618466640915*^9}, {
   3.917930398985131*^9, 3.917930415503448*^9}, {3.918414539085287*^9, 
   3.918414545763652*^9}, 3.918657259500166*^9, {3.918657908862905*^9, 
   3.918657910415563*^9}, {3.92103258989084*^9, 3.92103259255949*^9}, {
   3.921032683587504*^9, 3.921032683686117*^9}, {3.921032782456723*^9, 
   3.921032783407234*^9}, {3.921113474830782*^9, 3.921113477330492*^9}, {
   3.921147324704252*^9, 3.921147328115136*^9}},
 CellLabel->
  "In[188]:=",ExpressionUUID->"b51975d1-f966-4ff4-9431-e027dad20ce1"],

Cell[BoxData[
 RowBox[{
  RowBox[{"0", "<", "s1", "<", "1"}], "&&", 
  RowBox[{"s1", "<", "s2", "\[LessEqual]", "1"}], "&&", 
  RowBox[{"0", "\[LessEqual]", "h1", "<", "1"}], "&&", 
  RowBox[{"0", "\[LessEqual]", "h2", "<", 
   FractionBox[
    RowBox[{
     RowBox[{"-", "s1"}], "+", 
     RowBox[{"h1", " ", "s1"}]}], 
    RowBox[{
     RowBox[{"-", "s2"}], "+", 
     RowBox[{"h1", " ", "s1", " ", "s2"}]}]]}]}]], "Output",
 CellChangeTimes->{{3.917618457792705*^9, 3.917618467124057*^9}, {
   3.917930409506762*^9, 3.917930416110384*^9}, 3.918657035001616*^9, 
   3.918657263113513*^9, 3.92042233728971*^9, {3.921032580213643*^9, 
   3.921032592798781*^9}, 3.921032684004038*^9, 3.92103278421812*^9, {
   3.9211134778044*^9, 3.921113504482018*^9}, 3.92114732838064*^9},
 CellLabel->
  "Out[188]=",ExpressionUUID->"4da9dcd9-4a46-40c6-9fc7-14dd1b9386ab"]
}, Open  ]],

Cell[TextData[{
 "Note that the rightmost term above is ",
 Cell[BoxData[
  FormBox[
   SubscriptBox[
    StyleBox["h",
     FontSlant->"Plain"], 
    RowBox[{"2", ",", "max"}]], TraditionalForm]],ExpressionUUID->
  "9e33d75b-2aaa-47d2-a9f1-73a8ccaf6bc8"],
 " from the article. Equivalently, this region",
 " can be expressed in the following form (which features ",
 Cell[BoxData[
  FormBox[
   SubscriptBox[
    StyleBox["h",
     FontSlant->"Plain"], 
    RowBox[{"1", ",", "max"}]], TraditionalForm]],ExpressionUUID->
  "32a00d13-cd45-4177-a34f-9d0065ddeaf9"],
 "):"
}], "Text",
 CellChangeTimes->{{3.918656965200489*^9, 3.918657158471805*^9}, {
  3.918657215535264*^9, 3.918657218142874*^9}, {3.918665242084838*^9, 
  3.918665249427225*^9}, {3.9186816119376793`*^9, 3.918681627292134*^9}},
 FontFamily->"Palatino",
 FontWeight->"Regular",ExpressionUUID->"4f4d7456-1579-49e2-8d94-bd50e3cfde43"],

Cell[CellGroupData[{

Cell[BoxData[
 RowBox[{"Reduce", "[", 
  RowBox[{
   RowBox[{
    RowBox[{
     RowBox[{
      RowBox[{"(", 
       RowBox[{"1", "-", 
        RowBox[{"h1", " ", "s1"}]}], ")"}], " ", 
      RowBox[{"(", 
       RowBox[{"1", "-", 
        RowBox[{"h2", " ", "s2"}]}], ")"}]}], ">", 
     RowBox[{"(", 
      RowBox[{"1", "-", "s1"}], ")"}], ">", 
     RowBox[{"(", 
      RowBox[{"1", "-", "s2"}], ")"}]}], "&&", 
    RowBox[{"0", "<=", "h1", "<=", "1"}], "&&", 
    RowBox[{"0", "<=", "h2", "<=", "1"}], "&&", 
    RowBox[{"0", "<=", "s1", "<=", "1"}], "&&", 
    RowBox[{"0", "<=", "s2", "<=", "1"}]}], ",", 
   RowBox[{"{", 
    RowBox[{"s1", ",", "s2", ",", "h2", ",", "h1"}], "}"}]}], "]"}]], "Input",\

 CellChangeTimes->{{3.918657081146209*^9, 3.918657081939375*^9}, {
  3.9211134940070267`*^9, 3.921113502643352*^9}},
 CellLabel->
  "In[179]:=",ExpressionUUID->"2624e3ab-53e3-441d-96a8-fd6f7b0bdcf1"],

Cell[BoxData[
 RowBox[{
  RowBox[{"0", "<", "s1", "<", "1"}], "&&", 
  RowBox[{"s1", "<", "s2", "\[LessEqual]", "1"}], "&&", 
  RowBox[{"0", "\[LessEqual]", "h2", "<", 
   FractionBox["s1", "s2"]}], "&&", 
  RowBox[{"0", "\[LessEqual]", "h1", "<", 
   FractionBox[
    RowBox[{
     RowBox[{"-", "s1"}], "+", 
     RowBox[{"h2", " ", "s2"}]}], 
    RowBox[{
     RowBox[{"-", "s1"}], "+", 
     RowBox[{"h2", " ", "s1", " ", "s2"}]}]]}]}]], "Output",
 CellChangeTimes->{
  3.918657082547241*^9, 3.920422337356628*^9, {3.921113480596314*^9, 
   3.921113506934286*^9}},
 CellLabel->
  "Out[179]=",ExpressionUUID->"3f6aa77e-2a70-409f-b838-9eceb50a009a"]
}, Open  ]],

Cell["\<\
Equality of selection coefficients falls under the  conditions already \
deduced.\
\>", "Text",
 CellChangeTimes->{{3.918656965200489*^9, 3.918657158471805*^9}, {
   3.918657215535264*^9, 3.918657218142874*^9}, {3.9186634875149384`*^9, 
   3.918663628706717*^9}, {3.918665266891431*^9, 3.918665321306788*^9}, {
   3.918665379893764*^9, 3.918665422163205*^9}, {3.918740622315391*^9, 
   3.91874066391568*^9}, 3.921113437927781*^9},
 FontFamily->"Palatino",
 FontWeight->"Regular",ExpressionUUID->"15a6e6bf-4031-4139-9798-0fa10be7c8ba"],

Cell[CellGroupData[{

Cell[BoxData[
 RowBox[{"Reduce", "[", 
  RowBox[{
   RowBox[{
    RowBox[{
     RowBox[{
      RowBox[{"(", 
       RowBox[{"1", "-", 
        RowBox[{"h1", " ", "s1"}]}], ")"}], " ", 
      RowBox[{"(", 
       RowBox[{"1", "-", 
        RowBox[{"h2", " ", "s2"}]}], ")"}]}], ">", 
     RowBox[{"(", 
      RowBox[{"1", "-", "s1"}], ")"}], "==", 
     RowBox[{"(", 
      RowBox[{"1", "-", "s2"}], ")"}]}], "&&", 
    RowBox[{"0", "<=", "h1", "<=", "1"}], "&&", 
    RowBox[{"0", "<=", "h2", "<=", "1"}], "&&", 
    RowBox[{"0", "<=", "s1", "<=", "1"}], "&&", 
    RowBox[{"0", "<=", "s2", "<=", "1"}]}], ",", 
   RowBox[{"{", 
    RowBox[{"s1", ",", "s2", ",", "h2", ",", "h1"}], "}"}]}], "]"}]], "Input",\

 CellChangeTimes->{{3.917618452518414*^9, 3.917618466640915*^9}, {
   3.917930398985131*^9, 3.917930415503448*^9}, {3.918414539085287*^9, 
   3.918414545763652*^9}, 3.918657259500166*^9, {3.918657908862905*^9, 
   3.918657910415563*^9}, {3.91866347174559*^9, 3.918663471892706*^9}, {
   3.918665325465425*^9, 3.918665326178046*^9}, 3.9211133539489107`*^9},
 CellLabel->
  "In[180]:=",ExpressionUUID->"a7d6d6b5-84f9-41e7-a617-af593c2429aa"],

Cell[BoxData[
 RowBox[{
  RowBox[{"0", "<", "s1", "\[LessEqual]", "1"}], "&&", 
  RowBox[{"s2", "\[Equal]", "s1"}], "&&", 
  RowBox[{"0", "\[LessEqual]", "h2", "<", "1"}], "&&", 
  RowBox[{"0", "\[LessEqual]", "h1", "<", 
   FractionBox[
    RowBox[{
     RowBox[{"-", "s1"}], "+", 
     RowBox[{"h2", " ", "s2"}]}], 
    RowBox[{
     RowBox[{"-", "s1"}], "+", 
     RowBox[{"h2", " ", "s1", " ", "s2"}]}]]}]}]], "Output",
 CellChangeTimes->{{3.917618457792705*^9, 3.917618467124057*^9}, {
   3.917930409506762*^9, 3.917930416110384*^9}, 3.918657035001616*^9, 
   3.918657263113513*^9, 3.9186634722510633`*^9, 3.918665326760536*^9, 
   3.920422337386954*^9, 3.9211135069675217`*^9},
 CellLabel->
  "Out[180]=",ExpressionUUID->"411326b2-83eb-4dd0-a002-423268fc25cc"]
}, Open  ]],

Cell[CellGroupData[{

Cell[BoxData[
 RowBox[{"Reduce", "[", 
  RowBox[{
   RowBox[{
    RowBox[{
     RowBox[{
      RowBox[{"(", 
       RowBox[{"1", "-", 
        RowBox[{"h1", " ", "s1"}]}], ")"}], " ", 
      RowBox[{"(", 
       RowBox[{"1", "-", 
        RowBox[{"h2", " ", "s2"}]}], ")"}]}], ">", 
     RowBox[{"(", 
      RowBox[{"1", "-", "s1"}], ")"}], "==", 
     RowBox[{"(", 
      RowBox[{"1", "-", "s2"}], ")"}]}], "&&", 
    RowBox[{"0", "<=", "h1", "<=", "1"}], "&&", 
    RowBox[{"0", "<=", "h2", "<=", "1"}], "&&", 
    RowBox[{"0", "<=", "s1", "<=", "1"}], "&&", 
    RowBox[{"0", "<=", "s2", "<=", "1"}]}], ",", 
   RowBox[{"{", 
    RowBox[{"s1", ",", "s2", ",", "h1", ",", "h2"}], "}"}]}], "]"}]], "Input",\

 CellChangeTimes->{{3.917618452518414*^9, 3.917618466640915*^9}, {
   3.917930398985131*^9, 3.917930415503448*^9}, {3.918414539085287*^9, 
   3.918414545763652*^9}, 3.918657259500166*^9, {3.918657908862905*^9, 
   3.918657910415563*^9}, {3.91866347174559*^9, 3.918663471892706*^9}, {
   3.918665325465425*^9, 3.918665326178046*^9}, 3.9211133539489107`*^9, {
   3.9211134528256273`*^9, 3.9211134535832872`*^9}},
 CellLabel->
  "In[181]:=",ExpressionUUID->"d767c0ac-dc6b-4c58-9006-bbeab32aabf3"],

Cell[BoxData[
 RowBox[{
  RowBox[{"(", 
   RowBox[{
    RowBox[{"0", "<", "s1", "<", "1"}], "&&", 
    RowBox[{"s2", "\[Equal]", "s1"}], "&&", 
    RowBox[{"(", 
     RowBox[{
      RowBox[{"(", 
       RowBox[{
        RowBox[{"h1", "\[Equal]", "0"}], "&&", 
        RowBox[{"0", "\[LessEqual]", "h2", "<", "1"}]}], ")"}], "||", 
      RowBox[{"(", 
       RowBox[{
        RowBox[{"0", "<", "h1", "<", "1"}], "&&", 
        RowBox[{"0", "\[LessEqual]", "h2", "<", 
         FractionBox[
          RowBox[{
           RowBox[{"-", "s1"}], "+", 
           RowBox[{"h1", " ", "s1"}]}], 
          RowBox[{
           RowBox[{"-", "s2"}], "+", 
           RowBox[{"h1", " ", "s1", " ", "s2"}]}]]}]}], ")"}]}], ")"}]}], 
   ")"}], "||", 
  RowBox[{"(", 
   RowBox[{
    RowBox[{"s1", "\[Equal]", "1"}], "&&", 
    RowBox[{"s2", "\[Equal]", "1"}], "&&", 
    RowBox[{"0", "\[LessEqual]", "h1", "<", "1"}], "&&", 
    RowBox[{"0", "\[LessEqual]", "h2", "<", "1"}]}], ")"}]}]], "Output",
 CellChangeTimes->{{3.917618457792705*^9, 3.917618467124057*^9}, {
   3.917930409506762*^9, 3.917930416110384*^9}, 3.918657035001616*^9, 
   3.918657263113513*^9, 3.9186634722510633`*^9, 3.918665326760536*^9, 
   3.920422337386954*^9, 3.9211134542358227`*^9, 3.921113509001134*^9},
 CellLabel->
  "Out[181]=",ExpressionUUID->"e73eb4bd-ef58-48dc-9457-f5f9d3919efa"]
}, Open  ]],

Cell["Assigning the maximal bounds to a variable:", "Text",
 CellChangeTimes->{{3.918656965200489*^9, 3.918657158471805*^9}, {
  3.918657215535264*^9, 3.918657218142874*^9}, {3.9186634875149384`*^9, 
  3.918663628706717*^9}, {3.918663702394744*^9, 3.918663734782723*^9}},
 FontFamily->"Palatino",
 FontWeight->"Regular",ExpressionUUID->"b2609320-d4ea-41c8-92f1-6e0ea240d852"],

Cell[BoxData[
 RowBox[{
  RowBox[{"h2maxForm", "=", 
   FractionBox[
    RowBox[{
     RowBox[{"-", "s1"}], "+", 
     RowBox[{"h1", " ", "s1"}]}], 
    RowBox[{
     RowBox[{"-", "s2"}], "+", 
     RowBox[{"h1", " ", "s1", " ", "s2"}]}]]}], ";"}]], "Input",
 CellChangeTimes->{{3.9176213269496307`*^9, 3.91762133871422*^9}, {
  3.918665438478945*^9, 3.9186655086681557`*^9}, {3.918827680828294*^9, 
  3.918827681403146*^9}},
 CellLabel->
  "In[182]:=",ExpressionUUID->"42bcb9ab-1847-4e6e-affa-3b4d85622030"],

Cell[BoxData[
 RowBox[{
  RowBox[{"h1maxForm", "=", 
   FractionBox[
    RowBox[{
     RowBox[{"-", "s1"}], "+", 
     RowBox[{"h2", " ", "s2"}]}], 
    RowBox[{
     RowBox[{"-", "s1"}], "+", 
     RowBox[{"h2", " ", "s1", " ", "s2"}]}]]}], ";"}]], "Input",
 CellChangeTimes->{{3.917621344282146*^9, 3.9176213500048122`*^9}},
 CellLabel->
  "In[183]:=",ExpressionUUID->"6560f7a8-89a0-4b74-ab04-a8299899698c"],

Cell[TextData[{
 "The conditions on dominance in the first two outputs correspond to region \
",
 StyleBox["P",
  FontSlant->"Italic"],
 " from the article",
 StyleBox[".",
  FontSlant->"Italic"]
}], "Text",
 CellChangeTimes->{
  3.91865771214294*^9, {3.918657750542312*^9, 3.918657751409944*^9}, {
   3.918663763322479*^9, 3.918663792467325*^9}, {3.9186638234807563`*^9, 
   3.918663825880184*^9}, 3.918682720654097*^9},
 FontFamily->"Palatino",
 FontWeight->"Regular",ExpressionUUID->"f5a28dcb-c8b1-4e4a-ac37-c25d83c3883c"]
}, Closed]],

Cell[CellGroupData[{

Cell["Figure 1", "Subsection",
 CellChangeTimes->{{3.918657440796587*^9, 3.9186574429175*^9}, {
  3.918657480279771*^9, 
  3.918657489851572*^9}},ExpressionUUID->"f04b362d-7174-4008-b7a3-\
85ab16e0e722"],

Cell[TextData[{
 StyleBox[" ",
  FontSlant->"Italic"],
 "Three examples of the ",
 StyleBox["P",
  FontSlant->"Italic"],
 " region are given below: "
}], "Text",
 CellChangeTimes->{{3.918656965200489*^9, 3.918657158471805*^9}, {
  3.918657198378598*^9, 3.918657331470131*^9}, {3.918657686475342*^9, 
  3.918657704835434*^9}},
 FontFamily->"Palatino",
 FontWeight->"Regular",ExpressionUUID->"464db174-002d-4176-8118-853ee2e87a6b"],

Cell[CellGroupData[{

Cell[BoxData[
 RowBox[{"GraphicsGrid", "[", 
  RowBox[{"{", 
   RowBox[{"{", 
    RowBox[{
     RowBox[{"Show", "[", 
      RowBox[{
       RowBox[{"RegionPlot", "[", 
        RowBox[{
         RowBox[{
          RowBox[{"0", "\[LessEqual]", "h2", "<", 
           RowBox[{"1", "/", "2"}]}], "&&", 
          RowBox[{"0", "\[LessEqual]", "h1", "<", 
           RowBox[{"1", "/", "2"}]}]}], ",", 
         RowBox[{"{", 
          RowBox[{"h1", ",", "0", ",", "1"}], "}"}], ",", 
         RowBox[{"{", 
          RowBox[{"h2", ",", "0", ",", "1"}], "}"}], ",", 
         RowBox[{"PlotStyle", "->", 
          RowBox[{"Lighter", "[", "Purple", "]"}]}], ",", 
         RowBox[{"BoundaryStyle", "->", "None"}]}], "]"}], ",", 
       RowBox[{"RegionPlot", "[", 
        RowBox[{
         RowBox[{
          RowBox[{
           RowBox[{"1", "/", "2"}], "<", "h2", "<", "1"}], "&&", 
          RowBox[{
           RowBox[{"1", "/", "2"}], "<", "h1", "<", "1"}]}], ",", 
         RowBox[{"{", 
          RowBox[{"h1", ",", "0", ",", "1"}], "}"}], ",", 
         RowBox[{"{", 
          RowBox[{"h2", ",", "0", ",", "1"}], "}"}], ",", 
         RowBox[{"PlotStyle", "->", "LightPurple"}], ",", 
         RowBox[{"BoundaryStyle", "->", "None"}]}], "]"}], ",", 
       RowBox[{"RegionPlot", "[", 
        RowBox[{
         RowBox[{
          RowBox[{"0", "\[LessEqual]", "h2", "<", 
           RowBox[{"1", "/", "2"}]}], "&&", 
          RowBox[{
           RowBox[{"1", "/", "2"}], "<", "h1", "<", "1"}]}], ",", 
         RowBox[{"{", 
          RowBox[{"h1", ",", "0", ",", "1"}], "}"}], ",", 
         RowBox[{"{", 
          RowBox[{"h2", ",", "0", ",", "1"}], "}"}], ",", 
         RowBox[{"PlotStyle", "->", 
          RowBox[{"Lighter", "[", 
           RowBox[{"Hue", "[", "0.6", "]"}], "]"}]}], ",", 
         RowBox[{"BoundaryStyle", "->", "None"}]}], "]"}], ",", 
       RowBox[{"RegionPlot", "[", 
        RowBox[{
         RowBox[{
          RowBox[{
           RowBox[{"1", "/", "2"}], "<", "h2", "<", "1"}], "&&", 
          RowBox[{"0", "<", "h1", "<", 
           RowBox[{"1", "/", "2"}]}]}], ",", 
         RowBox[{"{", 
          RowBox[{"h1", ",", "0", ",", "1"}], "}"}], ",", 
         RowBox[{"{", 
          RowBox[{"h2", ",", "0", ",", "1"}], "}"}], ",", 
         RowBox[{"PlotStyle", "->", 
          RowBox[{"Lighter", "[", 
           RowBox[{"Hue", "[", "0.06", "]"}], "]"}]}], ",", 
         RowBox[{"BoundaryStyle", "->", "None"}]}], "]"}], ",", 
       RowBox[{"RegionPlot", "[", 
        RowBox[{
         RowBox[{
          RowBox[{
           RowBox[{"0", "\[LessEqual]", "h1", "<", "1"}], "&&", 
           RowBox[{"0", "\[LessEqual]", "h2", "<", 
            FractionBox[
             RowBox[{
              RowBox[{"-", "s1"}], "+", 
              RowBox[{"h1", " ", "s1"}]}], 
             RowBox[{
              RowBox[{"-", "s2"}], "+", 
              RowBox[{"h1", " ", "s1", " ", "s2"}]}]]}]}], "/.", 
          RowBox[{"{", 
           RowBox[{
            RowBox[{"s1", "->", "0.017"}], ",", 
            RowBox[{"s2", "->", "0.048"}]}], "}"}]}], ",", 
         RowBox[{"{", 
          RowBox[{"h1", ",", " ", "0", ",", "1"}], "}"}], ",", " ", 
         RowBox[{"{", 
          RowBox[{"h2", ",", " ", "0", ",", " ", "1"}], "}"}], ",", " ", 
         RowBox[{"BoundaryStyle", "->", 
          RowBox[{"Directive", "[", 
           RowBox[{"Dashed", ",", " ", 
            RowBox[{"Thickness", "[", "0.01", "]"}], ",", " ", "Black"}], 
           "]"}]}]}], "]"}], ",", " ", 
       RowBox[{"Frame", "->", "True"}], ",", " ", 
       RowBox[{"FrameTicksStyle", "->", "14"}]}], "]"}], ",", " ", 
     RowBox[{"Show", "[", 
      RowBox[{
       RowBox[{"RegionPlot", "[", 
        RowBox[{
         RowBox[{
          RowBox[{"0", "\[LessEqual]", "h2", "<", 
           RowBox[{"1", "/", "2"}]}], "&&", 
          RowBox[{"0", "\[LessEqual]", "h1", "<", 
           RowBox[{"1", "/", "2"}]}]}], ",", 
         RowBox[{"{", 
          RowBox[{"h1", ",", "0", ",", "1"}], "}"}], ",", 
         RowBox[{"{", 
          RowBox[{"h2", ",", "0", ",", "1"}], "}"}], ",", 
         RowBox[{"PlotStyle", "->", 
          RowBox[{"Lighter", "[", "Purple", "]"}]}], ",", 
         RowBox[{"BoundaryStyle", "->", "None"}]}], "]"}], ",", 
       RowBox[{"RegionPlot", "[", 
        RowBox[{
         RowBox[{
          RowBox[{
           RowBox[{"1", "/", "2"}], "<", "h2", "<", "1"}], "&&", 
          RowBox[{
           RowBox[{"1", "/", "2"}], "<", "h1", "<", "1"}]}], ",", 
         RowBox[{"{", 
          RowBox[{"h1", ",", "0", ",", "1"}], "}"}], ",", 
         RowBox[{"{", 
          RowBox[{"h2", ",", "0", ",", "1"}], "}"}], ",", 
         RowBox[{"PlotStyle", "->", "LightPurple"}], ",", 
         RowBox[{"BoundaryStyle", "->", "None"}]}], "]"}], ",", 
       RowBox[{"RegionPlot", "[", 
        RowBox[{
         RowBox[{
          RowBox[{"0", "\[LessEqual]", "h2", "<", 
           RowBox[{"1", "/", "2"}]}], "&&", 
          RowBox[{
           RowBox[{"1", "/", "2"}], "<", "h1", "<", "1"}]}], ",", 
         RowBox[{"{", 
          RowBox[{"h1", ",", "0", ",", "1"}], "}"}], ",", 
         RowBox[{"{", 
          RowBox[{"h2", ",", "0", ",", "1"}], "}"}], ",", 
         RowBox[{"PlotStyle", "->", 
          RowBox[{"Lighter", "[", 
           RowBox[{"Hue", "[", "0.6", "]"}], "]"}]}], ",", 
         RowBox[{"BoundaryStyle", "->", "None"}]}], "]"}], ",", 
       RowBox[{"RegionPlot", "[", 
        RowBox[{
         RowBox[{
          RowBox[{
           RowBox[{"1", "/", "2"}], "<", "h2", "<", "1"}], "&&", 
          RowBox[{"0", "<", "h1", "<", 
           RowBox[{"1", "/", "2"}]}]}], ",", 
         RowBox[{"{", 
          RowBox[{"h1", ",", "0", ",", "1"}], "}"}], ",", 
         RowBox[{"{", 
          RowBox[{"h2", ",", "0", ",", "1"}], "}"}], ",", 
         RowBox[{"PlotStyle", "->", 
          RowBox[{"Lighter", "[", 
           RowBox[{"Hue", "[", "0.06", "]"}], "]"}]}], ",", 
         RowBox[{"BoundaryStyle", "->", "None"}]}], "]"}], ",", 
       RowBox[{"RegionPlot", "[", 
        RowBox[{
         RowBox[{
          RowBox[{
           RowBox[{"0", "\[LessEqual]", "h1", "<", "1"}], "&&", 
           RowBox[{"0", "\[LessEqual]", "h2", "<", 
            FractionBox[
             RowBox[{
              RowBox[{"-", "s1"}], "+", 
              RowBox[{"h1", " ", "s1"}]}], 
             RowBox[{
              RowBox[{"-", "s2"}], "+", 
              RowBox[{"h1", " ", "s1", " ", "s2"}]}]]}]}], "/.", 
          RowBox[{"{", 
           RowBox[{
            RowBox[{"s1", "->", "0.035"}], ",", 
            RowBox[{"s2", "->", "0.048"}]}], "}"}]}], ",", 
         RowBox[{"{", 
          RowBox[{"h1", ",", " ", "0", ",", "1"}], "}"}], ",", " ", 
         RowBox[{"{", 
          RowBox[{"h2", ",", " ", "0", ",", " ", "1"}], "}"}], ",", " ", 
         RowBox[{"BoundaryStyle", "->", 
          RowBox[{"Directive", "[", 
           RowBox[{"Dashed", ",", " ", 
            RowBox[{"Thickness", "[", "0.01", "]"}], ",", " ", "Black"}], 
           "]"}]}]}], "]"}], ",", " ", 
       RowBox[{"Frame", "->", "True"}], ",", " ", 
       RowBox[{"FrameTicksStyle", "->", "14"}]}], "]"}], ",", 
     RowBox[{"Show", "[", 
      RowBox[{
       RowBox[{"RegionPlot", "[", 
        RowBox[{
         RowBox[{
          RowBox[{"0", "\[LessEqual]", "h2", "<", 
           RowBox[{"1", "/", "2"}]}], "&&", 
          RowBox[{"0", "\[LessEqual]", "h1", "<", 
           RowBox[{"1", "/", "2"}]}]}], ",", 
         RowBox[{"{", 
          RowBox[{"h1", ",", "0", ",", "1"}], "}"}], ",", 
         RowBox[{"{", 
          RowBox[{"h2", ",", "0", ",", "1"}], "}"}], ",", 
         RowBox[{"PlotStyle", "->", 
          RowBox[{"Lighter", "[", "Purple", "]"}]}], ",", 
         RowBox[{"BoundaryStyle", "->", "None"}]}], "]"}], ",", 
       RowBox[{"RegionPlot", "[", 
        RowBox[{
         RowBox[{
          RowBox[{
           RowBox[{"1", "/", "2"}], "<", "h2", "<", "1"}], "&&", 
          RowBox[{
           RowBox[{"1", "/", "2"}], "<", "h1", "<", "1"}]}], ",", 
         RowBox[{"{", 
          RowBox[{"h1", ",", "0", ",", "1"}], "}"}], ",", 
         RowBox[{"{", 
          RowBox[{"h2", ",", "0", ",", "1"}], "}"}], ",", 
         RowBox[{"PlotStyle", "->", "LightPurple"}], ",", 
         RowBox[{"BoundaryStyle", "->", "None"}]}], "]"}], ",", 
       RowBox[{"RegionPlot", "[", 
        RowBox[{
         RowBox[{
          RowBox[{"0", "\[LessEqual]", "h2", "<", 
           RowBox[{"1", "/", "2"}]}], "&&", 
          RowBox[{
           RowBox[{"1", "/", "2"}], "<", "h1", "<", "1"}]}], ",", 
         RowBox[{"{", 
          RowBox[{"h1", ",", "0", ",", "1"}], "}"}], ",", 
         RowBox[{"{", 
          RowBox[{"h2", ",", "0", ",", "1"}], "}"}], ",", 
         RowBox[{"PlotStyle", "->", 
          RowBox[{"Lighter", "[", 
           RowBox[{"Hue", "[", "0.6", "]"}], "]"}]}], ",", 
         RowBox[{"BoundaryStyle", "->", "None"}]}], "]"}], ",", 
       RowBox[{"RegionPlot", "[", 
        RowBox[{
         RowBox[{
          RowBox[{
           RowBox[{"1", "/", "2"}], "<", "h2", "<", "1"}], "&&", 
          RowBox[{"0", "<", "h1", "<", 
           RowBox[{"1", "/", "2"}]}]}], ",", 
         RowBox[{"{", 
          RowBox[{"h1", ",", "0", ",", "1"}], "}"}], ",", 
         RowBox[{"{", 
          RowBox[{"h2", ",", "0", ",", "1"}], "}"}], ",", 
         RowBox[{"PlotStyle", "->", 
          RowBox[{"Lighter", "[", 
           RowBox[{"Hue", "[", "0.06", "]"}], "]"}]}], ",", 
         RowBox[{"BoundaryStyle", "->", "None"}]}], "]"}], ",", 
       RowBox[{"RegionPlot", "[", 
        RowBox[{
         RowBox[{
          RowBox[{
           RowBox[{"0", "\[LessEqual]", "h2", "<", 
            FractionBox["s1", "s2"]}], "&&", 
           RowBox[{"0", "\[LessEqual]", "h1", "<", 
            FractionBox[
             RowBox[{
              RowBox[{"-", "s1"}], "+", 
              RowBox[{"h2", " ", "s2"}]}], 
             RowBox[{
              RowBox[{"-", "s1"}], "+", 
              RowBox[{"h2", " ", "s1", " ", "s2"}]}]]}]}], "/.", 
          RowBox[{"{", 
           RowBox[{
            RowBox[{"s1", "->", "0.52"}], ",", 
            RowBox[{"s2", "->", "0.55"}]}], "}"}]}], ",", 
         RowBox[{"{", 
          RowBox[{"h1", ",", " ", "0", ",", "1"}], "}"}], ",", " ", 
         RowBox[{"{", 
          RowBox[{"h2", ",", " ", "0", ",", " ", "1"}], "}"}], ",", " ", 
         RowBox[{"BoundaryStyle", "->", 
          RowBox[{"Directive", "[", 
           RowBox[{"Dashed", ",", " ", 
            RowBox[{"Thickness", "[", "0.01", "]"}], ",", " ", "Black"}], 
           "]"}]}]}], "]"}], ",", " ", 
       RowBox[{"Frame", "->", "True"}], ",", " ", 
       RowBox[{"FrameTicksStyle", "->", "14"}]}], "]"}]}], "}"}], "}"}], 
  "]"}]], "Input",
 CellChangeTimes->{{3.918657336790844*^9, 3.918657365405911*^9}, {
  3.918863528267328*^9, 3.918863539391992*^9}, {3.918863573383245*^9, 
  3.918863608303451*^9}, {3.919721610679419*^9, 3.9197216694530087`*^9}},
 CellLabel->"In[94]:=",ExpressionUUID->"a37fdf08-4f40-4251-b52b-9c02e89dd082"],

Cell[BoxData[
 GraphicsBox[{{}, {InsetBox[
     GraphicsBox[{{GraphicsComplexBox[CompressedData["
1:eJzdln9M1HUYx083W7Udqf1wI/uhUzsb5SwPsxkHUdSs4GBkm9WtscVWlGzW
XOeyuQnnj2ZDO8NBpEf0Q5jDgq20MykR1hEEBn3lJFTscJWmncKkkDX+eD2f
7dk+//VH669nr/s8z/b+Ps/783xuTlFpwYtTXS7XXVNcrsl4bUNDSiTrlQxi
a8e8/M3Jeh+ce2RW6abkQeHnK7pWJbytwjf6ZkyEkjHhxOhef9jpFs7MfWJu
wtsrXP3RuUvesCM8Or7taCgZF84vXFTp+Ad9Nl06og9GH4w+GH0w+mD0weiD
0Wfrk9alI/pg9MHog9EHow9GH4w+29x0n7QuHdEHow9GH4w+GH0w+mw+0nPT
fdK6dEQfjD4YfTD6YPTZfK19pOem+6R16Yg+GH0w+mD02e6Z9rX2kZ6b7pPW
pSP6YPTB6LPde33PtK+1j/TcdJ+0Lh3RB6PPtof0vdf3TPta+0jPTfdJ69IR
fba9qPeQvvf6nmlfax/puek+aV06euorO0o8JyXWfRq4tzEy4GscyLh5a7JK
8mDyyibW1GxLbhVOuW1o37C3Tup33dTXkfA2Sz1M/kOH7v8r7OwXvlSytiY9
/IXUT112z5aw0yL1MPl7Uw9kHvd/Lbz/l6t/RkPfSv2XZ0vT0sPtUg+Tf/3y
3UfciaPCxe9m7gxkfyf1q9/7/AfH3yX1MPktv50ubox8b74/kjXb5eqW+h21
6w5EQ8ekHiY/+uTMck9jj/BLV4bO+wM/Sv0fY7e+7U70ST1M/qy6ppVBt+HW
vLLDkehPUv94/qHnAtn9Ug+Tv+bvQk+s5LjwHZ/M355MjUs9kXqY/M6C0bHU
2AnhdRNtRdnBn8UnNh/ZfAPjE5uPbL6BuW8wvrH5yuYjGN/YfGXzEYxvbL6y
+QjGNzZf2XwE4xubr2w+gvGNzVc2H+l9Qr7NN3oPsSdh9iTMnoTZkzB7EmZP
wuxJmD0Jo/fjSfnjxlfo4nd0weiC0QWjC0YXjC4YXbDWVTCJEyd9l3s+e6fS
qRJ++WxH9ZvuauFfexbfvXBRs/Bjz7zxau1yw/WVzz6Q3tsivCo+0Z+MG34h
54MTTkW78PQtWevDlYZvGTn1VvCpLuG2pWV3phcaHu6Zsd1dfkw447Uzp0s2
G354YVNR4EyfcFWsrCk6bPj9DYVLGrP6zffOWVDuftTwFWdkmmvPgLA/2L4y
8KHhf6tP+ID+/9/7xnf+V3yPrvF5uw6HCgYlar28O/yeV5H2TcpoqnBxzqD7
hoT5Ht4Zzufml4SnuBqEd294vTP2u/le3hHOr077avojYweFr7kwft2m+0w/
eDc4b168pyF7WatwtMa3z3PB9It3Qnx6aig3MRITfnBBlifRZ/rJu8B5RfvM
YHZ/t3B4/dCYd4npN+8A5+dub14RXtorfLF3Y0doh5kHe5/znLVPz07sdIRX
pM2vcS6aebH3Oa/tHD3vvRw3c9rYttqTZ/5XUmebE8ycyLfNCWZO5NvmBDMn
8m1zgpkT+bY5wcyJfNucYOZEvm1OMHMi3zYnmDmRb5sT/A+5/LfX
         "], {
          {RGBColor[0.6666666666666666, 
            NCache[
             Rational[1, 3], 0.3333333333333333], 0.6666666666666666], 
           AbsoluteThickness[2.], Opacity[1], EdgeForm[None], 
           GraphicsGroupBox[{PolygonBox[CompressedData["
1:eJxNlmdw1UUUxfcPEgkgMUAkBPJMCMUIAUIEgSAlmFBEEAiQhBYCgoKCghWU
EqQIiiWoUVRUULBgAeW7vfc29u5nHR0dHR09Z/b35uXDmbt7/3fv2d17z75X
3LR29pp2IYSKJIT2sl0EDYN9XUP0nSScgs/znsTZd6rQQcgSugknCx2FHNb5
20phhdBJyCXWcacJncmVTz5zljDvBbqSrwBrzt5Y5+sOZ7ZQyD7sWy2sEnoI
RUIenMVYn6MvNs2fz7wf3OYcAF8fYSDWPGuFNUJKOFM4HZ5hQn/WlWO9rgw+
n28Qsd7LUPi8ZjC+vvDkcp71wjrhDKESDuceAbfzjcQ6x9nYMvIWcIazhFLW
jIHbuUYRO0S4WrhKGC6Mxue4cUIFOcZjzT8Ba/75wnThfKGKfTj3JKzznYs1
fzXWZ9oobBDGClOEc+CcijXnNKw56+CZIZyHb2IbbnPOFiaTb7OwSagRZrKP
avY7kTVziJ1K3knE1eIz/1ysOedhp3NPJdSynvXmyaKO7ldry/3uvt/N/hYK
e+FeJLTAt1i4C74lwn74GoUD3PVS4SB30SQchnuZsE1oFi4Qdgo7hAbOOpLa
WM/Wl3vfes1h3oH9et6O7963dduN81hz3ZmvYJzN2ayvPNb0ZO681lR+yOi5
V8jouYC8fZg7byHzVYy7E9efe3bcAOZpPRfDXRSiJnsRWxIy+i9iHyUho7WB
bXJZE0NZb62UsmYQc+cYzNy6LGf9GmwhnM4xBI4y1qTfhWHwD+Gb+8+9615y
381gntb2iJDR9kjWjGLuHKOZpzU5nriJzK3pSri9rzGsSet5HHuq5Fsp3yrg
qGqTyz0/LWT0PClk9Oz5BsaV3NcIcqXfgqqQ0bN1Za1bd5PhmA5HWv9T2L/f
prFwzOSOUtx7IeutqVmsmcPcOWqZWxP1rLcGFxBvTmtqXsjovBYOx9eFjObn
Ups61li/C+E6IVwoLA9Rv4vJY/0uYa3120gu97T1498pa38R+7Rel8FtjS+F
qxPx1pr13sQ+ruF+/G5v4nyugX9/Lya/sQrOQsYp7Oo2d+nfNv/WXMY4xfdL
GV/C3PnSfe/4J/nWgz2uZPwUuVLsz7UsZ806cpQzHo5dz/gi8nRiL5ezzt+v
JOYK5unfR+d3nzzNN/vdx+4n99oz3JfXbhWeDfGdbKcH+k3Z6/DdgP8/4XXW
dFbM+7K7hMepk2vdwNj1ylPM57J3hqgF/7b5d8dv8nZiXaPN5Pe6neQ5Lmwh
Pkd5Ppa9mb1sI76D/G8Td2+IvdUovCD8Tr1fEv6kZgMV/7Ps0RB7zvHuw1bh
7hB7tJn8DXB4PpM9bsXXUXneZS/5Gn8pew9nbmZtNWeuoQYbqEk3xX8qexu8
1kZaDx7XkqsV/z7hjhD14G/Wxhz8Ley5hbljjlG3seRrJWYXd9tAPfbht+9G
7vw54hxzk3B7iO+C93oL+W33Mt7LfCG1vZ7zbuG+atjLRvazHQ7n3wPHAuq6
hzy7GS/gnOaYjW83Mea8NWTeGvtncY4TnMU120S9XhP+DVEnDwkPhPiO2B5g
7B5+IsS35hfhwxDfrwPENYb4vvgNmo/vQfwfCF2SyH9/iL1ovzVq7Vl37kW/
C34H3It+C1LE3hdirX8Tng9R6/Phdp8+Jhxhb7aPhsz/nCOM65nX4TtM/HtC
dhLv/pDwMOfdwZkd84fwYohv1lH8y4k/SP5HmDfhO0SeGu65mjv7lXt7S2if
xJ7Yzzl9xmL5vief3+lrQ+yNNwT/MfQ8Jfstteqn8Y/cQW+Nv+aOXUu/X367
/hFeDfGN8/pj5HxF+Js6eB/H2e87QlYS9fyX8HKI7/IXQs8kvgU/CQOS2BNf
CQVJrNN3QlES7/EHoSSJ9fhEyE1iX37mOidRtx8JXZPY698IhUnsm/8BtIw4
Vw==
              "]], PolygonBox[CompressedData["
1:eJwt0/dvT2EUx/Hn1N57z5r/ix/9rNS3BDFKVBAEQRDECIIgJYjVlrZq771H
UHvP2nuP98nn/PDK6XN7v/fe5zyfk53J7z0iK6XUC9VxDQ0spTnUebiFZqwX
U5fiHtqwXkldjTtoyXoZdQUq0Zj1fOpC7EIj07P64Am6sN5I3YxH6MR6HXUD
zvt3sJ5MnYKLqMV6GnU6vuMERiEfL/EbBdiG5/iKYSjGafzFWIzDWRjPm0Cd
iJP4hdHxjJ34hMGoi8teuX8mdRaOxzf4u0fiKL5gaLzzMD5iUDzjILqZ9pqH
Q+jJuog6AAeQbdp7Bh/iHv/fQLxBbdPey7EXrU297od3eB/3VmA3mpp6n4O3
qGf69h2owr/oxXa8QpapF6V4jRqm3pfFXo5gSOzJ93oMw2PPL/AjelGCfWhn
ykYu9qCFKTt9sR8dWa+l9scDtGddmHTNs/GYuikpI51Nv/F71ydl8yp1blJG
W5ne4c9eHmd9BuPjzP2sz1EnJZ25n+UV6uykM/Xs3o7feoY96zepS5Iy39zU
05y4VsfUU+/lDDxDd65tSTrTJqbMe9YXJM3C9fjbZ6Ih6xvURbEHz/oF6tSk
zPssPIy9+kx49i/Fu3wG2poy4Ge/Kt79lLo16Rt8Nu/G/3xGu5oylomeeq/v
U9ck9byD6cxy41o1UwbKomc1TRksj2/8Exny7IzBt8hASWTic9IMFkdmephm
IC++8WfSzPqs+gwnUwZL48x8Fk/Fs30m65syXhFn9h9H2qaY
              "]]}]}, {}, {}, {}, {}}], {}}, {
        GraphicsComplexBox[CompressedData["
1:eJzNlm1oW2UYhtOtVgJNJ865kqpYf2iU+rHZzA+sHc1onYhLZeroWJRBoZpu
tUM2UxGKW+PWHwqawRwdNhMLuo/UbTCqWWVzigsiCmsz69zaNOl32jXz45fG
FXo9pzyHQ37WXy/XuU/gfu73fs+b0q1NL9Qvsdlsz+TZbHNr/4sN5aH4YCXr
nrwnDkWDCeHVx+wFKXdSeHDTwHZHKiX8fv6RuDs0KvxU99trfZ5x4YnNz30e
zEwIH7j5zlsj4Snh6pPplrh3WnjW1zuczc5UWvnSK/5g/MH4g/EH4w/GH4w/
GH9WOWlfesUfjD8YfzD+YPzB+IPxZ7VvOiftS6/4g/EH4w/GH4w/GH9WPdL7
pnPSvvSKPxh/MP5g/MH4s+q17pHeN52T9qVX/MH4g/EH48/qnOle6x7pfdM5
aV96xR+MPxh/VudenzPda90jvW86J+1Lr/iD8Wf1HdLnXp8z3WvdI71vOift
S6/4s/ou6u+QPvf6nOle6x7pfdM5aV96nXig3BnzD8p67MjPDa7IkGlljs0v
h3/x+oblOYxuX7rjyYAjJTqMfvp41afh6IjoMHp93fLCmH9MdBh9eUHyzYxz
QnQY/eyXp353xiZFh9GbtrRVewJp0WH0O+wvRfyuGdFhfZ+hk9uB/vzdGWfC
MheY96vf7Zt0xoYtc4J5/48HuzZ6AinL3GDeP/zrzjN+16hljjDve9tq7g3F
xyxzhXn/30eKP4gGJyxzhnn/6OWxv5PuKcvcYd6v29vzqiOVttwHmPcLytsv
uEMzledaO573eYZMveb5G2XbTgczCXl+16WKuyPhpPCPu4v2xb1Gji0PX53N
ZkeFXb9F6lyRceH+YOu3Xp8x557VtWUBhzHHqiul+8PRaZNP7W+xfMn9o3os
v+M+Ur2F5X5SPYXlvlK9hOX+Uj2E5T5TvZP8uN9Uz2Qe7hnVK5mH77yal96R
B/1hXnTyQGdedPJAZ1508kBnXnTykF7Pz4tOHujMi04e6MyLTh7o3Avo+lzx
nJz0uUInJ3T6jE5O6PQbnZzQ6Ts6OaHTf/kuz+eEznmQfZ3PCZ3zIfs6nxM6
5+WLOTnPuAdg8oCZH2ZemPlg5oHxD+MXxh/Mvm3ydFz0Hh+q3DhnzzYoK88L
ZhorAluG5fmpgxVd4cKU8NbqomWxr0eEb8lc2ZV5fUy491Bk0HnjHoAb17eu
91yYFHb+6T3hfyst/H1naUnovhlhfOKb54vl6/+2j3rfWtOPdkb7rZ/TV37P
/wyY/xEw/xNg/gfA3PMw9zjMPQ1zD8Os+MLvkttu+ie7gB/6ON+eakuYfKN3
f9NX73rF4Mvr+podC/aBudB9/q6fvEUGt1/7bMCdNM+NXrhy12OBMwY/3rHT
4/to1JQL+lfnajrDjQaP1NQcDVaNm3JDb9hebI+VGBy6vnJFZNacK/rtzvHm
zAKu+mTsnXjnlCl39PPf9Qw4Wwy+9mzPSHbDtGlf0Hc0t3s89xvc8de+Da4b
57Cst+MH/yVzv3g+8Nq2VaH3EvJ874qnD0bXJIXXnC1amkoZuScbr/od+0eF
PyzuvuheNy689nxrhe+6kct0U21X8PCU4avknmWR2umcvrXfxfJp1etcPc7V
21w9zdXLXD3M1btcPYP/A93pV9Q=
         "], {
          {RGBColor[0.94, 0.88, 0.94], AbsoluteThickness[2.], Opacity[1], 
           EdgeForm[None], GraphicsGroupBox[{PolygonBox[CompressedData["
1:eJxNl1d0lUUUhWcg0oIgkRJDSyihhBYIhBB6C1UUBBFBmiJCIIAkYA+CIBFR
7L0roqIiKiCdoIiAolLe7WXZfUbPXuf7183DXmfmn5mzp+099+bMK5u8tFYI
oTyGUNviLsOHhgWGPYbdhoWGvYaPDIsM+w37DKWGg4YDhqWGTMPFhkaGy4iN
DR8bjhpWGo4ZPjFUGG41NDQ0N7SgrPGHDYcMywzVhiOGFYYs8l1iaMcYcbYy
NDFkGFoTLzW0ITY13AFPtqETY9S3Jfk0vj35NPcORHF2JKpvLlHjc2rMfbSh
2DDQsNEw2DDGkAen+nYjau7dieLsQRRnT6I4Cxmjvv2J6tubNXQ2rDV0NRQY
+lIWZz+ixvciXy5jWrM3ReQT5zDGFLIOjclnPflwrodHaxtSg7OSNYp7APk0
fjj5NPcRRHGOJKrvKKI4h5KvH5y5rHNsDc7bgt+bZobxjNHcJxDFOZEozsuJ
4pzGGPW9mqi+mziryYYplMV5FXGcYSpR4yeRT3O/gqjzn04+cc5hjDhnMEZ9
H4BnpmFWDc7riOJcHVx/6YZryKfxc8mnuc8jinM+UX2vJ4pzNvmmcj55nNE4
9lJ7J01Lx9KqNC0dS2PStPQnbRwKrj9pRFqUjjNokxayaGtFXTqWJqQN6TmT
euILmXBkUZc3yA+kVXnPQnIkem4VUjqUNu4Mrue2cOSwPnG0oy6O9tTlYYuY
S+ILifZzySuOTtTV1pn6muD3u0tI+YLyngmuc92V+wxVhpKQ0nP3kNJzDzh6
URdHPnVx9KauNmmhiLZi6omepQ3puZB64guFcBRRXxfcF/pw3hpXEFJ6Lg4p
HY6gTfdhMH2HUhfHMOriGE5dbbpD0saG4L4wKKT0PBKO0dSr2KsSOMayb4kv
KK/enRsNeotuCn4HaoWUnieElJ4nwjGJeqJD1e8PrucraZMWptM2g3qiZ2lD
ep5GPfGFaXBMp665SpuT2Yvx5HgwuJ6vDSkdzgspPc+CYzZ1ccyhLo651BP/
Gg+Hxs0MKT3PZ2/kCfZMh08pSyMP0RZDyheUN3lv8uin/dT9vz24h8o/97DX
evcXB9dIbfqpLL0+Spu+S7PyB+n+cUOZ4SL6ldL+mGGJIS3474Ql9CljrMp7
yZlGeynlg/SrY3jScLOhLnzyInnME4bl9DlMuS59V1DW741yQ33al9G/mn71
aF9JOYOyvOEp2urBt4L25M3Wnj7Cvul+Pm1YBdcxyg0MtwT38XTOajVndJzz
0xt2IriX6SxOGU4G95rjnFE6fT4L7ncnidmGuxjblnblaw5/BfP5nHzygC8N
p4NrVVxrGPsF/dbSrig/uCe4j/RhX5RTv6PuZqz88CvySdP3BveCQXBtYOzX
9NsI1zrGJu/rFPpUMfZscG/dxPqeY3807gXGKveL5O9sm/p98HuqHC+RRz7w
cnDPaWZ9mkaf+/bgd1f3sId9+5Uz7Gbln4Pfuzwr/xT8rnW18o+M6W7lX4Lf
kS5W/iH4fd8GvzSSYd+bRD+fxhYbRddcpsUW0fdVZ/QM92QHnLq3O8mtu/cB
89I5Sh96p6WRd5hXHe7Is9yThpY7Pfq9a2OxdfR3qZPF74Lf2ZZWzop+VmfZ
I+1Pjn3LNmy2ckeL3wT3lQ5Wbm/Ywpk/z52R750P7n2bySO/lZbfYm/lN3rL
pZEFlOVD77O2+nzbRZ9y2vRdfvYa38X1Cvm1B3vZhy20yXvf5BzSqGteM8mz
C/7z9FceafHh4Hp8lbWqvJV9Eu9iuBaB3ZyvdL+H9b0Bdxrr3s7a5TnvcqZv
c2Y6rzLqKsuH3uOsF5MrjXVvDal38HV4d8NbG27VE5/WvsiDb2A9Ef4dzEE5
tjFWnDvh1Z6cY7/OUdf+yAPkCfIN+d8h8igepqy1yK/l6fLXA6xL/fUbMYPv
GtOEfuojLy+xCY6Jft662/rdqbdD3iYvk4/pbssH5Wu/G3pH94LfDPnR7/23
htzoZ3mA+dSBax9nobif8hLKpcyxmn3Q70+9GfU5l2rWsZK2xP+O0qec/mrX
f1n5fgPmKm/XPV9AWdpczr4tY8wReP80FET3tZ4We0X3hQryym9Xkb+CfMfJ
KU+Vb8rrNlKXD6+nrO/yc3lxH+amvZWXylvlsfpdI+2e5dsm7kFyB04zNnl7
pH158okaZ3WCnLov8nf58zrKypHcLf2uqaRfF+ap/AV8V/5s4im41lCuZL6a
ZwnrPUO52PZsYPQ7Psri6Oh3/C9D3+jvxB9aR3T/qmLflGOIfRsaXbvDLA6P
rs8RFkdG19Agi4Oj6/OC4b/gOvvX0D+6N0lwF/j+j6Ew+tvzt6Ff9DdpA2eh
dRfZtwHRtX6Ofdf+/A9A9KF/
              "]], PolygonBox[CompressedData["
1:eJwtlNdvDmAUxs+prSilNl9LW2rz2VTtiru67Z1EpBEaEUEIIYQQYo/W3nv7
X+zae+8ZfifPe/HLOc833nHOc96i2bWzFuSY2UxoDIVuloHN5FvgCeSga4g7
oQ15a1hOvgL+wEB0HfEa/IYB6H3EK/AL+qP3Ei/BXxiErifegAdQ5NqrCn5C
P/Qe4gV4Bc3Ri017vIRm6EWmPXLJW8JS8mXwHJqga01rPIt7oecTd8NTaISe
R9wFL6ApeqHpjK+hBXqJ6Yy3oJVr7Vy4A/noVcQM3Idu6A3EcuhB3h02km+C
3uS9YCv5NrgJhp6jYF+hhGQ78QQ8hGLXb6vhO/R1nfUMdCXvAutNe7Yjbwsr
TWfqQN4eVpOvgXvQGb2OmIW7UOD6rgwaoKfrrJVwG/JcvS2Ab9DH1ftT0Im8
I6w1rfkj1nHV9lzqVSVcN/XsUdwTPdd0x6jFF+JxU01irQ/Ew6Y1o1cVcN7U
swmuPWLts6l35a48ejjR5ZnwSvwn7v6eeMhUg/GuGkbtTpu88pi4w+SZYa47
x10Ppt4Phv0mD0Rt36XvosZDXZ4ILxwwzcLblMdMDEG/iX1Ma5S6eu5pz/Dm
JLho8mh4bwpcNnlwumumYpauwlhXD6L2J2Gky3PhtaMwytXD6N0x+Jc8FV4K
j412zVhVqnl481P6b3h0uMsTZakH4a2PxCMmj41weSibPovZm+Y6W8zgVNfM
x6zHHeLt+JzOEm/IZNcbELMfd463ZJyrFzXJG2NcdwuPZF0zlkk9nOF6M+Kt
CE/9B6yTjl0=
              "]]}]}, {}, {}, {}, {}}], {}}, {
        GraphicsComplexBox[CompressedData["
1:eJxF1n9Q1HUex/HVlIvGRdNMZ7UunfLWhjKNxWzEBdfg8jpZHLIGc2uc0bEW
Jb3GWu68YRJW5aYy+xoewsmScSnZUjJj2PobNZc0KeArSPz+8vuHrsrlpVDM
9Hx//mIe835/Zl7f5fPjPWN12vI1o00m01OjTKaRvzUvrovS9Cb7vcXFEb64
1EWZoxbkB7wt4nmHwsMMW5u46eW6DWbDEL8/pli3aR3ihSV/j3U5usTdK184
4A11i/f84aGJfl+vOP5wX7ru7Bdfdx1vHR4eEJOvvOLRpO2hg3byYfJh8mHy
YfJh8mHyYfJh8mHyLTszJW1b6Kjkw+TD5MPkw+TD5MPkw+TD5MPkW7XzUoph
K5d8mHyYfJh8mHyYfJh8mHyYfJh8k+z3D3lDQcmHyYfJh8mHyYfJh8mHyYfJ
h8lnDB5wavplyYfJh8mHyYfJh8mHyYfJh8mHyRe77C8zDVuV5MPkw+TD5MPk
w+TD5MPkw+TD5Nv7ae8Nm6ZLPkw+TD5MPkw+TD5MPkw+TD5MvsE77531huok
HyYfJh8mHyYfJh8mHyYfJh8mX1LynBzd2SD5MPkw+TD5MPkw+TD5MPkw+WT9
41GWoLvJbj2YU+G2NtoPFV9eZ/U32/31iyZnh3IlP6Y/4qGWQ+22/dK/54Hq
CsNWKv2Y/hvuzfnR2hHpH73giR2aflL6Mf0lbXevB7ynpf/rjrTIaO289GP6
134Uu9vluCD9Gz7+6nvdeUn6seT3xU03mS5L/67C9LKA9wfpx/S//nNLn9P1
o/T33572L7NRLf2Y/vLEzBO+QI30/znp2CsuR630Y/r/+N/HPgxZ6qR//2eu
J/2+eunH9KcPnVvt8PwkzhzalP9eKFscc+zp/2t6ifiApSz2ivO4+L6F+86Y
jbPik93Na/2+78SBFyZmWf2V4in7D6/wmNX3bfol2Rp0XxFfXD542xK8KvnZ
X6cz8pa5HM2yv/bUjNkasrSIV77kq3S6WuX7MOvfjFx/xBtS/fHvVvdYgq3i
8Hs2PesxG7Ies/7hKzGP+H1t0n/ziaJkh8cQH/li8Se+QLusx6z/bmvEDt3Z
Lv2FtZuPua0d4jUpk8YF3Z2yHrM+fU7j9eFh1e/MSpil6Z3iSWFtb4Us3bIe
s9561Z9i9XdJ/9BTUz8IeLvFp74s/ckS7JH1mPU13owzTleP9H9e3/m/Nluv
OG1VVrzD0yfrsdxX85IiPeY+6U/ZXvaa2VCeHr7C77YOyHrM+rkNM3b7Av3S
HxaVfcGmDYjZP8yL7B/M/mF/U2d+o85+p878RJ39T535hTrngTrzA3XOB3Xe
b+qcF+q8n9Q5P9R5v6hznqjzflDnfB0cKY9S8zTmezHfh/keTH5MXkw+TB4s
++v3+6lo5N9/p1HeN8z7hnnfMO8b5n3DvG+Y9w3zvmHeN5w8Es/UZL9Z+eX7
OXquuKty7uOz55SKD+asfCa66qT4tfj/XNV3nhc/eKvpn56/XhK3V97/oTnr
B/Hi2YdXu1qrxXkZyVH+uFrxz/qtsaaCevHykZ9vqNH+siOvyvlFs3j0A2Pv
DvuVwwZSYzyrWsUlJ6rXWF9VLs2NKfKNM8Qud9ElZ4Ty6viI8cFv2sXjprw9
33NMeUKo4e3QG53io6cTCnypysfz/U2W3+4jvG7D1PDgNOXU5zOed1zoET9o
6doYCipbbjm/cr/TJy4/W1ZnSVc+VzBjmvanAfGmjdkOx2xl9hv3QUbf0wWB
GvX78XveeXTPCe/yBulnXqH+RkfF3n+Y94rXxjeYxxvq/DCvUE946Z31hQuV
92W8dTHYo84X8wr1lLqh2lCdctjAnfBt89T5Y16hPmFH3BYtRzmQbz9kHVDn
k3mF+rn5mY9EJys/OyvOalSr88u8Qn3R31qb3duVtS0tt21R6nwzr1DPDWYe
DrQrX6vaWuHdpc4/84qcpxmzsszPKS+NfCxfv6buB94D6k7P+RWuT5SLtp7b
YE1sECfujDwVMWgRz0xya6NMxeK7Y7+ZsOT2UXHp3IJix4Jy9f9tallm3AqK
d56f6HHUXhb3Ply6VJtfJY7f/OJ0Y7cuLrw42Ge7qeYv7o/I43nfuq+o/fbk
v8eEG1ktYuYV+uteXz9X26bq9UuqN5p/u/8w8wn92ycvyg1Eq3r2tU/rbG3q
/DKP0B99KuIew1D1Z/I2O1wfdYiZP+hvS210m3erentCwufexV1i5g36d00t
qbItUXXtxpTJ/uvqvDNf0B9bnhHjuqHqi/d1btELesXME/T3pyUVeQtV/drS
svbhxH4x8wP9edNmjvcnqXre4I5E67C6H34Fg/vNaQ==
         "], {
          {RGBColor[0.3333333333333333, 0.6000000000000002, 1.], 
           AbsoluteThickness[2.], Opacity[1], EdgeForm[None], 
           GraphicsGroupBox[{PolygonBox[CompressedData["
1:eJxNlfdzV1UQxfeBNJNA6CExmEBogRCqoQhGisQISE1Ch2CNNEEiKAJ2RUGx
oKCioqggShNRKf4R9t57GR0dHR0d3TP7efPND2f23b13z96yZ19x/coZK5qZ
2YTErLnbyxwaZztyHS0cLR05+LWmLfYMRzus1rVnbSvHlXB0cXTA19rREdvG
0Ql7pqPE0c2R7+hKbA6+tuTJx2pfBVjlPAurPHnEKaY7+ZRnGXspchTzrTw9
sIrriVXO8x3nOCocvcitnH3IV+gYAJc4+uJTzpXkKXX0b5KzjLXKM9jRG76B
+HQH5VjlHITVuiGsVZ7VcA9zDG+Sp4I9Kc8IrLhHYss5U3/WjcKnPOeyJ+VZ
C/dYx3lN8oxm7WDO2oH7rWRe3OPYxwjmC7mvC5vwreO7yjGB/WkvE7HKU81a
cU/mPcQ9BTvesdExwzHfcRFrte4COHSmqaxVnouxynM9+RU/k2/tcRZW+Wvg
Vf46couvFp/G0+BTzjnMK89c7DTyj+CcessC7mQruRdY1LvqUHW5j/hLHHvh
XerYyZ4WOx5jH0scl1voNssy+pQGUn1qvJ2zLbTQcQ45n+Rs9RYaziVGOm7P
ONWt3jPVrcYNFjrvDF8eZ0i1mmq3G3Ot4Eh5C1iXaljjBx2zHYscg7wn/ez2
APmkrULuSHoqIl4aKbGMnosto+ce5C9hXMAb9CJeWiglfx/mlKMv41UWeu4H
7wBixFvGWLwDGae6LYdrMGNxDWGc6lwxayz0PBReaWg4vBWMUz1XsFfND7OM
tjVXzb3pjVWzNYyVTzoYDZf0UelotND5GLiktbFwVzJWvnHEKF41PpF845lT
/gmMUw1rvN5C55Pglaaq4K1mLN7J7DfV9mS4pjKuZL7aMhrW3AYLDU+HVzqa
YRkNz2Qv04gpZ38juZdqy2i7lvs65niJ95Y258OpfNJgnWW0rfEmix40z0Jf
C8grTS2BV/W8kD1Jv4vIL/0uJq80Xg+/tL8U/oOOFy20fYWFzrPw69vlYYcd
hyx0eIi10vURfF1Y00DsUeaWcVbZIsdVrJGWVziWO87GLuN7CnvUuV7mnlSP
r1jUsOroagvN9OM+VxF7nBitu8ai7lXz11rU4hjWrCH2VXhVo69hx+JvJPYE
c6qzk9gq/OvhPMWcauU0Vm96HWtUnzdY1JNq6XXW6V23YFUHm3nveXBuIPYo
d9SZ2E3w6H1u5I10rzdx/zssakJ18IDjPov6kL3fooZaelCLJPbYxm3rJPaY
7TYrib3MhmcW93Ebd7IdrrQWt3Je2W2cZRtjrbmX8QLsPayZBZc4yjznj26f
c+x3PG9RozrfC5wxvd/p3M0pfHrPW3nTPr7wW7dPWNT5fniau79ZErVwAL/+
fXnu+9jt3Y5S//7e7dOcbzv3pvq6xaLG9J638+7awx280VzyzYF7H/zS6R4L
rdYxrsWnb2nyUccuC63q/M+w571812P34tf3s/jn4K9j33vwyz5F3o3cm95o
J7kWYR/hO61F1Z7+JerFo7iXLbyX6u5O7l++u1i/C17tX/Wyg3tT/9mNv5Zx
DfMPsWY3/iW82W6+ZR+3TP8Sv+rxJO8+ibfXWHpUv5FOpBH1J/W0Zlj1sgS/
+lcW9jDfaV/L5vsIPA2ske8Xx4eOSx0/OAYk8QY/OcqTqNd/Hf9Y9Kc/HX9Y
9LzfHb9Zpr8eZC9pf1Rdqc+pd/XjW/4ii9o71sR3jPXqW+pTQ4k7Tuxq5obC
r7N0wa916qXLuSvNryFW82uJVY9thH+tZfqjav4dR/sk9KZ6UD9S7RS770u3
D8N/M3f4t+Mvi36vR/jPojd/4shPohechmc6eU6QK+25euv1+OUr8LhPLfrK
OmLUt7u7/3OLnlfi319baOsjR9ck6vUD7SuJOn7X0SGJvva+o1MSen7T0TaJ
fvq2IzcJ/b/laJfE2d5w5CTRn95zdEyiL3zj6J1E7X7mKEyi56p2fqV+vnL0
TEJ73+ndktDqF3rzJLShe5ROpM3/AcjfXC0=
              "]], PolygonBox[CompressedData["
1:eJwt09ePTmEQx/GZ1a3eO6t3EteuJe643bVYhBAthBCid0GWIAiCIMr/oPfe
S/Tee6/fyW8uPpnnOed9z3nOlKKy8QPHFZhZf1TEQ7Rws3LiGtxHU/YriKvw
CR8xEqPwG78wARPxA98xFuPwFV8wGmNwAJ/zv4V4i548fw9xHy6gK/sdxDK8
Rjf2O4m78Rwd2G8mbkVV1lUwg/VMVGJdEdNYT0cBa8cU1lPxD38xCZPxEp25
v830zqdoy34DcRPOo5PrXUNxDu1d94bgLIrYrycOxjFUdr27H07iPUagGCdQ
g/uzc38c1VxnH4BL6O3KxXAcRQXX2fviCMx19j44iG+Z24Y4hJ+Z+9a4iB6u
3A3DhzxDcZ6pkHvVMct0pjNo5ap9KU6hCfvlxBIcxp+sdRecRnNXbwzCXTRi
v9T0n+ide8SVph5q58pZ5GpjnNmVg/j2Jajrekc8e0HW6nquo2Z1XN8Y3zbf
1IuXMcfUk/HuO8RlpjNE713BXFMPNnDVKGqz2NQ7t3IdPfQ4ns21taaa1nfV
IHK/yNRbN3MdPVbPVZOoxUJTr93IdfRc5PZ2flvkuJZrBgrzTDE71/JbYoZq
u2oatZxn6vVnxC2mnm/pynnkerVpVh/kujzP/oi4zvQNbVw1Lc1rHV09PCSf
GbP3hrjXNIO9XD0zLK91d81kzOIu02xfzbPFjDd29Xhx5jxm50nWNmaomauH
SrIHYtZeELebZi5m+1U+O2a8i2vmhuZvarJ/R9yfNf4P+LOYfw==
              "]]}]}, {}, {}, {}, {}}], {}}, {
        GraphicsComplexBox[CompressedData["
1:eJxl1n9Q1HUex/HVlIsbF00zndW6dMpbG8rTWMxGXHA9KOtkccgazK1xRsdc
lNNrrOXOG+aEVbmpM/sahnCyZJSQLSUzhq2/Uc8lPemAlZUQgS+/5IeuyuWd
wsnMPt+fm/Ev5zHvz2d8se/39/P5TFuZsXTVSIPBkDDCYBj+9+GysihPQvqC
+tfWxGiBZmtV9VMp20KlVrzk1KSMraHD4hU7LqTplirxBOsjg+6QX6wP7Ldr
gYvi+CWvTNctteI9n/fctGgB8cDdD067Q0FxSuqsvIC9SUy+7BHzCn3uFsmH
yYfJh8mHyYfJh8mHyYfJh8k350BkhG5pk3yYfJh8mHyYfJh8mHyYfJh8mHzN
bwTXG3Vd8mHyYfJh8mHyYfJh8mHyYfJh8n04qixg0TokHyYfJh8mHyYfJh8m
HyYfJh8m3/zyP8Y7bF2SD5MPkw+TD5MPkw+TD5MPkw+Tr3v5q/vdoW7Jh8mH
yYfJh8mHyYfJh8mHyYfJt/sXj4/3enokHyYfJh8mHyYfJh8mHyYfJh8mX+LB
3syAvU/yYfJh8mHyYfJh8mHyYfJh8mHy3XAcbR0a6pd8mHyYfJh8mHyYfJh8
mHyYfNhcmlftNF+xdj8TY/I7m63exgUTc0P51gNlF9eYvVfFnOe7H62r1i0V
UsfUR857drsWOC51TP27jozoWO2s1DH19Z98+8+A/YLUMfWdxZmVPvePUsfU
++5M+atRr5M6pv5SypE3HbYGqWPq+750POf1NEodU88e3Fj4QShXfq+4I8//
RwuUi/ebKuMv2Y+Kfzl/7ymjflp8vPvqaq/nB7Hv1fE5Zm+NeNK+g8tcxjrx
xv+mmv3OS+LzSwfumPyXxfSTvPTzZFbBEodNeXf9qC0hU4v8Pctf99TYHa2y
H7P+99HrDrlDLeLEv9RdM/lbZX/kQxtfdBnVfYBZ/8SluCe9njbxrWdLUm0u
XfYf+nrhZx5fu+zHrP9hS9T2gF25uGHTEae5Q/avSpswxu/slP2Y9ZmzrtwY
GuoQ23OSZmiBTtk/IaLt3ZBJnXeY9ebL3jSzt0s8+JvJf/O5u2X/iW8qfjL5
r8l+zPp6d9Ypu0P5q8bOf7dZemR/xoqcRJurV/Zj1mfPSYl2GZXTtlW+bdR7
Zf/UyGVep1l9z5j1s5um7fL4+sQRMbnnLJqq8/1HPd5yoN2yT+ZJ7p+wbzo3
FcZqh8RyH4Vd3nbvhs99Uiz3U9irP47f5bCdE8t9Ffb9w3GqwXBRLPdX2O/8
3NJrd/xLLPcZeZOzj3l89WK538L+1RdPfxQyBcVy34WdOXhmpc310wPfE5Z+
hr9/6U/4/Yh5r2HeR5j3COb+l/M3fN/K9xq+3+T7C98n5OX7pl98//STOv2i
Tj+p0y/q9JM6/aJOP6nTL/n/w/2kTr+o00/q9Is6/aROv6jTT+rcr6XD5RHN
1ls133yYF8i3pg63y9Bs7aqZ/czMWRXi0rzlL8TWHhe/nfj3y4EdZ8WP3W7+
s+t3F8TtNY98ZMz5Ubxw5sGVjtY6cUFWaow3oUH8c+D2aENRo3jp8DgNXnnA
b9gKau1fXxWPfHT0vSGvckR/epxrRau4/FjdKvNbyhX5cSWeMbrY4Sy5YI9S
XpkYNdb/fbt4zKT35rqOKI8LNb0XWtspPnwyqciTrny00Ntsun8e4jXrJ0f6
pyinv5z1su3cNfFjpq4NIb+y6bb9W+f7veKq05VBU6bymaJpU7Rf94s3bsi1
2Wb2W0uGj7e76nxivukv84yZX8y8YuYTM4+Y+cPMG+Y8wOTjPMCcB5jzAHMe
YM4DzHmAOQ8w5wHmPLj71O5j7qVND8xXVu/zRb569Z4jP+81zPsM8x7DvL8w
7y3M+wrznsLcVzh5R/SJqAGT5J2e4tRGGMrE90Z/P27RncPiitlFZbZ5VeK1
zS1L9Nt+8Y6z4122hovinicqFmtza8WJm16bqu8KiIvPD/RabgXF/J6cL/x+
0UcL/uG8pH7P5z4dFannqP7yXqIefGfdbG1ri7hxUd0G4//1n/cR9W0TF+T7
YtvEudc/D1ra1HzwHqIeeyLqIV1X+18o2GRzfKzmh/cP9bb0K07jrg5xe1LS
V+6Far5471DfObm81rKoS6zdnDTRe0PNH+8b6vFVWXGOm2r/wr2dmwNFaj55
z1Dvy0gpcRf3iK8vrmwfSu6T9bxfqBdMmT7Wm9KnPLA92Xz/PFjbUb3nT8Y9
0r/ViU3GsXqpOOn199cVz1fn/d6sd8/7r6l5SgsONoSC6vyP6L8buXWOmq9x
2xM2a3nqPvAVWg+Y+9W8nZmb/WRsqrofXpyRYNbr1Pwt+EPrVec2dV9om1vu
WGLUPOb7sw/62tX9cb12S7V7p5rPW9Nm5Bh/q+6TxdFPFwauq3m1u84uc3ym
7peSLWfWm5PV9/8/CY9YLg==
         "], {
          {RGBColor[1., 0.5733333333333333, 0.3333333333333333], 
           AbsoluteThickness[2.], Opacity[1], EdgeForm[None], 
           GraphicsGroupBox[{PolygonBox[CompressedData["
1:eJxNl/mbzlUYxs/XWFL2yTpmMJYhjLENY8nIkrJLWQqhTJbQWNoXRUZRFKGE
aZWkUqlUkuyyXO37vi//Q/ftfN7rfX+4r+e85zzbec65n/N9W81YMG5+lRBC
WRJCluRB4QNhlnBCOC7MFw4JHwo3CEeEw8IcoZ2QIzQXPhJOCguFs8IZYbFw
QFgmLBUaCRcItYTGyNrCMeGoME9owlwdoSmyrtAMWY949YUGQi4yW1ghLBcu
FFoKDYl5WjgllAutmHP8tvjNAfXw25o8HL8N0nr52HltsFAi9BGGIPsKFwkt
iF+IL/voyJzjd0La3yqhQsgTuqDrvLpS3wJhjbBaaC/0EDoQpyfSvjvjz/GK
mXOcXkiv90YWkq/jFZF3ETHXCWuFbsLFQndiFlB313sAc44/CL8loBC/A8nD
8S9BWq8Uu2JitmWfG4T1Qr8Q71E5ZzECX/ZxGTk5/uVI+5shTBAmCiPRdV6j
OSefz2ZhkzBUGCdcKgwTrkDa93D8Od545hznSqTXr0KOyIg3SpiEdMwnhS3C
GOEaYSwxR5GXc5rCnONPx+8EMAK/08jD8a9FWm8qdl7LoX5t2Ud/amQOm2ui
9jlumcfmj/ltHpt75rR5bL5VCtuFySHy3jw2H8wb89gcM6fN42x8m0cNQ5rP
/u3eYB7XwW8T1lJ8bhLSfG7KGTdnHyk++/dyxtnEaBkir2ZS90nEa8VaM2rQ
hrxzmHM8cyI/pPncmpzysXe8AupYwTiXeOaX+VbCuQ3C3ve8M7E7omffXViz
L/OpKKS52oMci9BbjU4BMbzePaR7REdy7JzxuxhfKW4XY+Mz74/fPuSb4nYf
fA9AL9WzBuOrlLUUVweGdL/oxX5K+F3Meim/B2Gzlljez3r8+/cWzmo0dr7b
w8nD/BoW0nzO5Nt4/I7EZjA+zKFNjB3DPDaPxoY0n8eR3/AMv+NZS3HYMd4S
7g/xvbC9uXo1MX3HJoQ0tyeSxwTs+xMvFX8K9l53P5pOvKmspTg8Dfvp/B7P
3FRizMR+O2PH3itcL5wvzA6Rv363zUHz3Py7RSgLke+LQuyfNVizvrl4CHu/
9XND5H4Wax6bo7exlvoeKCPWEearCjeGyPGq2HhsTh9jrZqwIMSeU401j83L
O1jz/K3kY/8nmK8e4rfETeR/Oz6rYu++5J5xJzrVkQsZl1GTBD3XwX3lNHU5
L8TvkyVCTeRi5hswds+5C33ncDd61rk5xB5o2x3UKwsbz/suHUDP5/Uc+/Qe
72Hetr53K9DfyT69x93szXvZQ2zHfR37msRZhu29jB1rF/V1bd9kzfPLieVv
jFfYWw3sl5N7LuM8/N3HuvltDozEx0p0jnNmzrOjiv235FbhXeGxEN/xFpr/
WfKhEN/3jSG+v801/6PkA+huQL++5r9g/4Ua/yv5lNBe4z8lHw/xW+jhEL9P
2mr+d3z4t3uQ+0++5n+VfCTEHrQW/5brGDv2KvZST/qfU7sGGn9Jjd7BRzfs
HsXW9/SlkL57L1NP31NzYB5267CtK5+fccZ1NP40xHtjX+vJcT11cH2ypfMV
Z99I4285yyHoWaep5r8P9C+Nv+Z+LORsnFsFe/R3o79JtoX4vruOm/HzbIh3
9Nz/AH57/LTwjHBdiBx9PsR77r7r/juGuR3Mux67ibuac+pGjE3k7lweJJ+u
6FlnH3ekPXIN4/bo+H3cyh4c133ohZDuRS+GeOc3sS/rbEHf+92PvefdU7ez
r8mMJ4EtzNnfLny+R72GZvgdTfyd5FBJvezz/RDv7GRkZUacSnSc4xP4ezvE
u5jHPivY93zO0T3PXPRbZT6uxCaPWu5D3++DOW++u8e8wdhyL2N/7x3ivHxn
3Qt8b78TGicxzjdClST6+0FolsSYvwmtk8iBX4SWSeThT0JuEnOZjX+/N6+F
2LPcr9xHXw2xj1nuYWw9f4/6vs1i7PdqG3V03dyLDmTsy+Ol6B7Edg57y8Kn
x37TytCx7yXk5Hyct7ntu1eq3AcmsU551N+9cCNnP5Sz2s95ef/ucak+cIKz
MucPcx/8hpxij+4Pfs/My5OMXXN/S58N6X5+JqTfo7P4KMemRoZ9fWL5m74u
0j2nGnVwDnXI6SjznjtCbnMZzyGG42aT72lyrq16fBLiu5Uk8U74PvwndEni
Xf9H6JTEs/pL6JDEOv0htEti/crx63e1j+b6JvHe1ZL8OMRvln4a90/ivegt
WZLEXnKx5IAkntkicrO/Is11TWKfKpbslUS+9pDsmURedpPsnsT+9D+eM34t

              "]], PolygonBox[CompressedData["
1:eJwtk1ePjlEUhfcendF7HaP33vvcuvQTJCIiYyIieg+CIAgyxMjofXRT+Q16
id6N0Xv37Kxz8WS967zfe75z1t47e3LepBkZZjYRqsMVqOZmU9G5cDXW8dPQ
eVAFffGF6B64DjXxuegC6MnzP/Qi7ITv0IK15egF+AGt8avQYvgGjp+Cnoev
0Ay/FD0LP6Edfi1aAg+hLX6Nae0+tMKvNO15F5rjl5n+8zJkuu6C2G2oy8Ns
dAncgjr4WehiuAm18TPRRXAH6uHnmM70C7LwG9BS+ANd8dvQctOf9HNlc8mU
RW98QcqkEnrhd5nW3kF9V7YH4CM0wi9Ej8EHaOjK9gi8hwb4+egh+AxNXGc/
CcNde8S3R+EldGctH90BTyEbvwndDH+hh+tdBfyGTq53ZfAFmrqyOg2foLEr
mxPwHLrgt5oyeAwd8OtNGY10fRO/PZ6yHQVFpoxHu+4QZy9KtbuHrjDVsD/+
LboP9sJAV2aR1X7IcPVY9Fb0UI6rp6KXzqXeeICuNvVI1HKC613UNHr5Tdq7
MJ39CbrRdIcbUIu1PFNNIrtn6BZThnH3F+h2UwaR9StT7+enWr9Gd5tqHr37
CF1n6uFrUIO16aaatnTNSHHKoL2r50rTNzGLg+CgaSaHunokeuOwaXYHuLKJ
GY7ZHObqhdx0lxGuWsSdBrt6Knop9mzjmrmSlFmcbYhr7zjjWFdPRC+cgm6u
HqpIGXR2zUR5yqijq6fKUqbjXTMes33GNIvjXM8xkzGLY1x7x0z2iaF1zVJk
+B8N2ZyS
              "]]}]}, {}, {}, {}, {}}], {}}, {
        GraphicsComplexBox[CompressedData["
1:eJx1l3lUU3cWxyM4uNRQl1Q6ida61ImMC1WDxQEvbTRqXRosaktr0I4iY1As
uAVFUSACDgj1UXFBCQoiKkGUsj0R2RtAwpawy5awU3woCm6158z9ZU485p/f
+byXvPe73/u99/4y/Sf3DTtMWCzWZyNYrL/W0TdumCu+dFuGa27RLIcAJh6Q
1+dYuJ9k0glvCX3opBPkEp4EE17LGRVh3eB1MaVVE7Zfv2aGTlBJ+EJMz4CA
0hIefBmcJ2dqCTs4LjirFTcS1mx0XUxpmwj7jbCJpOUthBfeGmOmE7QRbvqu
dg9bpyMcMvKGVkC1E7ZNPGwvEXYS7vph7XU500U4YtTUiUpFD2HRnV4vrbgP
3qeT8Yp6IaNeyKgXMuqFjHoho17IqBcy6oWMeiGjXsioFzLqhYx6IaNeyKjX
+3xirIPxinogox7IqAcy6oGMeiCjHsioBzLqgYx6IKMeyKjH+3xvnFfjuIxX
jA8Z40PG+JAxPmSMDxnjQ8b43leXxr4z1t14n8Yr7hcZ94uM+31fHzD2uXGe
jXUxfq9xHzGuE2OfPLh9t4Gr6gZl/bKPgpjz4L7FXySU9RKeMmaTUsr/gzw3
JeGrKwpaDxGcqiKd4C7scJo0TiXtIHzrhtqVr2wGE5t5gZQ2C37YrCgTS1oJ
r3K496NEWAOp7e5zrakCuBonma9U1BPe82tSqVb8kKy/RHul0fJywvgcvI6/
Q8Z99w3xTrF1VWTfyNiv8HtYv7h/9Du+B+NB3dH/eB/9hvvA+DAv6D+8j3ky
jhOvY17wOr4X47tZ3/GsTdAD5lNbbukFVyG65sA9Kb8dBqQHIq2pFIjQjPRl
uC2Q2PbqMS3PhmnXPgtjuLXgcsY+XCL8Hd6KMYXFUpMVv/ef5y29YkkFfN44
PVxB94Hfa4/IYCaI+AF1dApI28rW9ZL72O+RzRYH/S6gDH6ZZNa2j+F2Eb2R
0Zf8OqUTX9kJdvcWDVPaRNg7d3eKnDHsf4ypx1IZW0fyg4w+/qTa7lOlog2u
c9Psq8WZULJhcIirqiPxvn7z1+cRyRcy6sqPP1sk5T+CsbaXc9i6POiyXMxV
SZsI02sn+vOVZUQv9BHmExnzbXH1ziYZuwqyuppdlIpiyP3G776C1hDGODCf
yJh31AGfg/MD9dPIfXLEkm6Sf6xfZPQz+gH7M76n2Nc8UCvWk/vIqCfWN97H
esB8oN9RX/Qt6oPPwfgwL+gvzAMy9g+MDxn9IfZfOZvSdhBdjPuEcV3hvjBv
+Fzj/oB6o26ot99Ch7kydu87/kfG+b7dZrZjtfgOyU/02YvrApibcOyDh/nS
RkO/QP39rLbRuqc0yE/w7KkltcQvOI/0rc0ct7g8KDixjWLHqEk8OC+sppw8
LispJr9bmlr3SvCkjOjktDftgeKIod9t/87UlBevIfkY76kLZjtUgsW2/lj5
qh7I+rfTpRFbY6DHZ5BPbWgHu1jPIZkuFTJ3OvdxnVpg5RzXyxLfHPD7PuFz
5YNamP/cQaMNVUFjzVkFo1KTlbM+7R8Ol7KBeytrNG9XBYzNmOvId+6Fb+Z8
u7VDcAmCUkOj5dl9QFNzhtTS/5J5Emsr3cnZ4QstQo8t/GkdkFTYYD9w/jcQ
K3gWypJO8OoLa1AV3YZl/jPP0Zo2uOarH7V86D74UNZvw3kE6eMblvLGFsDR
qy4CamUTpGys2qTbnw/MTlUEk18F+zw+7FZwHgLn1IFBwSwNzNj36rm8vARM
H2yOkPgWQE+y3Jd/uhxUZx6ankwyzI91H4YcLpH+CrlmKY6yeRrwCbTZcU90
G/gW+38WzjHMjxDXNarEbVdI/R3wX1oaviQOokOvbxCee7eeJtTJB2XB6XBo
zZ0W7uC78/J4x6kxJz0M8+X2YbWlQ2MWjJtV8DPbru2d+Tkz26SAOV9E5su8
4pGOOnYhjIsLDGCGG9+pk8WnzkUxTmXE90/mZ8bwF5TCyy6Po3z3qnfmTf/e
kJ2SmYZ6vfzytacwrQJsJGuT9MkK0ve67q7OFpv3wOJzlaMslbGwx/z5wJtS
PVzIc+ukNr/tA3uTBdaO2XBo4ai11MEKuDrP1pMZ2w1O7dP7l8tuwvqJEdVc
ZR9YP9Pdt3UMgXJn6VUFRw+Nw5d5c9xpYH3/6mMVrxlGRM7opUV54Gn3i70s
vBmWry58obiYC4kVyYxgeTXYXrjyQr6hGNb3bG8TZ1bD6DHZfYqXRZButnsf
dbYYUmu1H/Diy2D/hOFheVIx/GRjlkHHloE6irct2jYDolYUN0pXVYLP3znF
gll98ObKB0sdJeFkvqm5Sx6N33GG9INnT/U2NpxI0q/mW5XviqaTyXnno4Oz
ra052eR8kyKOHFDY/k581hWc5yZZoCZ56hKuHcsLMvQnlf5ynZSjAeE11kZ+
ew88ca35okatgF82s2XarX/A4+yDLxnBERCFbMwQvzbMW5y/0XZWGonEE+4f
fkYpKg3z+QL7a7HwcTuYbCkJdfgkhczj81952ZnrEuH4LbMwek8neFh6rxyo
TYKPgjjlgswuGN+pyA1fkgB7nGLKBW5dkDk6crKzaSI0nfYqF7e2QNemQn8q
Jxu+vmI5UznUApOzBqIkV/5vfrOeLqsW34fn1d5BWh8d+Ge/CLPmZIJoVpQ7
e78O7EsCPp6zIBMak0+6CL+vg69KptLsz1Sw+6JlmZRVD7GzrwtZiYZ5PmDn
UsrU5oPK3+UQ27sJgq652vIs8+HrcyZC5WM1+Dg6SGT31PCq4e4rwdhyEC9s
o9g/GOZ3yCLX88KhEjj/47RA9t+0sHvkx8PyhSWwzFY/rJiSBycOycfwhsth
4ovDg4qLBWB/0+cS8zY/8SEr/BrFJ0DUli6iDmpIHce3rUqm9ZXgMhBV79yq
hOF9N88xoioIb342KFuXDgmib334zm/9Zf1ykfmK3yBj8kZbZVoltMQoTtFH
DOe5hOLU1cLr3RDg5TLhQ10cFFuVbeZ/0234v/q/+X/mhve9REU8rBF5/1Pm
3wvLn//rrkh2kcz/wdlHj7vxU+G71T/S0kLDecBskckKyR09FOsmebvFpZP5
X3jGZms0nQHqpqb+N6c7oH/llwy1OZnM/xll8f20KAeOHniQI41ohZDkWw6s
rAeg1E7t5i5sg3Gn65/QesN5ODd+egLfXQUmBz3qxcsaYJ/f2QBZSSHsPRbf
IXjSAN5hskDZukIy56zUYTSdr4Yk59Am6aoKuDm+cap1ZSn4DfdbqU5VgM5u
ZxI7phQoZtoWnc5wXrU7PXOuwydZIJHlewprKiApc7eXG58mfQ7PHzNqTVwk
ppUQ+0VQ3VNuJCQofVZSozSwbfvkI9o4w/8dPN/+lte9q0MQAbXHthSI53dC
QFiriVfwHQikCtdJMppBvSihj3bJhVJt+XqZbw18uta2hfYogtA8k72URSkc
MC+PYpaWwc6pOWckPBXQYd/68Xlv/WMxpd4rOA52tXrVSyOq4E9IDlrG
         "], {{
           {RGBColor[0.368417, 0.506779, 0.709798], AbsoluteThickness[2.], 
            Opacity[0.3], EdgeForm[None], 
            GraphicsGroupBox[{PolygonBox[CompressedData["
1:eJxFlmeMlkUUhe9L70iTzrIgIB3EFaS5sLRFBFmWJoK4CNIE7HQBRUHFBqI0
IXZj+WFNjDXG3mLBXmKvsbeoUc9xnjffj5M7M+/MnXPvPXO/r7hqecWyahHR
NYuoLttC0DC8dijW6y2xNYRW2JpCa2wtoQ22ttBeqCvUE9oJdZh3YK2+0Ja9
/lbEWgNzEZrDpVhoKDQSOmEbCzuFQ4TOwhbhLKGJMFuYKDQVDicGc++GP887
co/9nixUCv2F7ux1fD2JzTH1IQbH1Bvenvfiu+fHCAOEI4W+7O3AvAsx9WOt
iPuK4NKDO31fCXvNdy2+hgmD4Oe9R2PNcTDWXIZgzXEo1tyPwp/zcZIwBS4D
WbPfUriWwL0vZ/O8uw4j8eVzZVjzGoU1r41wGi1UCVPhNY4c+Z6xwnDm5ayN
EE4RpsF9F/eNj4IWXb9ThRncuRdfE4TtwmbuWSjMxHfGOesp126u5Zb4nS9M
J6Zc096Xa9rz2tTZ87rkKNd1O76NIH/OUX3q63o3JH+udT3WfH4nubWeG/Dd
Z6xl69r63hpJ3xOJwdroAr8eUdBs9yjo3db1niNM5g7H0JMzLfjelXh68c0x
9GbumPowv1RYSQzmbu30Za0/vLexbzL8rKUB3FHCvBu5KYHjQOa5jnNd2w6K
gqYHE98gzuT6HsL5keTeuh4Gt3Mjab0SHtbacHiUMi/hXGkUdJzrugy/a7nL
udjIHvOzrkfDbU0krU/DrzWYa9x2jHCasCCSzqztcu7eEEl/M+BRznlreQLn
fWY8fHZE0rr17R5nXbjvHRD2CyuEJcLcKLzzKeTkGqEikh7K8DuSGlaytxM1
LCa/U4lxqTCP+VBi9ffzhHXkfRRxlMHndGGSsFs4gdj2CbOEY7EnMjb32cR0
ibA4kn4rqaO5XUFseQ+by70V7DX31ZF6en/iW0DuplGjPKZ51G99pL7jmK6i
Tnk95hOLuS+E//mRepBjvZK8VMF9EfWYA//JcF0C3/n4n86ZpXApp56u+/HC
cqGZcAY5bMb9y9i3nG/N+L6CsXXg3uG+cTbjw7Ceu6f4za4iP6uYH0G9Pe4Y
hd+nfuxZzdw+zsGP9eS34XexjvEw7DryuZfajmFtPesfCHcIx0XS+XbGeyJp
ZTx2D7kfiy/72cfYb2MDNXNe11CPKnxeyB7bixj7/W6idhcwHo2/fXDdRI1H
cXYz3FzXLeQ4f59jye0W8rwL3q7ndfj0ve7zfnvW52B4uIc8ITTSD9RlsrVl
62ap39eRPYjPazmb/x7YV2PWdrJuXVwdSRu74ZH3C49HwMWcZnHWfivI/Q5i
nMl8HP52sFZPfD6K9JYd61a4ueebu/XzufAw9bImD0TS5b3CG5E0+4DwfSQN
vSK0zxKfj4X74eN77uGuL4RH4VxTe6tlqSY/Ct9F0uNvwi+RdPqYUD1L9S6W
fSpSj+is8QuRekEnjZ+N9P6/Eu6L9Ob8e+H+4veaac/tkXrTIxH//4lwXH7P
/o0rxm4j9ssZ+/vF5Md6Wcw3r6/kjPcvYt9EcuTe5743m7Fjv1N4lb1fCo/z
3e+mRpbq9aS1kKW83Sj8iv/95N9+rhd+oF4NtLd+lvrrXcJrcGyttbsj6ehP
4cFIfb251j+N1DtfFFplqff9LPxEzppo7ZNIfbptlt62ubXRuF2WNHQLNXD+
b6IGzv/XwjfCmUJLrX0Wqe+ay+vw+RYNWT8HicexPCM8HanX+836Tfktv0ku
nIe/hb8i9YmXiMH8a2Upv87tv8LLkfrrDejGmnlOaJGl34YOWXoDk9CCtW49
/CH8Hqn3vCXcHKkH/iM8FKnHvCfcFuk9WoPvR8rDO8KtcLYe342UE2v27Ugc
HF/TLMX4oVCUpbfld+O3MYv6+/1YA8/D25z/A1v7MKs=
               "]], PolygonBox[CompressedData["
1:eJwt0/tPz1Ecx/Fzcm1iiMplLot/wO9t/eIXY6w1s1zmNpQuw2jYF8NqNEqr
ra3N1pqUH1SzSkUJbTZbEYuksWFjpJASiud75/XDY+d8zvl+zuX1eX9X7s5J
yY5yziVjKm7jEXbhBO5jhnfuAu1FtGAcEZzGLXzEdmzEHUzgLM6jGpPqr0UC
a8VjC/39WE5/mQ/vHsJ8+vOQqjP045Xe3YMnWMx8CW0pGvAFOdiERgxiB1JQ
g1X8vpx2HT7jk357BB/wF2dcONM7/ECuC2cYxjcctXXwELNZ7xJtId7jF05i
M76iCcf0zhAqkKixEWVs2R5HL97isO4whbVv0K5HPlrRpazOIYr5e5rL011j
GCvQne2ubbRpLty5HZ6xbbRbtdcbZW17rmCuU1mV4TvmMlakDJ4rc8s622qE
uWk+7L0BPaoRq410dGC6D32riWfKzLLKwF38wwGd0bJ8QHvZhUyjeZ7pQ9ZW
cxPKwO5uNTWHuRe0a/TOQp4X+JD9Xiylv8SHs1mN/EEcz8X6xrWoxE4cRB9e
IkljFcqkTN+sDtdcqL1MNOOx9jqFKvx24b9gawzgtQu1tg9jiGW9K6qRelzX
XJbOVq++nbEbi3zI2jIa1562V0Rr1ekstuZPjLpQS5bJLOZvKusCfcta3dW+
qdXWasauulBj1n+q2rCx/+4HhU4=
               "]]}]}, {}, {}, {}, {}}, 
          {GrayLevel[0], Thickness[0.01], Dashing[{Small, Small}], 
           LineBox[CompressedData["
1:eJwt0lkz11EcB+A/WbJE/mSrZH0F3bvsphvj2pUXIDO9IgktligpVJI1S1Qq
opSQkFJaFc8ZLp75fD+/OfObc86couoLlTUxkUiknljCnEUZZynnHOep4npY
Y9EDucpp83RYL6/JI7Iv/EvGE0ez/oaT5lPkM6U/p4M8/Ync4x4rkYON3Bel
8qqcZ4FxSnxrku1km//KXZbJ0XOZME/Swz96+c8V5njNKMXWNsgbZJp/yl98
CPegn+CxeYy7/KabPzTyilmGKIo5uMc2jpu35TeWyNCjDJtHuMN3frDDZV6S
Zs0jeUwOyGe0kqKnsmm+zXvS9UFZKOvkFl185itfuMQMR61JIpF+/SktJOgP
5Udu8o5k3wo4w1t9kRfcYoNO1ljnExepCPdHLdFw3nAHYY/hTOE8pIZzhP+T
FPZEYtgD8cSF93P4DvcB/etV9g==
            "]]}}], {}}},
      AspectRatio->1,
      Axes->{False, False},
      AxesLabel->{None, None},
      AxesOrigin->{0, 0},
      DisplayFunction->Identity,
      Frame->True,
      FrameLabel->{{None, None}, {None, None}},
      FrameTicks->{{Automatic, Automatic}, {Automatic, Automatic}},
      FrameTicksStyle->14,
      GridLines->{None, None},
      GridLinesStyle->Directive[
        GrayLevel[0.5, 0.4]],
      ImagePadding->{{22.200000000000003`, 2.902040816326519}, {19., 
       1.3020408163265529`}},
      Method->{
       "DefaultGraphicsInteraction" -> {
         "Version" -> 1.2, "TrackMousePosition" -> {True, False}, 
          "Effects" -> {
           "Highlight" -> {"ratio" -> 2}, "HighlightPoint" -> {"ratio" -> 2}, 
            "Droplines" -> {
             "freeformCursorMode" -> True, 
              "placement" -> {"x" -> "All", "y" -> "None"}}}}, 
        "ScalingFunctions" -> None, "TransparentPolygonMesh" -> True, 
        "AxesInFront" -> True},
      PlotRange->{{0, 1}, {0, 1}},
      PlotRangeClipping->True,
      PlotRangePadding->{{
         Scaled[0.02], 
         Scaled[0.02]}, {
         Scaled[0.02], 
         Scaled[0.02]}},
      Ticks->{Automatic, Automatic}], {193.5, -189.}, 
     ImageScaled[{0.5, 0.5}], {360., 360.},
     BaseStyle->{Graphics3DBoxOptions -> {SphericalRegion -> False}}], 
    InsetBox[
     GraphicsBox[{{GraphicsComplexBox[CompressedData["
1:eJzdln9M1HUYx083W7Udqf1wI/uhUzsb5SwPsxkHUdSs4GBkm9WtscVWlGzW
XOeyuQnnj2ZDO8NBpEf0Q5jDgq20MykR1hEEBn3lJFTscJWmncKkkDX+eD2f
7dk+//VH669nr/s8z/b+Ps/783xuTlFpwYtTXS7XXVNcrsl4bUNDSiTrlQxi
a8e8/M3Jeh+ce2RW6abkQeHnK7pWJbytwjf6ZkyEkjHhxOhef9jpFs7MfWJu
wtsrXP3RuUvesCM8Or7taCgZF84vXFTp+Ad9Nl06og9GH4w+GH0w+mD0weiD
0Wfrk9alI/pg9MHog9EHow9GH4w+29x0n7QuHdEHow9GH4w+GH0w+mw+0nPT
fdK6dEQfjD4YfTD6YPTZfK19pOem+6R16Yg+GH0w+mD02e6Z9rX2kZ6b7pPW
pSP6YPTB6LPde33PtK+1j/TcdJ+0Lh3RB6PPtof0vdf3TPta+0jPTfdJ69IR
fba9qPeQvvf6nmlfax/puek+aV06euorO0o8JyXWfRq4tzEy4GscyLh5a7JK
8mDyyibW1GxLbhVOuW1o37C3Tup33dTXkfA2Sz1M/kOH7v8r7OwXvlSytiY9
/IXUT112z5aw0yL1MPl7Uw9kHvd/Lbz/l6t/RkPfSv2XZ0vT0sPtUg+Tf/3y
3UfciaPCxe9m7gxkfyf1q9/7/AfH3yX1MPktv50ubox8b74/kjXb5eqW+h21
6w5EQ8ekHiY/+uTMck9jj/BLV4bO+wM/Sv0fY7e+7U70ST1M/qy6ppVBt+HW
vLLDkehPUv94/qHnAtn9Ug+Tv+bvQk+s5LjwHZ/M355MjUs9kXqY/M6C0bHU
2AnhdRNtRdnBn8UnNh/ZfAPjE5uPbL6BuW8wvrH5yuYjGN/YfGXzEYxvbL6y
+QjGNzZf2XwE4xubr2w+gvGNzVc2H+l9Qr7NN3oPsSdh9iTMnoTZkzB7EmZP
wuxJmD0Jo/fjSfnjxlfo4nd0weiC0QWjC0YXjC4YXbDWVTCJEyd9l3s+e6fS
qRJ++WxH9ZvuauFfexbfvXBRs/Bjz7zxau1yw/WVzz6Q3tsivCo+0Z+MG34h
54MTTkW78PQtWevDlYZvGTn1VvCpLuG2pWV3phcaHu6Zsd1dfkw447Uzp0s2
G354YVNR4EyfcFWsrCk6bPj9DYVLGrP6zffOWVDuftTwFWdkmmvPgLA/2L4y
8KHhf6tP+ID+/9/7xnf+V3yPrvF5uw6HCgYlar28O/yeV5H2TcpoqnBxzqD7
hoT5Ht4Zzufml4SnuBqEd294vTP2u/le3hHOr077avojYweFr7kwft2m+0w/
eDc4b168pyF7WatwtMa3z3PB9It3Qnx6aig3MRITfnBBlifRZ/rJu8B5RfvM
YHZ/t3B4/dCYd4npN+8A5+dub14RXtorfLF3Y0doh5kHe5/znLVPz07sdIRX
pM2vcS6aebH3Oa/tHD3vvRw3c9rYttqTZ/5XUmebE8ycyLfNCWZO5NvmBDMn
8m1zgpkT+bY5wcyJfNucYOZEvm1OMHMi3zYnmDmRb5sT/A+5/LfX
         "], {
          {RGBColor[0.6666666666666666, 
            NCache[
             Rational[1, 3], 0.3333333333333333], 0.6666666666666666], 
           AbsoluteThickness[2.], Opacity[1], EdgeForm[None], 
           GraphicsGroupBox[{PolygonBox[CompressedData["
1:eJxNlmdw1UUUxfcPEgkgMUAkBPJMCMUIAUIEgSAlmFBEEAiQhBYCgoKCghWU
EqQIiiWoUVRUULBgAeW7vfc29u5nHR0dHR09Z/b35uXDmbt7/3fv2d17z75X
3LR29pp2IYSKJIT2sl0EDYN9XUP0nSScgs/znsTZd6rQQcgSugknCx2FHNb5
20phhdBJyCXWcacJncmVTz5zljDvBbqSrwBrzt5Y5+sOZ7ZQyD7sWy2sEnoI
RUIenMVYn6MvNs2fz7wf3OYcAF8fYSDWPGuFNUJKOFM4HZ5hQn/WlWO9rgw+
n28Qsd7LUPi8ZjC+vvDkcp71wjrhDKESDuceAbfzjcQ6x9nYMvIWcIazhFLW
jIHbuUYRO0S4WrhKGC6Mxue4cUIFOcZjzT8Ba/75wnThfKGKfTj3JKzznYs1
fzXWZ9oobBDGClOEc+CcijXnNKw56+CZIZyHb2IbbnPOFiaTb7OwSagRZrKP
avY7kTVziJ1K3knE1eIz/1ysOedhp3NPJdSynvXmyaKO7ldry/3uvt/N/hYK
e+FeJLTAt1i4C74lwn74GoUD3PVS4SB30SQchnuZsE1oFi4Qdgo7hAbOOpLa
WM/Wl3vfes1h3oH9et6O7963dduN81hz3ZmvYJzN2ayvPNb0ZO681lR+yOi5
V8jouYC8fZg7byHzVYy7E9efe3bcAOZpPRfDXRSiJnsRWxIy+i9iHyUho7WB
bXJZE0NZb62UsmYQc+cYzNy6LGf9GmwhnM4xBI4y1qTfhWHwD+Gb+8+9615y
381gntb2iJDR9kjWjGLuHKOZpzU5nriJzK3pSri9rzGsSet5HHuq5Fsp3yrg
qGqTyz0/LWT0PClk9Oz5BsaV3NcIcqXfgqqQ0bN1Za1bd5PhmA5HWv9T2L/f
prFwzOSOUtx7IeutqVmsmcPcOWqZWxP1rLcGFxBvTmtqXsjovBYOx9eFjObn
Ups61li/C+E6IVwoLA9Rv4vJY/0uYa3120gu97T1498pa38R+7Rel8FtjS+F
qxPx1pr13sQ+ruF+/G5v4nyugX9/Lya/sQrOQsYp7Oo2d+nfNv/WXMY4xfdL
GV/C3PnSfe/4J/nWgz2uZPwUuVLsz7UsZ806cpQzHo5dz/gi8nRiL5ezzt+v
JOYK5unfR+d3nzzNN/vdx+4n99oz3JfXbhWeDfGdbKcH+k3Z6/DdgP8/4XXW
dFbM+7K7hMepk2vdwNj1ylPM57J3hqgF/7b5d8dv8nZiXaPN5Pe6neQ5Lmwh
Pkd5Ppa9mb1sI76D/G8Td2+IvdUovCD8Tr1fEv6kZgMV/7Ps0RB7zvHuw1bh
7hB7tJn8DXB4PpM9bsXXUXneZS/5Gn8pew9nbmZtNWeuoQYbqEk3xX8qexu8
1kZaDx7XkqsV/z7hjhD14G/Wxhz8Ley5hbljjlG3seRrJWYXd9tAPfbht+9G
7vw54hxzk3B7iO+C93oL+W33Mt7LfCG1vZ7zbuG+atjLRvazHQ7n3wPHAuq6
hzy7GS/gnOaYjW83Mea8NWTeGvtncY4TnMU120S9XhP+DVEnDwkPhPiO2B5g
7B5+IsS35hfhwxDfrwPENYb4vvgNmo/vQfwfCF2SyH9/iL1ovzVq7Vl37kW/
C34H3It+C1LE3hdirX8Tng9R6/Phdp8+Jhxhb7aPhsz/nCOM65nX4TtM/HtC
dhLv/pDwMOfdwZkd84fwYohv1lH8y4k/SP5HmDfhO0SeGu65mjv7lXt7S2if
xJ7Yzzl9xmL5vief3+lrQ+yNNwT/MfQ8Jfstteqn8Y/cQW+Nv+aOXUu/X367
/hFeDfGN8/pj5HxF+Js6eB/H2e87QlYS9fyX8HKI7/IXQs8kvgU/CQOS2BNf
CQVJrNN3QlES7/EHoSSJ9fhEyE1iX37mOidRtx8JXZPY698IhUnsm/8BtIw4
Vw==
              "]], PolygonBox[CompressedData["
1:eJwt0/dvT2EUx/Hn1N57z5r/ix/9rNS3BDFKVBAEQRDECIIgJYjVlrZq771H
UHvP2nuP98nn/PDK6XN7v/fe5zyfk53J7z0iK6XUC9VxDQ0spTnUebiFZqwX
U5fiHtqwXkldjTtoyXoZdQUq0Zj1fOpC7EIj07P64Am6sN5I3YxH6MR6HXUD
zvt3sJ5MnYKLqMV6GnU6vuMERiEfL/EbBdiG5/iKYSjGafzFWIzDWRjPm0Cd
iJP4hdHxjJ34hMGoi8teuX8mdRaOxzf4u0fiKL5gaLzzMD5iUDzjILqZ9pqH
Q+jJuog6AAeQbdp7Bh/iHv/fQLxBbdPey7EXrU297od3eB/3VmA3mpp6n4O3
qGf69h2owr/oxXa8QpapF6V4jRqm3pfFXo5gSOzJ93oMw2PPL/AjelGCfWhn
ykYu9qCFKTt9sR8dWa+l9scDtGddmHTNs/GYuikpI51Nv/F71ydl8yp1blJG
W5ne4c9eHmd9BuPjzP2sz1EnJZ25n+UV6uykM/Xs3o7feoY96zepS5Iy39zU
05y4VsfUU+/lDDxDd65tSTrTJqbMe9YXJM3C9fjbZ6Ih6xvURbEHz/oF6tSk
zPssPIy9+kx49i/Fu3wG2poy4Ge/Kt79lLo16Rt8Nu/G/3xGu5oylomeeq/v
U9ck9byD6cxy41o1UwbKomc1TRksj2/8Exny7IzBt8hASWTic9IMFkdmephm
IC++8WfSzPqs+gwnUwZL48x8Fk/Fs30m65syXhFn9h9H2qaY
              "]]}]}, {}, {}, {}, {}}], {}}, {
        GraphicsComplexBox[CompressedData["
1:eJzNlm1oW2UYhtOtVgJNJ865kqpYf2iU+rHZzA+sHc1onYhLZeroWJRBoZpu
tUM2UxGKW+PWHwqawRwdNhMLuo/UbTCqWWVzigsiCmsz69zaNOl32jXz45fG
FXo9pzyHQ37WXy/XuU/gfu73fs+b0q1NL9Qvsdlsz+TZbHNr/4sN5aH4YCXr
nrwnDkWDCeHVx+wFKXdSeHDTwHZHKiX8fv6RuDs0KvxU99trfZ5x4YnNz30e
zEwIH7j5zlsj4Snh6pPplrh3WnjW1zuczc5UWvnSK/5g/MH4g/EH4w/GH4w/
GH9WOWlfesUfjD8YfzD+YPzB+IPxZ7VvOiftS6/4g/EH4w/GH4w/GH9WPdL7
pnPSvvSKPxh/MP5g/MH4s+q17pHeN52T9qVX/MH4g/EH48/qnOle6x7pfdM5
aV96xR+MPxh/VudenzPda90jvW86J+1Lr/iD8Wf1HdLnXp8z3WvdI71vOift
S6/4s/ou6u+QPvf6nOle6x7pfdM5aV96nXig3BnzD8p67MjPDa7IkGlljs0v
h3/x+oblOYxuX7rjyYAjJTqMfvp41afh6IjoMHp93fLCmH9MdBh9eUHyzYxz
QnQY/eyXp353xiZFh9GbtrRVewJp0WH0O+wvRfyuGdFhfZ+hk9uB/vzdGWfC
MheY96vf7Zt0xoYtc4J5/48HuzZ6AinL3GDeP/zrzjN+16hljjDve9tq7g3F
xyxzhXn/30eKP4gGJyxzhnn/6OWxv5PuKcvcYd6v29vzqiOVttwHmPcLytsv
uEMzledaO573eYZMveb5G2XbTgczCXl+16WKuyPhpPCPu4v2xb1Gji0PX53N
ZkeFXb9F6lyRceH+YOu3Xp8x557VtWUBhzHHqiul+8PRaZNP7W+xfMn9o3os
v+M+Ur2F5X5SPYXlvlK9hOX+Uj2E5T5TvZP8uN9Uz2Qe7hnVK5mH77yal96R
B/1hXnTyQGdedPJAZ1508kBnXnTykF7Pz4tOHujMi04e6MyLTh7o3Avo+lzx
nJz0uUInJ3T6jE5O6PQbnZzQ6Ts6OaHTf/kuz+eEznmQfZ3PCZ3zIfs6nxM6
5+WLOTnPuAdg8oCZH2ZemPlg5oHxD+MXxh/Mvm3ydFz0Hh+q3DhnzzYoK88L
ZhorAluG5fmpgxVd4cKU8NbqomWxr0eEb8lc2ZV5fUy491Bk0HnjHoAb17eu
91yYFHb+6T3hfyst/H1naUnovhlhfOKb54vl6/+2j3rfWtOPdkb7rZ/TV37P
/wyY/xEw/xNg/gfA3PMw9zjMPQ1zD8Os+MLvkttu+ie7gB/6ON+eakuYfKN3
f9NX73rF4Mvr+podC/aBudB9/q6fvEUGt1/7bMCdNM+NXrhy12OBMwY/3rHT
4/to1JQL+lfnajrDjQaP1NQcDVaNm3JDb9hebI+VGBy6vnJFZNacK/rtzvHm
zAKu+mTsnXjnlCl39PPf9Qw4Wwy+9mzPSHbDtGlf0Hc0t3s89xvc8de+Da4b
57Cst+MH/yVzv3g+8Nq2VaH3EvJ874qnD0bXJIXXnC1amkoZuScbr/od+0eF
PyzuvuheNy689nxrhe+6kct0U21X8PCU4avknmWR2umcvrXfxfJp1etcPc7V
21w9zdXLXD3M1btcPYP/A93pV9Q=
         "], {
          {RGBColor[0.94, 0.88, 0.94], AbsoluteThickness[2.], Opacity[1], 
           EdgeForm[None], GraphicsGroupBox[{PolygonBox[CompressedData["
1:eJxNl1d0lUUUhWcg0oIgkRJDSyihhBYIhBB6C1UUBBFBmiJCIIAkYA+CIBFR
7L0roqIiKiCdoIiAolLe7WXZfUbPXuf7183DXmfmn5mzp+099+bMK5u8tFYI
oTyGUNviLsOHhgWGPYbdhoWGvYaPDIsM+w37DKWGg4YDhqWGTMPFhkaGy4iN
DR8bjhpWGo4ZPjFUGG41NDQ0N7SgrPGHDYcMywzVhiOGFYYs8l1iaMcYcbYy
NDFkGFoTLzW0ITY13AFPtqETY9S3Jfk0vj35NPcORHF2JKpvLlHjc2rMfbSh
2DDQsNEw2DDGkAen+nYjau7dieLsQRRnT6I4Cxmjvv2J6tubNXQ2rDV0NRQY
+lIWZz+ixvciXy5jWrM3ReQT5zDGFLIOjclnPflwrodHaxtSg7OSNYp7APk0
fjj5NPcRRHGOJKrvKKI4h5KvH5y5rHNsDc7bgt+bZobxjNHcJxDFOZEozsuJ
4pzGGPW9mqi+mziryYYplMV5FXGcYSpR4yeRT3O/gqjzn04+cc5hjDhnMEZ9
H4BnpmFWDc7riOJcHVx/6YZryKfxc8mnuc8jinM+UX2vJ4pzNvmmcj55nNE4
9lJ7J01Lx9KqNC0dS2PStPQnbRwKrj9pRFqUjjNokxayaGtFXTqWJqQN6TmT
euILmXBkUZc3yA+kVXnPQnIkem4VUjqUNu4Mrue2cOSwPnG0oy6O9tTlYYuY
S+ILifZzySuOTtTV1pn6muD3u0tI+YLyngmuc92V+wxVhpKQ0nP3kNJzDzh6
URdHPnVx9KauNmmhiLZi6omepQ3puZB64guFcBRRXxfcF/pw3hpXEFJ6Lg4p
HY6gTfdhMH2HUhfHMOriGE5dbbpD0saG4L4wKKT0PBKO0dSr2KsSOMayb4kv
KK/enRsNeotuCn4HaoWUnieElJ4nwjGJeqJD1e8PrucraZMWptM2g3qiZ2lD
ep5GPfGFaXBMp665SpuT2Yvx5HgwuJ6vDSkdzgspPc+CYzZ1ccyhLo651BP/
Gg+Hxs0MKT3PZ2/kCfZMh08pSyMP0RZDyheUN3lv8uin/dT9vz24h8o/97DX
evcXB9dIbfqpLL0+Spu+S7PyB+n+cUOZ4SL6ldL+mGGJIS3474Ql9CljrMp7
yZlGeynlg/SrY3jScLOhLnzyInnME4bl9DlMuS59V1DW741yQ33al9G/mn71
aF9JOYOyvOEp2urBt4L25M3Wnj7Cvul+Pm1YBdcxyg0MtwT38XTOajVndJzz
0xt2IriX6SxOGU4G95rjnFE6fT4L7ncnidmGuxjblnblaw5/BfP5nHzygC8N
p4NrVVxrGPsF/dbSrig/uCe4j/RhX5RTv6PuZqz88CvySdP3BveCQXBtYOzX
9NsI1zrGJu/rFPpUMfZscG/dxPqeY3807gXGKveL5O9sm/p98HuqHC+RRz7w
cnDPaWZ9mkaf+/bgd1f3sId9+5Uz7Gbln4Pfuzwr/xT8rnW18o+M6W7lX4Lf
kS5W/iH4fd8GvzSSYd+bRD+fxhYbRddcpsUW0fdVZ/QM92QHnLq3O8mtu/cB
89I5Sh96p6WRd5hXHe7Is9yThpY7Pfq9a2OxdfR3qZPF74Lf2ZZWzop+VmfZ
I+1Pjn3LNmy2ckeL3wT3lQ5Wbm/Ywpk/z52R750P7n2bySO/lZbfYm/lN3rL
pZEFlOVD77O2+nzbRZ9y2vRdfvYa38X1Cvm1B3vZhy20yXvf5BzSqGteM8mz
C/7z9FceafHh4Hp8lbWqvJV9Eu9iuBaB3ZyvdL+H9b0Bdxrr3s7a5TnvcqZv
c2Y6rzLqKsuH3uOsF5MrjXVvDal38HV4d8NbG27VE5/WvsiDb2A9Ef4dzEE5
tjFWnDvh1Z6cY7/OUdf+yAPkCfIN+d8h8igepqy1yK/l6fLXA6xL/fUbMYPv
GtOEfuojLy+xCY6Jft662/rdqbdD3iYvk4/pbssH5Wu/G3pH94LfDPnR7/23
htzoZ3mA+dSBax9nobif8hLKpcyxmn3Q70+9GfU5l2rWsZK2xP+O0qec/mrX
f1n5fgPmKm/XPV9AWdpczr4tY8wReP80FET3tZ4We0X3hQryym9Xkb+CfMfJ
KU+Vb8rrNlKXD6+nrO/yc3lxH+amvZWXylvlsfpdI+2e5dsm7kFyB04zNnl7
pH158okaZ3WCnLov8nf58zrKypHcLf2uqaRfF+ap/AV8V/5s4im41lCuZL6a
ZwnrPUO52PZsYPQ7Psri6Oh3/C9D3+jvxB9aR3T/qmLflGOIfRsaXbvDLA6P
rs8RFkdG19Agi4Oj6/OC4b/gOvvX0D+6N0lwF/j+j6Ew+tvzt6Ff9DdpA2eh
dRfZtwHRtX6Ofdf+/A9A9KF/
              "]], PolygonBox[CompressedData["
1:eJwtlNdvDmAUxs+prSilNl9LW2rz2VTtiru67Z1EpBEaEUEIIYQQYo/W3nv7
X+zae+8ZfifPe/HLOc833nHOc96i2bWzFuSY2UxoDIVuloHN5FvgCeSga4g7
oQ15a1hOvgL+wEB0HfEa/IYB6H3EK/AL+qP3Ei/BXxiErifegAdQ5NqrCn5C
P/Qe4gV4Bc3Ri017vIRm6EWmPXLJW8JS8mXwHJqga01rPIt7oecTd8NTaISe
R9wFL6ApeqHpjK+hBXqJ6Yy3oJVr7Vy4A/noVcQM3Idu6A3EcuhB3h02km+C
3uS9YCv5NrgJhp6jYF+hhGQ78QQ8hGLXb6vhO/R1nfUMdCXvAutNe7Yjbwsr
TWfqQN4eVpOvgXvQGb2OmIW7UOD6rgwaoKfrrJVwG/JcvS2Ab9DH1ftT0Im8
I6w1rfkj1nHV9lzqVSVcN/XsUdwTPdd0x6jFF+JxU01irQ/Ew6Y1o1cVcN7U
swmuPWLts6l35a48ejjR5ZnwSvwn7v6eeMhUg/GuGkbtTpu88pi4w+SZYa47
x10Ppt4Phv0mD0Rt36XvosZDXZ4ILxwwzcLblMdMDEG/iX1Ma5S6eu5pz/Dm
JLho8mh4bwpcNnlwumumYpauwlhXD6L2J2Gky3PhtaMwytXD6N0x+Jc8FV4K
j412zVhVqnl481P6b3h0uMsTZakH4a2PxCMmj41weSibPovZm+Y6W8zgVNfM
x6zHHeLt+JzOEm/IZNcbELMfd463ZJyrFzXJG2NcdwuPZF0zlkk9nOF6M+Kt
CE/9B6yTjl0=
              "]]}]}, {}, {}, {}, {}}], {}}, {
        GraphicsComplexBox[CompressedData["
1:eJxF1n9Q1HUex/HVlIvGRdNMZ7UunfLWhjKNxWzEBdfg8jpZHLIGc2uc0bEW
Jb3GWu68YRJW5aYy+xoewsmScSnZUjJj2PobNZc0KeArSPz+8vuHrsrlpVDM
9Hx//mIe835/Zl7f5fPjPWN12vI1o00m01OjTKaRvzUvrovS9Cb7vcXFEb64
1EWZoxbkB7wt4nmHwsMMW5u46eW6DWbDEL8/pli3aR3ihSV/j3U5usTdK184
4A11i/f84aGJfl+vOP5wX7ru7Bdfdx1vHR4eEJOvvOLRpO2hg3byYfJh8mHy
YfJh8mHyYfJh8mHyLTszJW1b6Kjkw+TD5MPkw+TD5MPkw+TD5MPkW7XzUoph
K5d8mHyYfJh8mHyYfJh8mHyYfJh8k+z3D3lDQcmHyYfJh8mHyYfJh8mHyYfJ
h8lnDB5wavplyYfJh8mHyYfJh8mHyYfJh8mHyRe77C8zDVuV5MPkw+TD5MPk
w+TD5MPkw+TD5Nv7ae8Nm6ZLPkw+TD5MPkw+TD5MPkw+TD5MvsE77531huok
HyYfJh8mHyYfJh8mHyYfJh8mX1LynBzd2SD5MPkw+TD5MPkw+TD5MPkw+WT9
41GWoLvJbj2YU+G2NtoPFV9eZ/U32/31iyZnh3IlP6Y/4qGWQ+22/dK/54Hq
CsNWKv2Y/hvuzfnR2hHpH73giR2aflL6Mf0lbXevB7ynpf/rjrTIaO289GP6
134Uu9vluCD9Gz7+6nvdeUn6seT3xU03mS5L/67C9LKA9wfpx/S//nNLn9P1
o/T33572L7NRLf2Y/vLEzBO+QI30/znp2CsuR630Y/r/+N/HPgxZ6qR//2eu
J/2+eunH9KcPnVvt8PwkzhzalP9eKFscc+zp/2t6ifiApSz2ivO4+L6F+86Y
jbPik93Na/2+78SBFyZmWf2V4in7D6/wmNX3bfol2Rp0XxFfXD542xK8KvnZ
X6cz8pa5HM2yv/bUjNkasrSIV77kq3S6WuX7MOvfjFx/xBtS/fHvVvdYgq3i
8Hs2PesxG7Ies/7hKzGP+H1t0n/ziaJkh8cQH/li8Se+QLusx6z/bmvEDt3Z
Lv2FtZuPua0d4jUpk8YF3Z2yHrM+fU7j9eFh1e/MSpil6Z3iSWFtb4Us3bIe
s9561Z9i9XdJ/9BTUz8IeLvFp74s/ckS7JH1mPU13owzTleP9H9e3/m/Nluv
OG1VVrzD0yfrsdxX85IiPeY+6U/ZXvaa2VCeHr7C77YOyHrM+rkNM3b7Av3S
HxaVfcGmDYjZP8yL7B/M/mF/U2d+o85+p878RJ39T535hTrngTrzA3XOB3Xe
b+qcF+q8n9Q5P9R5v6hznqjzflDnfB0cKY9S8zTmezHfh/keTH5MXkw+TB4s
++v3+6lo5N9/p1HeN8z7hnnfMO8b5n3DvG+Y9w3zvmHeN5w8Es/UZL9Z+eX7
OXquuKty7uOz55SKD+asfCa66qT4tfj/XNV3nhc/eKvpn56/XhK3V97/oTnr
B/Hi2YdXu1qrxXkZyVH+uFrxz/qtsaaCevHykZ9vqNH+siOvyvlFs3j0A2Pv
DvuVwwZSYzyrWsUlJ6rXWF9VLs2NKfKNM8Qud9ElZ4Ty6viI8cFv2sXjprw9
33NMeUKo4e3QG53io6cTCnypysfz/U2W3+4jvG7D1PDgNOXU5zOed1zoET9o
6doYCipbbjm/cr/TJy4/W1ZnSVc+VzBjmvanAfGmjdkOx2xl9hv3QUbf0wWB
GvX78XveeXTPCe/yBulnXqH+RkfF3n+Y94rXxjeYxxvq/DCvUE946Z31hQuV
92W8dTHYo84X8wr1lLqh2lCdctjAnfBt89T5Y16hPmFH3BYtRzmQbz9kHVDn
k3mF+rn5mY9EJys/OyvOalSr88u8Qn3R31qb3duVtS0tt21R6nwzr1DPDWYe
DrQrX6vaWuHdpc4/84qcpxmzsszPKS+NfCxfv6buB94D6k7P+RWuT5SLtp7b
YE1sECfujDwVMWgRz0xya6NMxeK7Y7+ZsOT2UXHp3IJix4Jy9f9tallm3AqK
d56f6HHUXhb3Ply6VJtfJY7f/OJ0Y7cuLrw42Ge7qeYv7o/I43nfuq+o/fbk
v8eEG1ktYuYV+uteXz9X26bq9UuqN5p/u/8w8wn92ycvyg1Eq3r2tU/rbG3q
/DKP0B99KuIew1D1Z/I2O1wfdYiZP+hvS210m3erentCwufexV1i5g36d00t
qbItUXXtxpTJ/uvqvDNf0B9bnhHjuqHqi/d1btELesXME/T3pyUVeQtV/drS
svbhxH4x8wP9edNmjvcnqXre4I5E67C6H34Fg/vNaQ==
         "], {
          {RGBColor[0.3333333333333333, 0.6000000000000002, 1.], 
           AbsoluteThickness[2.], Opacity[1], EdgeForm[None], 
           GraphicsGroupBox[{PolygonBox[CompressedData["
1:eJxNlfdzV1UQxfeBNJNA6CExmEBogRCqoQhGisQISE1Ch2CNNEEiKAJ2RUGx
oKCioqggShNRKf4R9t57GR0dHR0d3TP7efPND2f23b13z96yZ19x/coZK5qZ
2YTErLnbyxwaZztyHS0cLR05+LWmLfYMRzus1rVnbSvHlXB0cXTA19rREdvG
0Ql7pqPE0c2R7+hKbA6+tuTJx2pfBVjlPAurPHnEKaY7+ZRnGXspchTzrTw9
sIrriVXO8x3nOCocvcitnH3IV+gYAJc4+uJTzpXkKXX0b5KzjLXKM9jRG76B
+HQH5VjlHITVuiGsVZ7VcA9zDG+Sp4I9Kc8IrLhHYss5U3/WjcKnPOeyJ+VZ
C/dYx3lN8oxm7WDO2oH7rWRe3OPYxwjmC7mvC5vwreO7yjGB/WkvE7HKU81a
cU/mPcQ9BTvesdExwzHfcRFrte4COHSmqaxVnouxynM9+RU/k2/tcRZW+Wvg
Vf46couvFp/G0+BTzjnMK89c7DTyj+CcessC7mQruRdY1LvqUHW5j/hLHHvh
XerYyZ4WOx5jH0scl1voNssy+pQGUn1qvJ2zLbTQcQ45n+Rs9RYaziVGOm7P
ONWt3jPVrcYNFjrvDF8eZ0i1mmq3G3Ot4Eh5C1iXaljjBx2zHYscg7wn/ez2
APmkrULuSHoqIl4aKbGMnosto+ce5C9hXMAb9CJeWiglfx/mlKMv41UWeu4H
7wBixFvGWLwDGae6LYdrMGNxDWGc6lwxayz0PBReaWg4vBWMUz1XsFfND7OM
tjVXzb3pjVWzNYyVTzoYDZf0UelotND5GLiktbFwVzJWvnHEKF41PpF845lT
/gmMUw1rvN5C55Pglaaq4K1mLN7J7DfV9mS4pjKuZL7aMhrW3AYLDU+HVzqa
YRkNz2Qv04gpZ38juZdqy2i7lvs65niJ95Y258OpfNJgnWW0rfEmix40z0Jf
C8grTS2BV/W8kD1Jv4vIL/0uJq80Xg+/tL8U/oOOFy20fYWFzrPw69vlYYcd
hyx0eIi10vURfF1Y00DsUeaWcVbZIsdVrJGWVziWO87GLuN7CnvUuV7mnlSP
r1jUsOroagvN9OM+VxF7nBitu8ai7lXz11rU4hjWrCH2VXhVo69hx+JvJPYE
c6qzk9gq/OvhPMWcauU0Vm96HWtUnzdY1JNq6XXW6V23YFUHm3nveXBuIPYo
d9SZ2E3w6H1u5I10rzdx/zssakJ18IDjPov6kL3fooZaelCLJPbYxm3rJPaY
7TYrib3MhmcW93Ebd7IdrrQWt3Je2W2cZRtjrbmX8QLsPayZBZc4yjznj26f
c+x3PG9RozrfC5wxvd/p3M0pfHrPW3nTPr7wW7dPWNT5fniau79ZErVwAL/+
fXnu+9jt3Y5S//7e7dOcbzv3pvq6xaLG9J638+7awx280VzyzYF7H/zS6R4L
rdYxrsWnb2nyUccuC63q/M+w571812P34tf3s/jn4K9j33vwyz5F3o3cm95o
J7kWYR/hO61F1Z7+JerFo7iXLbyX6u5O7l++u1i/C17tX/Wyg3tT/9mNv5Zx
DfMPsWY3/iW82W6+ZR+3TP8Sv+rxJO8+ibfXWHpUv5FOpBH1J/W0Zlj1sgS/
+lcW9jDfaV/L5vsIPA2ske8Xx4eOSx0/OAYk8QY/OcqTqNd/Hf9Y9Kc/HX9Y
9LzfHb9Zpr8eZC9pf1Rdqc+pd/XjW/4ii9o71sR3jPXqW+pTQ4k7Tuxq5obC
r7N0wa916qXLuSvNryFW82uJVY9thH+tZfqjav4dR/sk9KZ6UD9S7RS770u3
D8N/M3f4t+Mvi36vR/jPojd/4shPohechmc6eU6QK+25euv1+OUr8LhPLfrK
OmLUt7u7/3OLnlfi319baOsjR9ck6vUD7SuJOn7X0SGJvva+o1MSen7T0TaJ
fvq2IzcJ/b/laJfE2d5w5CTRn95zdEyiL3zj6J1E7X7mKEyi56p2fqV+vnL0
TEJ73+ndktDqF3rzJLShe5ROpM3/AcjfXC0=
              "]], PolygonBox[CompressedData["
1:eJwt09ePTmEQx/GZ1a3eO6t3EteuJe643bVYhBAthBCid0GWIAiCIMr/oPfe
S/Tee6/fyW8uPpnnOed9z3nOlKKy8QPHFZhZf1TEQ7Rws3LiGtxHU/YriKvw
CR8xEqPwG78wARPxA98xFuPwFV8wGmNwAJ/zv4V4i548fw9xHy6gK/sdxDK8
Rjf2O4m78Rwd2G8mbkVV1lUwg/VMVGJdEdNYT0cBa8cU1lPxD38xCZPxEp25
v830zqdoy34DcRPOo5PrXUNxDu1d94bgLIrYrycOxjFUdr27H07iPUagGCdQ
g/uzc38c1VxnH4BL6O3KxXAcRQXX2fviCMx19j44iG+Z24Y4hJ+Z+9a4iB6u
3A3DhzxDcZ6pkHvVMct0pjNo5ap9KU6hCfvlxBIcxp+sdRecRnNXbwzCXTRi
v9T0n+ide8SVph5q58pZ5GpjnNmVg/j2Jajrekc8e0HW6nquo2Z1XN8Y3zbf
1IuXMcfUk/HuO8RlpjNE713BXFMPNnDVKGqz2NQ7t3IdPfQ4ns21taaa1nfV
IHK/yNRbN3MdPVbPVZOoxUJTr93IdfRc5PZ2flvkuJZrBgrzTDE71/JbYoZq
u2oatZxn6vVnxC2mnm/pynnkerVpVh/kujzP/oi4zvQNbVw1Lc1rHV09PCSf
GbP3hrjXNIO9XD0zLK91d81kzOIu02xfzbPFjDd29Xhx5jxm50nWNmaomauH
SrIHYtZeELebZi5m+1U+O2a8i2vmhuZvarJ/R9yfNf4P+LOYfw==
              "]]}]}, {}, {}, {}, {}}], {}}, {
        GraphicsComplexBox[CompressedData["
1:eJxl1n9Q1HUex/HVlIsbF00zndW6dMpbG8rTWMxGXHA9KOtkccgazK1xRsdc
lNNrrOXOG+aEVbmpM/sahnCyZJSQLSUzhq2/Uc8lPemAlZUQgS+/5IeuyuWd
wsnMPt+fm/Ev5zHvz2d8se/39/P5TFuZsXTVSIPBkDDCYBj+9+GysihPQvqC
+tfWxGiBZmtV9VMp20KlVrzk1KSMraHD4hU7LqTplirxBOsjg+6QX6wP7Ldr
gYvi+CWvTNctteI9n/fctGgB8cDdD067Q0FxSuqsvIC9SUy+7BHzCn3uFsmH
yYfJh8mHyYfJh8mHyYfJh8k350BkhG5pk3yYfJh8mHyYfJh8mHyYfJh8mHzN
bwTXG3Vd8mHyYfJh8mHyYfJh8mHyYfJh8n04qixg0TokHyYfJh8mHyYfJh8m
HyYfJh8m3/zyP8Y7bF2SD5MPkw+TD5MPkw+TD5MPkw+Tr3v5q/vdoW7Jh8mH
yYfJh8mHyYfJh8mHyYfJt/sXj4/3enokHyYfJh8mHyYfJh8mHyYfJh8mX+LB
3syAvU/yYfJh8mHyYfJh8mHyYfJh8mHy3XAcbR0a6pd8mHyYfJh8mHyYfJh8
mHyYfNhcmlftNF+xdj8TY/I7m63exgUTc0P51gNlF9eYvVfFnOe7H62r1i0V
UsfUR857drsWOC51TP27jozoWO2s1DH19Z98+8+A/YLUMfWdxZmVPvePUsfU
++5M+atRr5M6pv5SypE3HbYGqWPq+750POf1NEodU88e3Fj4QShXfq+4I8//
RwuUi/ebKuMv2Y+Kfzl/7ymjflp8vPvqaq/nB7Hv1fE5Zm+NeNK+g8tcxjrx
xv+mmv3OS+LzSwfumPyXxfSTvPTzZFbBEodNeXf9qC0hU4v8Pctf99TYHa2y
H7P+99HrDrlDLeLEv9RdM/lbZX/kQxtfdBnVfYBZ/8SluCe9njbxrWdLUm0u
XfYf+nrhZx5fu+zHrP9hS9T2gF25uGHTEae5Q/avSpswxu/slP2Y9ZmzrtwY
GuoQ23OSZmiBTtk/IaLt3ZBJnXeY9ebL3jSzt0s8+JvJf/O5u2X/iW8qfjL5
r8l+zPp6d9Ypu0P5q8bOf7dZemR/xoqcRJurV/Zj1mfPSYl2GZXTtlW+bdR7
Zf/UyGVep1l9z5j1s5um7fL4+sQRMbnnLJqq8/1HPd5yoN2yT+ZJ7p+wbzo3
FcZqh8RyH4Vd3nbvhs99Uiz3U9irP47f5bCdE8t9Ffb9w3GqwXBRLPdX2O/8
3NJrd/xLLPcZeZOzj3l89WK538L+1RdPfxQyBcVy34WdOXhmpc310wPfE5Z+
hr9/6U/4/Yh5r2HeR5j3COb+l/M3fN/K9xq+3+T7C98n5OX7pl98//STOv2i
Tj+p0y/q9JM6/aJOP6nTL/n/w/2kTr+o00/q9Is6/aROv6jTT+rcr6XD5RHN
1ls133yYF8i3pg63y9Bs7aqZ/czMWRXi0rzlL8TWHhe/nfj3y4EdZ8WP3W7+
s+t3F8TtNY98ZMz5Ubxw5sGVjtY6cUFWaow3oUH8c+D2aENRo3jp8DgNXnnA
b9gKau1fXxWPfHT0vSGvckR/epxrRau4/FjdKvNbyhX5cSWeMbrY4Sy5YI9S
XpkYNdb/fbt4zKT35rqOKI8LNb0XWtspPnwyqciTrny00Ntsun8e4jXrJ0f6
pyinv5z1su3cNfFjpq4NIb+y6bb9W+f7veKq05VBU6bymaJpU7Rf94s3bsi1
2Wb2W0uGj7e76nxivukv84yZX8y8YuYTM4+Y+cPMG+Y8wOTjPMCcB5jzAHMe
YM4DzHmAOQ8w5wHmPLj71O5j7qVND8xXVu/zRb569Z4jP+81zPsM8x7DvL8w
7y3M+wrznsLcVzh5R/SJqAGT5J2e4tRGGMrE90Z/P27RncPiitlFZbZ5VeK1
zS1L9Nt+8Y6z4122hovinicqFmtza8WJm16bqu8KiIvPD/RabgXF/J6cL/x+
0UcL/uG8pH7P5z4dFannqP7yXqIefGfdbG1ri7hxUd0G4//1n/cR9W0TF+T7
YtvEudc/D1ra1HzwHqIeeyLqIV1X+18o2GRzfKzmh/cP9bb0K07jrg5xe1LS
V+6Far5471DfObm81rKoS6zdnDTRe0PNH+8b6vFVWXGOm2r/wr2dmwNFaj55
z1Dvy0gpcRf3iK8vrmwfSu6T9bxfqBdMmT7Wm9KnPLA92Xz/PFjbUb3nT8Y9
0r/ViU3GsXqpOOn199cVz1fn/d6sd8/7r6l5SgsONoSC6vyP6L8buXWOmq9x
2xM2a3nqPvAVWg+Y+9W8nZmb/WRsqrofXpyRYNbr1Pwt+EPrVec2dV9om1vu
WGLUPOb7sw/62tX9cb12S7V7p5rPW9Nm5Bh/q+6TxdFPFwauq3m1u84uc3ym
7peSLWfWm5PV9/8/CY9YLg==
         "], {
          {RGBColor[1., 0.5733333333333333, 0.3333333333333333], 
           AbsoluteThickness[2.], Opacity[1], EdgeForm[None], 
           GraphicsGroupBox[{PolygonBox[CompressedData["
1:eJxNl/mbzlUYxs/XWFL2yTpmMJYhjLENY8nIkrJLWQqhTJbQWNoXRUZRFKGE
aZWkUqlUkuyyXO37vi//Q/ftfN7rfX+4r+e85zzbec65n/N9W81YMG5+lRBC
WRJCluRB4QNhlnBCOC7MFw4JHwo3CEeEw8IcoZ2QIzQXPhJOCguFs8IZYbFw
QFgmLBUaCRcItYTGyNrCMeGoME9owlwdoSmyrtAMWY949YUGQi4yW1ghLBcu
FFoKDYl5WjgllAutmHP8tvjNAfXw25o8HL8N0nr52HltsFAi9BGGIPsKFwkt
iF+IL/voyJzjd0La3yqhQsgTuqDrvLpS3wJhjbBaaC/0EDoQpyfSvjvjz/GK
mXOcXkiv90YWkq/jFZF3ETHXCWuFbsLFQndiFlB313sAc44/CL8loBC/A8nD
8S9BWq8Uu2JitmWfG4T1Qr8Q71E5ZzECX/ZxGTk5/uVI+5shTBAmCiPRdV6j
OSefz2ZhkzBUGCdcKgwTrkDa93D8Od545hznSqTXr0KOyIg3SpiEdMwnhS3C
GOEaYSwxR5GXc5rCnONPx+8EMAK/08jD8a9FWm8qdl7LoX5t2Ud/amQOm2ui
9jlumcfmj/ltHpt75rR5bL5VCtuFySHy3jw2H8wb89gcM6fN42x8m0cNQ5rP
/u3eYB7XwW8T1lJ8bhLSfG7KGTdnHyk++/dyxtnEaBkir2ZS90nEa8VaM2rQ
hrxzmHM8cyI/pPncmpzysXe8AupYwTiXeOaX+VbCuQ3C3ve8M7E7omffXViz
L/OpKKS52oMci9BbjU4BMbzePaR7REdy7JzxuxhfKW4XY+Mz74/fPuSb4nYf
fA9AL9WzBuOrlLUUVweGdL/oxX5K+F3Meim/B2Gzlljez3r8+/cWzmo0dr7b
w8nD/BoW0nzO5Nt4/I7EZjA+zKFNjB3DPDaPxoY0n8eR3/AMv+NZS3HYMd4S
7g/xvbC9uXo1MX3HJoQ0tyeSxwTs+xMvFX8K9l53P5pOvKmspTg8Dfvp/B7P
3FRizMR+O2PH3itcL5wvzA6Rv363zUHz3Py7RSgLke+LQuyfNVizvrl4CHu/
9XND5H4Wax6bo7exlvoeKCPWEearCjeGyPGq2HhsTh9jrZqwIMSeU401j83L
O1jz/K3kY/8nmK8e4rfETeR/Oz6rYu++5J5xJzrVkQsZl1GTBD3XwX3lNHU5
L8TvkyVCTeRi5hswds+5C33ncDd61rk5xB5o2x3UKwsbz/suHUDP5/Uc+/Qe
72Hetr53K9DfyT69x93szXvZQ2zHfR37msRZhu29jB1rF/V1bd9kzfPLieVv
jFfYWw3sl5N7LuM8/N3HuvltDozEx0p0jnNmzrOjiv235FbhXeGxEN/xFpr/
WfKhEN/3jSG+v801/6PkA+huQL++5r9g/4Ua/yv5lNBe4z8lHw/xW+jhEL9P
2mr+d3z4t3uQ+0++5n+VfCTEHrQW/5brGDv2KvZST/qfU7sGGn9Jjd7BRzfs
HsXW9/SlkL57L1NP31NzYB5267CtK5+fccZ1NP40xHtjX+vJcT11cH2ypfMV
Z99I4285yyHoWaep5r8P9C+Nv+Z+LORsnFsFe/R3o79JtoX4vruOm/HzbIh3
9Nz/AH57/LTwjHBdiBx9PsR77r7r/juGuR3Mux67ibuac+pGjE3k7lweJJ+u
6FlnH3ekPXIN4/bo+H3cyh4c133ohZDuRS+GeOc3sS/rbEHf+92PvefdU7ez
r8mMJ4EtzNnfLny+R72GZvgdTfyd5FBJvezz/RDv7GRkZUacSnSc4xP4ezvE
u5jHPivY93zO0T3PXPRbZT6uxCaPWu5D3++DOW++u8e8wdhyL2N/7x3ivHxn
3Qt8b78TGicxzjdClST6+0FolsSYvwmtk8iBX4SWSeThT0JuEnOZjX+/N6+F
2LPcr9xHXw2xj1nuYWw9f4/6vs1i7PdqG3V03dyLDmTsy+Ol6B7Edg57y8Kn
x37TytCx7yXk5Hyct7ntu1eq3AcmsU551N+9cCNnP5Sz2s95ef/ucak+cIKz
MucPcx/8hpxij+4Pfs/My5OMXXN/S58N6X5+JqTfo7P4KMemRoZ9fWL5m74u
0j2nGnVwDnXI6SjznjtCbnMZzyGG42aT72lyrq16fBLiu5Uk8U74PvwndEni
Xf9H6JTEs/pL6JDEOv0htEti/crx63e1j+b6JvHe1ZL8OMRvln4a90/ivegt
WZLEXnKx5IAkntkicrO/Is11TWKfKpbslUS+9pDsmURedpPsnsT+9D+eM34t

              "]], PolygonBox[CompressedData["
1:eJwtk1ePjlEUhfcendF7HaP33vvcuvQTJCIiYyIieg+CIAgyxMjofXRT+Q16
id6N0Xv37Kxz8WS967zfe75z1t47e3LepBkZZjYRqsMVqOZmU9G5cDXW8dPQ
eVAFffGF6B64DjXxuegC6MnzP/Qi7ITv0IK15egF+AGt8avQYvgGjp+Cnoev
0Ay/FD0LP6Edfi1aAg+hLX6Nae0+tMKvNO15F5rjl5n+8zJkuu6C2G2oy8Ns
dAncgjr4WehiuAm18TPRRXAH6uHnmM70C7LwG9BS+ANd8dvQctOf9HNlc8mU
RW98QcqkEnrhd5nW3kF9V7YH4CM0wi9Ej8EHaOjK9gi8hwb4+egh+AxNXGc/
CcNde8S3R+EldGctH90BTyEbvwndDH+hh+tdBfyGTq53ZfAFmrqyOg2foLEr
mxPwHLrgt5oyeAwd8OtNGY10fRO/PZ6yHQVFpoxHu+4QZy9KtbuHrjDVsD/+
LboP9sJAV2aR1X7IcPVY9Fb0UI6rp6KXzqXeeICuNvVI1HKC613UNHr5Tdq7
MJ39CbrRdIcbUIu1PFNNIrtn6BZThnH3F+h2UwaR9StT7+enWr9Gd5tqHr37
CF1n6uFrUIO16aaatnTNSHHKoL2r50rTNzGLg+CgaSaHunokeuOwaXYHuLKJ
GY7ZHObqhdx0lxGuWsSdBrt6Knop9mzjmrmSlFmcbYhr7zjjWFdPRC+cgm6u
HqpIGXR2zUR5yqijq6fKUqbjXTMes33GNIvjXM8xkzGLY1x7x0z2iaF1zVJk
+B8N2ZyS
              "]]}]}, {}, {}, {}, {}}], {}}, {
        GraphicsComplexBox[CompressedData["
1:eJx1l3tY02Ubx6cSeZqRYto4FJm2lESRaVlyoyMtM/2RgIY4zcKUoZh5YRu9
aRwG4ol0Ch5xnhVwHFRCB4qowEDlIGyc2djGnBzipy8iGbx0Xe/97LoeLvjn
uT67xu93f7/PfZrLutBvgoZyOJzoIRzOv+fw5OQxivkhnnjeLX7fJ5a9DMhL
8yeExrA3CK+OfxhgFNwlPA7e7JWxasLGrkuMXFNK2GvpV+8ZBY8JHzvX+kwg
1xDuerX3noytIezj65agYRoIV/lt8JBrmghHDfnkhEqmJ+yeOsLWKDAQblpZ
s5lrNBLeZ5OsEchbCH+WFu4lEj4hbFm15JKMtRBOfN1prFLRSnhhZptUw7TD
YD7RJ/qFjH4ho1/I6Bcy+oWMfiGjX8joFzL6hYx+IaNfyOgXMvqFjH4ho1/I
6NdgeUP7Qp/oDzL6g4z+IKM/yOgPMvqDjP4goz/I6A8y+oOM/iCjP8joDzL6
M1jd0HlB+0Cf6Acy+oGMfiCjH8joBzL6gYx+IKMfyOgHMvqBjH4M1hfovKfv
mdZJn6gXGfUio15k1IuMepFRLzLqRUa9yKh3sD5H1zGdt/S90broE/Uhoz5k
1IeM+pBRHzLqQ0Z9g/Vpug/RdUfnHX0vtA76RD3IqAcZ9SCjnsHmCN0n6b5A
1wWdN7TPdJz0ifEiY7yDzTW6b9N9iq5TOo/pe6d9o+OiT3qu0nOD7pN0n6Dr
iM47+t7ouU3PJboP032IrlM6r+k9gJ5zdF+n+xpd9/QeQc9Jei7QewY9R0NX
Ry8UStpAWec5Po49Co4j/JVifgf5v7z0q/U89VNItK8sNgqukvmJHBQwbrRa
bIahn3y0S665DeNsDdtYnoVw1pUFZxQqE/zZEuo6W15A+i/yiGFb50q4Rth8
OOORhnkIqcmlG/hKHRw4Lc1Wycph1QpFGSNqJtzb9+9fI7S/dNjNNVYSn5HP
XhRNVyrq4AufnECRsHrQz5Hp52J+INNxoS6MC31AHegj6kYfkXE/w++h//T+
gu9BfzEv8Dl0XqAOjJPWQfcF1I/+0PWE+jAOzKeA2Oy1XGMbjHHSp5oEZ4GJ
XjRFrjFDmuGfTpXsDpyuDssR81tg/UGvQyJhESRW2USyPD1s7Na3MaIKsEz1
4KnF/XW2LOqWQlVFTmnv/XVCSf2A7+FzF0ZUPuWpm2Fmg8shhaodonq3ntjL
xkGUu4+rhNsG83Jm9cg1aSB1a+zs62uBkZ8l5XON96AkcswuDWOC2xbdeqWi
BO7sPL5UJNTBhLOZ/hJuJTn5lxOKxfxGuMTL9tIyueCsnfeuUmEAW4+4IoHc
Wg9YH/h+fq0ygK98QuLc4ropS8Za9WKe470g471hnPh/eP/4PPwePg/vD/3C
PMDno070HesR8xQZ+0TvjIn7VTIL0Y15TNcnvuf5R+d9hRIjeQ/mCdYJMvZB
vDfVkrHRfGXZgLxDpnVt/duXrxZrSb3SJ86Ldy5M/oPl1cCDb7pe8tS1JA66
frFP9F+iI4dTSvIAfaHrGfP9mTjsxGx5FskHrFu63rGfYl1g3uF+jc+tku3M
Z0RPyXPxPRgnvgfjRJ2oG3WibvQZ9aLPpM7+31cwXqwTvEeH0DND1fnW/hPf
OHaicv4T0gcwfttTfZE+olyItbOdI/nHNGDftPky4gLfrT/+KcJ2XrCe9B/U
5xqWVKiQl8H62v9eUTg2DdhHOi9UeChfakGfXxLO76gin6N+/4LxwzkhtUSv
9O2OVcJvdTB1CesQcjFvwB4cm2JXweyzzteewq/rBM+t83JrSNhy4WRrf97w
MxPC9WsBV/P1XMa+Haby/tzrOPUCmBYtSpEteAK2Ha9GxLjfBafE02rGtwWW
7e0oYtkiMK/f8CM/XA+vv335usr5MYTP9T6oiW0C8+az6aquKnCcOymcv0wD
5eYgZ/WoBhCGnvpWElQBK01jGVFoE2RHSgu5k/Nh+OVtLsrOZhhv+Y9aMLID
bv89V/pgWgIY/vJwlTi1gUeaz0v5inQyf7uOOLyxRngVvLXRc0VnrPM4M7i8
1/CVGZ7yQ14o7AvAPHaHp+h76zzG+Ttrgb2jz+wi+DjlfGffO2ZS7zY73JyU
gSY4rgnK4paVwPSzr5YLq63zOae+roMXoYPRIo8jbFx//fYNWyn8wzqfsc5e
JCZ+J4qsgs0+r23nfq4j9Z6rLnkgNtdb5/O89APs3GrovRnczbtcB7bzDv/G
X1UJbwmlz3hhjXCK3ZeqWmid15hX9s5HGNGkJig/aeemPmadc36hox9oSh+R
fhhy74afcXwBFI15fkzl2Qx2XVc6JJtyYc9BR3/hOQN07U/+QluaTepjhyrh
9wzF0X4/Gtfwb5kguKX42K/cY0DP76IPQj2qmbPgNMRTy9MPnOc1Hy2/VCy+
Aq3110sFUU9JHuI+1Xt875daJpvMd/dlP/gbr90n75FNy30lyygGv8fzHzHX
rb9/MM7D625wZvuWEp2GgKSrqoWVxAeR7YcmJlcDyobUefKEWlJH6GOEne6+
zL2G3Mtdr7pDGrtGsHzqMUsttN4j3ut9B+8qJte6/7ZuLnJR5vXvB245d7hB
9wfsC8OvT/yBv8oArR3n25Q+aaRPYJ76Tv7gTfVuI3S3b3pX/kErfNt7Uqd0
yQLz7rpMcWIr8FhtDmfnVTjwT0yt4AcjyHeO9FUnP4KSzFEWgWs9/BQYPNH4
oBqWdj2+rJlRAd3Tbt6URTTB3yMd8lj2IZQWTp2s1OigV3EvxSHuOlyzj+/q
W2GE0pM7grgzn4K0Jp3JMang+HGbDNlQE/waMyKfrXkAFV3z6gUhBpgSN7ZP
4F0Gv0xfsYn/TiPc2WGvlq3TwuJ43hDO2kZgxpezAg8thG1Y4SmfU0tOccyJ
ZfLQMuA562fJJ+mgMOjDA6JhxeA+CiLYOD0cSSjYHnIxB3YODzyi6r/X33tM
EY6LU6EkvCtdNtJE5vOMGT+OicnII74GmzNAWVZO6oaRFPiLztSRvBs9Yfsc
SY4JRoi/Y/jRHdCW67XczS0GFu7zu8n0WvcX3Gd2BeTsbGCiyL6f+fGu7hpG
Duz4zl80W6z7zYGJaY8F3tb+tzpIEq/KfQI7ue8Xce/dASlvexNvrgXOxEnm
zPbNg8BFP01Slukh/k7NeM6pCugxWC4pXuhBurGhXLahAlQxtxaLfm4G/2FZ
yZq0cpil91TLFmvhU2OaDWdlPZzM7vxL4F0NPXYH78hO15G+1PmQmyXjN0Pp
1lEHRZFqkG/ryZKd1oNDhtc3Rm4ROHmkrucb+39fJYffXiGSwcpXQ028t1pg
9LrolcM4x0CvD9zE7fcH96srX0/L5rtZf2ctZ/94z8i1/o5e+7ksjq2ph9bk
t3IUjlqylyxxPnSX7SmB8DM/BQhn6iFiy/WJPs7F5Dm4F9kcDn1fOV9P+qbr
hKM6wXMdLHgzM5+VPiD7Wca78beYI23Q3VeqW/MsBf66//0UeYEZ9i2wu8s9
178XHgtYz71mAffNJT2i/FtQ6GKTK9aawH/UhI3K74rhdYcbt8RN/XtH0sxx
Pp4PYbXbhydVvTo45fdqD7fyMQRWj3rZ19EMlp7fktieMqg1vzAIRjeB7/a6
HEWKBj7enWtnnNwA02OXVIknVoNsun8c168KLLEbD2tuN4DHvVwd41kD+i37
F0vaasG38XfO7G2lYEhSeUn+o4Pua1FnRG55sGVP0h7NVwYIvLp53elfb8A0
XV2iqrd/3lbKJ7wRdA5WKC+9of7eBKLns9i+Ry3Anj94WBRZCE574udLXtOB
dH3IOY1XFbhsPOot3N8ONiXB54asVUDNJ1tKBSlPwd7muc2aYTdguaIrU2Y2
gHRWplC5txTCuoIuqtzroHDxIZBH1oBrQdRIh+ByeG9DW6CwqAmejF42ycf5
HvwWlpcvTmyGpP2OL+QJGTD/C6GvMN0I/wOfxpLF
         "], {{
           {RGBColor[0.368417, 0.506779, 0.709798], AbsoluteThickness[2.], 
            Opacity[0.3], EdgeForm[None], 
            GraphicsGroupBox[{PolygonBox[CompressedData["
1:eJxNmHmY11UVh++V1NKsUBBCUTZlkxEQMREBQXAA2QZRQGRVEMXBSQaRUFSG
lNEAwZRcMDeMijBMbTWzaDEsMyoKJWhSSnNL2p42z/vc9/cMf5znfO8995zz
Oefe+7m/mY6zF9bUHpJS2p5TahG6dUh8JubapDL3gZDjQg4P+WDIsdqxtQs5
TFtb1x4a8nE1tuP1+1BIp5CPhHw05ISQI0KODGmvnfGJzn04pGPIUfp0cI7x
aY6xdzbex0JOCmkZcnRIN+sB75aQu0KOCeka0kpbT3GDt7trqbuL8Yh1inZq
7Ss+cvcWN3VU2SNqPVWNrZd+2Pq49kR718Z8/ayD3vwlZKf5PxFysngHhvQQ
7+dCNljrWeLGdqZrqXuAGtvZ+lHHMHFQx2DxgX2QdsZDnKOOodaJzznOMT7X
GOzDcDV1bA25J+T0kGprANdINbhGqcE+Wk1956vBe17IGfqPcQ6M48QNxgli
AuN45xjXOEetY/XD5zfinmi/6D97f3/IfdYxKWSE+S9UU8cUcYN3bshk5yZb
G7ZpYiXnVNdS08VqbJdop45LzXFRyOyQC8w/w3qo762Q31nTdP2wzXEt/pcZ
AyzzxEX+V0KuCKkPmS+Oac5NE8uVamJvC3nA/FeFzBLX5cbDv9Y58l9tDeT/
pH0hf51zjK9xjhgL9cNnkXPgeijkQbFwbrgH3OlrQxaIZXXILSG3hrwTstcY
N4Ysdu1Sc4DrU2qwXCdubNeLFVw36bckZKU+y+xltfv6ZMgj+t3sWuI1mA+f
Fc4t1b/OHOBdLsZb1eR8LGSTORuNS4y/hjQZe40+q0I+E/Jp470UskO/1+zL
+lT4GC5prc9Nxj0Q8ueQdSFPh2w2dnZtK223m2eJ/aZfcDn3g3tS4XTGcHo7
x/A6XAe/wc0dUuG3w51j3ZHOwX1wfHt9jnCOMZzeUX8wwWNwH7zOWai8G51c
Bzd30Qavw4Vwfku/u1hfN2PRm+6OqaeHY2qA93qKtZdjsFc5rnB6lVh7O26r
Xw/r6KONGuDDvuLlTFc4vp+2nc53tjd99X8zlTdgg/XDf/AgZ5H7zdmEayrc
Qw3w5wCxwJMDxQcXDhHfQNdVOTfYOgfp08u5QdYwVH9yw4EjxAh/Vt6QYa6r
vAHYnk/lDbg3lXdguDVTR7WxKu9BdWp+D0am5jdgtJjGOAbTWMdgHOeYOsY7
rrwlo8Q9QRucXyNWaoAz4Vn4fqKYK1w/yXpq9K+239i6ips6fhLyvZC7zTnV
/YBf4IDrxAevwrNvp8LjG62BObgUXp9hLmqYrs9456eLFb6dZR44c56Y4NHK
OzDHdeC9TNsU11beq7nayD3fWJX3YH5qfg8Y/zSV9+Dz5oYTFpij1vEca641
39WOHzDOdPPVaQMLvAs38jYtOgjHIm28A/VimOvaOnPD1YvNvcQxd527wn2v
vLVTU/MbsNQY8PcyfeDGG427zHWLnYOv97oePO+m8t48bM6bD/KHn28xB5xd
eQdWuI64K7Utdy08/ojzy4y1ylj4NDpu8nuFPnDz7cZY7RifNY53+I3vL1N5
J74Q8l4q78om/eH6O1J5B9br+7dU3okvpvJW3OkafivDrfDqa/qS9xshX9FW
a830pvK7k3vyXCq/U9mfFvHYzApZG9977CX7/e2QJ1Lzbw40Z2Z7Kr8JOEPf
Cflaav59gOZs7E7lbFb8ntC+K5V7xh1+0RycY+77V1O58zWBpWvIl+L7V6lw
FVz8zZDHUzNv4QM/sO7L9oW1W11/j+tZ+7rrWAM3bLF/Xw/5kb2+y77Rk30h
j6Zyzr6fym9Q4vxcHOT4lpjB8UzIU6n5twia89Po3q/S/sNUzhZ+P7DercYE
L789vpvKedjiXoLrF+bg985mca+33/S/Xtsz5t5mb+n9wuhlVS69eMg9w29A
zDXk8rvjfuu5z33b5t6tFEuD/XjyoPqe0v5CyM9SOd+c6Zes+wVrX+v+b/cM
PG5Ph+v3tL479OH7eXu9Vfuz1r3D+MS8271kH+HDF8XNHj7nPv5RTI32/jEx
rzEe9+vXqZyz/mrGnCPOFu8Tb9MuvyeqGXOGOetwJTy5x+96bbwfvB27/Z4Z
8lt9ifOytpnql+39Ltdt1G+3e/GKObibr1rbbc79PjXf272pcOM+v29Q73Pv
/uA38/tT4Y71xtgjfmI3Gb/JcaN++D/q3Kv2d7Vx4J8GfeDGC+J8TQr5sXby
rVP/KRVO4+192z5sdFwj5nfEyW+uN92jh52n1g3autirt4zDPu50/X7zrHMO
G/zwbCr3aLP+2Pi9x/mCo9eKcb/92Wmu/saCi+Fh+Ps9e3VV1Do/F39yHnAt
Gh7/rH4H/H7dMd8Twu+EXHrbZNzbtLMO7trkfINzb6TCa/TjXXv1hjZijo14
h+byXRu6Zy73o13oS3I5b/8OuSaXOzowFx/W/yukLheuOjn0ubnU9I9UOIV7
/HfjEvOK0Of7jpwRenQu+C8PPS8XDjs+9A258NCg0L2y/ysJPSYXLv5vSH0u
vAY/nSlH0dcr7e1RoYfmwpU9Qi/PhS8rvM9vWvIcZ67ZoWfmwi/EPs341Heq
NdKDvvZhaeizcjkf14bunwvfXR+6dS582Sb0iFx4vG3oIbmc3/ahz8nlnB4d
umUuby1zpzvfKvTUXHimc+hhudyjTqE75sJTHULP8Dwcm0tu8hJvsDHxW6Dv
tNAX58KF54X+j3dhFH9M5nI2qHuktU8JPTkXrq0O/b9U7j7nYrxngz3M7uMp
oYfncv7R//QudIvvS32v/2+/6BXYJ4h/TujDcnmn2avu7tchufSaPtO/Pvbw
otAX5vJbnjPVwnNFz8bZt9651EmN/XKpkxo5p2d7VsFVI7b3Af3iWCk=
               "]], PolygonBox[CompressedData["
1:eJwtlGeoD1AYh897u7JH9ubae2XP8kH3fhC5WZG4MrITIpKRT74oCYlERlZk
73Htm5VSSimllCTJns+v3/nwdJ7zH+8573vec4rKFo9bVJBSKoZC6B0prYeP
+B6ojv9hPANXoRrzX4yn4QpUZf6D8RRchmHMN8EX/Aj0wzfAJ3w/lODFsDzH
bBCOof/uhnb4YDiPP4Ya+D/Gc3ANxjKfChX4XpiFV4FL+BNoFt6z9roPZof3
rL0+hWn4XHiGn4VaeAFcwG9AJXwNvMe3QWe8MlzEj8MYfDI8xHdBd3wdfMB3
wAh8eNh3Ju/tG+PJ5D0q1lfGE8kxC5mvhnf4VpgTzlm5ao/18Ibh2pTDeLwU
tuP3YSC+ET7jB2Fk+DP5dZiBl8EjfEvyWh3CZ6M1lWsnOJqc80q8NRzA38D0
8JnoLBRDaw2AzclrrsLbwmH8LYzCfzKWwm3ow7wJ3Mk90xNvFP5OPdMyfCY6
C62p3CbCg+QcR4drpNrcS+6lvrA2uaf6463gbu6RrngduJVrPAGvDTeTY/YI
17Q8n8mgcA/o7NVz32EJ8xeKnXy23cKuM16Btwj38uvkXJcyf5lz/pt/o+/U
49pbGziUvMcI10y1Ug1TuOaqtXJSrZqHe1c1Uy51w72knJRLl3AvKqchePtw
bdTDv2EZ81c6OyjCa4Z7QXuYFL4zuivq4fn4vHBvPM//bRq+W4qht6BXOJbe
hCnhO6W7VJFzbxx+K1SDBfjCcCz1REd8JhxL7jHVtn747qjGeiuGhu+a3oz/
mp+Uzw==
               "]]}]}, {}, {}, {}, {}}, 
          {GrayLevel[0], Thickness[0.01], Dashing[{Small, Small}], 
           LineBox[CompressedData["
1:eJwt0llXT1EYB+D/v0GhuQwRSiQZKmlQKEJRKpUMZSihFNFEA0XlqhtrtZYv
0WUfwieiIjx7cfGs31l7v+ess9/95vWNtL+KRiKRNWIIz1kUUMk1OullmEnm
+MwyX1hhlW1efsIx2umnkFniaeE8S1zgCgXMEMdNjlLDNDGkcI5FqjnCY/ro
JZZmXjDEIC8Zpp58pojSRCULVHGZZPI4zCEqeMsf50mSzxngIQe5xSNyeRf9
17AbnOUT5VziAJP8VtIor1PGBFvWdsr9fCCHbM4wxk/7O+QzuumhjQfsY5xf
ahpkCR8ppY69jLIZ7k7uoZg3bFjbLnfxnt1kcpoRfthPlE+5yz1auU8Wr1lX
c1WeZJ5TXKSWdDJI4wRhsL6rT5DHmaOIVLq4Qwe36eSb2q9kkkE6aaSSQnK4
k9C70J9wlvC/4fth9ognjtj/s/wX6w43VQ==
            "]]}}], {}}},
      AspectRatio->1,
      Axes->{False, False},
      AxesLabel->{None, None},
      AxesOrigin->{0, 0},
      DisplayFunction->Identity,
      Frame->True,
      FrameLabel->{{None, None}, {None, None}},
      FrameTicks->{{Automatic, Automatic}, {Automatic, Automatic}},
      FrameTicksStyle->14,
      GridLines->{None, None},
      GridLinesStyle->Directive[
        GrayLevel[0.5, 0.4]],
      ImagePadding->{{22.200000000000003`, 2.902040816326519}, {19., 
       1.3020408163265529`}},
      Method->{
       "DefaultGraphicsInteraction" -> {
         "Version" -> 1.2, "TrackMousePosition" -> {True, False}, 
          "Effects" -> {
           "Highlight" -> {"ratio" -> 2}, "HighlightPoint" -> {"ratio" -> 2}, 
            "Droplines" -> {
             "freeformCursorMode" -> True, 
              "placement" -> {"x" -> "All", "y" -> "None"}}}}, 
        "ScalingFunctions" -> None, "TransparentPolygonMesh" -> True, 
        "AxesInFront" -> True},
      PlotRange->{{0, 1}, {0, 1}},
      PlotRangeClipping->True,
      PlotRangePadding->{{
         Scaled[0.02], 
         Scaled[0.02]}, {
         Scaled[0.02], 
         Scaled[0.02]}},
      Ticks->{Automatic, Automatic}], {580.5, -189.}, 
     ImageScaled[{0.5, 0.5}], {360., 360.},
     BaseStyle->{Graphics3DBoxOptions -> {SphericalRegion -> False}}], 
    InsetBox[
     GraphicsBox[{{GraphicsComplexBox[CompressedData["
1:eJzdln9M1HUYx083W7Udqf1wI/uhUzsb5SwPsxkHUdSs4GBkm9WtscVWlGzW
XOeyuQnnj2ZDO8NBpEf0Q5jDgq20MykR1hEEBn3lJFTscJWmncKkkDX+eD2f
7dk+//VH669nr/s8z/b+Ps/783xuTlFpwYtTXS7XXVNcrsl4bUNDSiTrlQxi
a8e8/M3Jeh+ce2RW6abkQeHnK7pWJbytwjf6ZkyEkjHhxOhef9jpFs7MfWJu
wtsrXP3RuUvesCM8Or7taCgZF84vXFTp+Ad9Nl06og9GH4w+GH0w+mD0weiD
0Wfrk9alI/pg9MHog9EHow9GH4w+29x0n7QuHdEHow9GH4w+GH0w+mw+0nPT
fdK6dEQfjD4YfTD6YPTZfK19pOem+6R16Yg+GH0w+mD02e6Z9rX2kZ6b7pPW
pSP6YPTB6LPde33PtK+1j/TcdJ+0Lh3RB6PPtof0vdf3TPta+0jPTfdJ69IR
fba9qPeQvvf6nmlfax/puek+aV06euorO0o8JyXWfRq4tzEy4GscyLh5a7JK
8mDyyibW1GxLbhVOuW1o37C3Tup33dTXkfA2Sz1M/kOH7v8r7OwXvlSytiY9
/IXUT112z5aw0yL1MPl7Uw9kHvd/Lbz/l6t/RkPfSv2XZ0vT0sPtUg+Tf/3y
3UfciaPCxe9m7gxkfyf1q9/7/AfH3yX1MPktv50ubox8b74/kjXb5eqW+h21
6w5EQ8ekHiY/+uTMck9jj/BLV4bO+wM/Sv0fY7e+7U70ST1M/qy6ppVBt+HW
vLLDkehPUv94/qHnAtn9Ug+Tv+bvQk+s5LjwHZ/M355MjUs9kXqY/M6C0bHU
2AnhdRNtRdnBn8UnNh/ZfAPjE5uPbL6BuW8wvrH5yuYjGN/YfGXzEYxvbL6y
+QjGNzZf2XwE4xubr2w+gvGNzVc2H+l9Qr7NN3oPsSdh9iTMnoTZkzB7EmZP
wuxJmD0Jo/fjSfnjxlfo4nd0weiC0QWjC0YXjC4YXbDWVTCJEyd9l3s+e6fS
qRJ++WxH9ZvuauFfexbfvXBRs/Bjz7zxau1yw/WVzz6Q3tsivCo+0Z+MG34h
54MTTkW78PQtWevDlYZvGTn1VvCpLuG2pWV3phcaHu6Zsd1dfkw447Uzp0s2
G354YVNR4EyfcFWsrCk6bPj9DYVLGrP6zffOWVDuftTwFWdkmmvPgLA/2L4y
8KHhf6tP+ID+/9/7xnf+V3yPrvF5uw6HCgYlar28O/yeV5H2TcpoqnBxzqD7
hoT5Ht4Zzufml4SnuBqEd294vTP2u/le3hHOr077avojYweFr7kwft2m+0w/
eDc4b168pyF7WatwtMa3z3PB9It3Qnx6aig3MRITfnBBlifRZ/rJu8B5RfvM
YHZ/t3B4/dCYd4npN+8A5+dub14RXtorfLF3Y0doh5kHe5/znLVPz07sdIRX
pM2vcS6aebH3Oa/tHD3vvRw3c9rYttqTZ/5XUmebE8ycyLfNCWZO5NvmBDMn
8m1zgpkT+bY5wcyJfNucYOZEvm1OMHMi3zYnmDmRb5sT/A+5/LfX
         "], {
          {RGBColor[0.6666666666666666, 
            NCache[
             Rational[1, 3], 0.3333333333333333], 0.6666666666666666], 
           AbsoluteThickness[2.], Opacity[1], EdgeForm[None], 
           GraphicsGroupBox[{PolygonBox[CompressedData["
1:eJxNlmdw1UUUxfcPEgkgMUAkBPJMCMUIAUIEgSAlmFBEEAiQhBYCgoKCghWU
EqQIiiWoUVRUULBgAeW7vfc29u5nHR0dHR09Z/b35uXDmbt7/3fv2d17z75X
3LR29pp2IYSKJIT2sl0EDYN9XUP0nSScgs/znsTZd6rQQcgSugknCx2FHNb5
20phhdBJyCXWcacJncmVTz5zljDvBbqSrwBrzt5Y5+sOZ7ZQyD7sWy2sEnoI
RUIenMVYn6MvNs2fz7wf3OYcAF8fYSDWPGuFNUJKOFM4HZ5hQn/WlWO9rgw+
n28Qsd7LUPi8ZjC+vvDkcp71wjrhDKESDuceAbfzjcQ6x9nYMvIWcIazhFLW
jIHbuUYRO0S4WrhKGC6Mxue4cUIFOcZjzT8Ba/75wnThfKGKfTj3JKzznYs1
fzXWZ9oobBDGClOEc+CcijXnNKw56+CZIZyHb2IbbnPOFiaTb7OwSagRZrKP
avY7kTVziJ1K3knE1eIz/1ysOedhp3NPJdSynvXmyaKO7ldry/3uvt/N/hYK
e+FeJLTAt1i4C74lwn74GoUD3PVS4SB30SQchnuZsE1oFi4Qdgo7hAbOOpLa
WM/Wl3vfes1h3oH9et6O7963dduN81hz3ZmvYJzN2ayvPNb0ZO681lR+yOi5
V8jouYC8fZg7byHzVYy7E9efe3bcAOZpPRfDXRSiJnsRWxIy+i9iHyUho7WB
bXJZE0NZb62UsmYQc+cYzNy6LGf9GmwhnM4xBI4y1qTfhWHwD+Gb+8+9615y
381gntb2iJDR9kjWjGLuHKOZpzU5nriJzK3pSri9rzGsSet5HHuq5Fsp3yrg
qGqTyz0/LWT0PClk9Oz5BsaV3NcIcqXfgqqQ0bN1Za1bd5PhmA5HWv9T2L/f
prFwzOSOUtx7IeutqVmsmcPcOWqZWxP1rLcGFxBvTmtqXsjovBYOx9eFjObn
Ups61li/C+E6IVwoLA9Rv4vJY/0uYa3120gu97T1498pa38R+7Rel8FtjS+F
qxPx1pr13sQ+ruF+/G5v4nyugX9/Lya/sQrOQsYp7Oo2d+nfNv/WXMY4xfdL
GV/C3PnSfe/4J/nWgz2uZPwUuVLsz7UsZ806cpQzHo5dz/gi8nRiL5ezzt+v
JOYK5unfR+d3nzzNN/vdx+4n99oz3JfXbhWeDfGdbKcH+k3Z6/DdgP8/4XXW
dFbM+7K7hMepk2vdwNj1ylPM57J3hqgF/7b5d8dv8nZiXaPN5Pe6neQ5Lmwh
Pkd5Ppa9mb1sI76D/G8Td2+IvdUovCD8Tr1fEv6kZgMV/7Ps0RB7zvHuw1bh
7hB7tJn8DXB4PpM9bsXXUXneZS/5Gn8pew9nbmZtNWeuoQYbqEk3xX8qexu8
1kZaDx7XkqsV/z7hjhD14G/Wxhz8Ley5hbljjlG3seRrJWYXd9tAPfbht+9G
7vw54hxzk3B7iO+C93oL+W33Mt7LfCG1vZ7zbuG+atjLRvazHQ7n3wPHAuq6
hzy7GS/gnOaYjW83Mea8NWTeGvtncY4TnMU120S9XhP+DVEnDwkPhPiO2B5g
7B5+IsS35hfhwxDfrwPENYb4vvgNmo/vQfwfCF2SyH9/iL1ovzVq7Vl37kW/
C34H3It+C1LE3hdirX8Tng9R6/Phdp8+Jhxhb7aPhsz/nCOM65nX4TtM/HtC
dhLv/pDwMOfdwZkd84fwYohv1lH8y4k/SP5HmDfhO0SeGu65mjv7lXt7S2if
xJ7Yzzl9xmL5vief3+lrQ+yNNwT/MfQ8Jfstteqn8Y/cQW+Nv+aOXUu/X367
/hFeDfGN8/pj5HxF+Js6eB/H2e87QlYS9fyX8HKI7/IXQs8kvgU/CQOS2BNf
CQVJrNN3QlES7/EHoSSJ9fhEyE1iX37mOidRtx8JXZPY698IhUnsm/8BtIw4
Vw==
              "]], PolygonBox[CompressedData["
1:eJwt0/dvT2EUx/Hn1N57z5r/ix/9rNS3BDFKVBAEQRDECIIgJYjVlrZq771H
UHvP2nuP98nn/PDK6XN7v/fe5zyfk53J7z0iK6XUC9VxDQ0spTnUebiFZqwX
U5fiHtqwXkldjTtoyXoZdQUq0Zj1fOpC7EIj07P64Am6sN5I3YxH6MR6HXUD
zvt3sJ5MnYKLqMV6GnU6vuMERiEfL/EbBdiG5/iKYSjGafzFWIzDWRjPm0Cd
iJP4hdHxjJ34hMGoi8teuX8mdRaOxzf4u0fiKL5gaLzzMD5iUDzjILqZ9pqH
Q+jJuog6AAeQbdp7Bh/iHv/fQLxBbdPey7EXrU297od3eB/3VmA3mpp6n4O3
qGf69h2owr/oxXa8QpapF6V4jRqm3pfFXo5gSOzJ93oMw2PPL/AjelGCfWhn
ykYu9qCFKTt9sR8dWa+l9scDtGddmHTNs/GYuikpI51Nv/F71ydl8yp1blJG
W5ne4c9eHmd9BuPjzP2sz1EnJZ25n+UV6uykM/Xs3o7feoY96zepS5Iy39zU
05y4VsfUU+/lDDxDd65tSTrTJqbMe9YXJM3C9fjbZ6Ih6xvURbEHz/oF6tSk
zPssPIy9+kx49i/Fu3wG2poy4Ge/Kt79lLo16Rt8Nu/G/3xGu5oylomeeq/v
U9ck9byD6cxy41o1UwbKomc1TRksj2/8Exny7IzBt8hASWTic9IMFkdmephm
IC++8WfSzPqs+gwnUwZL48x8Fk/Fs30m65syXhFn9h9H2qaY
              "]]}]}, {}, {}, {}, {}}], {}}, {
        GraphicsComplexBox[CompressedData["
1:eJzNlm1oW2UYhtOtVgJNJ865kqpYf2iU+rHZzA+sHc1onYhLZeroWJRBoZpu
tUM2UxGKW+PWHwqawRwdNhMLuo/UbTCqWWVzigsiCmsz69zaNOl32jXz45fG
FXo9pzyHQ37WXy/XuU/gfu73fs+b0q1NL9Qvsdlsz+TZbHNr/4sN5aH4YCXr
nrwnDkWDCeHVx+wFKXdSeHDTwHZHKiX8fv6RuDs0KvxU99trfZ5x4YnNz30e
zEwIH7j5zlsj4Snh6pPplrh3WnjW1zuczc5UWvnSK/5g/MH4g/EH4w/GH4w/
GH9WOWlfesUfjD8YfzD+YPzB+IPxZ7VvOiftS6/4g/EH4w/GH4w/GH9WPdL7
pnPSvvSKPxh/MP5g/MH4s+q17pHeN52T9qVX/MH4g/EH48/qnOle6x7pfdM5
aV96xR+MPxh/VudenzPda90jvW86J+1Lr/iD8Wf1HdLnXp8z3WvdI71vOift
S6/4s/ou6u+QPvf6nOle6x7pfdM5aV96nXig3BnzD8p67MjPDa7IkGlljs0v
h3/x+oblOYxuX7rjyYAjJTqMfvp41afh6IjoMHp93fLCmH9MdBh9eUHyzYxz
QnQY/eyXp353xiZFh9GbtrRVewJp0WH0O+wvRfyuGdFhfZ+hk9uB/vzdGWfC
MheY96vf7Zt0xoYtc4J5/48HuzZ6AinL3GDeP/zrzjN+16hljjDve9tq7g3F
xyxzhXn/30eKP4gGJyxzhnn/6OWxv5PuKcvcYd6v29vzqiOVttwHmPcLytsv
uEMzledaO573eYZMveb5G2XbTgczCXl+16WKuyPhpPCPu4v2xb1Gji0PX53N
ZkeFXb9F6lyRceH+YOu3Xp8x557VtWUBhzHHqiul+8PRaZNP7W+xfMn9o3os
v+M+Ur2F5X5SPYXlvlK9hOX+Uj2E5T5TvZP8uN9Uz2Qe7hnVK5mH77yal96R
B/1hXnTyQGdedPJAZ1508kBnXnTykF7Pz4tOHujMi04e6MyLTh7o3Avo+lzx
nJz0uUInJ3T6jE5O6PQbnZzQ6Ts6OaHTf/kuz+eEznmQfZ3PCZ3zIfs6nxM6
5+WLOTnPuAdg8oCZH2ZemPlg5oHxD+MXxh/Mvm3ydFz0Hh+q3DhnzzYoK88L
ZhorAluG5fmpgxVd4cKU8NbqomWxr0eEb8lc2ZV5fUy491Bk0HnjHoAb17eu
91yYFHb+6T3hfyst/H1naUnovhlhfOKb54vl6/+2j3rfWtOPdkb7rZ/TV37P
/wyY/xEw/xNg/gfA3PMw9zjMPQ1zD8Os+MLvkttu+ie7gB/6ON+eakuYfKN3
f9NX73rF4Mvr+podC/aBudB9/q6fvEUGt1/7bMCdNM+NXrhy12OBMwY/3rHT
4/to1JQL+lfnajrDjQaP1NQcDVaNm3JDb9hebI+VGBy6vnJFZNacK/rtzvHm
zAKu+mTsnXjnlCl39PPf9Qw4Wwy+9mzPSHbDtGlf0Hc0t3s89xvc8de+Da4b
57Cst+MH/yVzv3g+8Nq2VaH3EvJ874qnD0bXJIXXnC1amkoZuScbr/od+0eF
PyzuvuheNy689nxrhe+6kct0U21X8PCU4avknmWR2umcvrXfxfJp1etcPc7V
21w9zdXLXD3M1btcPYP/A93pV9Q=
         "], {
          {RGBColor[0.94, 0.88, 0.94], AbsoluteThickness[2.], Opacity[1], 
           EdgeForm[None], GraphicsGroupBox[{PolygonBox[CompressedData["
1:eJxNl1d0lUUUhWcg0oIgkRJDSyihhBYIhBB6C1UUBBFBmiJCIIAkYA+CIBFR
7L0roqIiKiCdoIiAolLe7WXZfUbPXuf7183DXmfmn5mzp+099+bMK5u8tFYI
oTyGUNviLsOHhgWGPYbdhoWGvYaPDIsM+w37DKWGg4YDhqWGTMPFhkaGy4iN
DR8bjhpWGo4ZPjFUGG41NDQ0N7SgrPGHDYcMywzVhiOGFYYs8l1iaMcYcbYy
NDFkGFoTLzW0ITY13AFPtqETY9S3Jfk0vj35NPcORHF2JKpvLlHjc2rMfbSh
2DDQsNEw2DDGkAen+nYjau7dieLsQRRnT6I4Cxmjvv2J6tubNXQ2rDV0NRQY
+lIWZz+ixvciXy5jWrM3ReQT5zDGFLIOjclnPflwrodHaxtSg7OSNYp7APk0
fjj5NPcRRHGOJKrvKKI4h5KvH5y5rHNsDc7bgt+bZobxjNHcJxDFOZEozsuJ
4pzGGPW9mqi+mziryYYplMV5FXGcYSpR4yeRT3O/gqjzn04+cc5hjDhnMEZ9
H4BnpmFWDc7riOJcHVx/6YZryKfxc8mnuc8jinM+UX2vJ4pzNvmmcj55nNE4
9lJ7J01Lx9KqNC0dS2PStPQnbRwKrj9pRFqUjjNokxayaGtFXTqWJqQN6TmT
euILmXBkUZc3yA+kVXnPQnIkem4VUjqUNu4Mrue2cOSwPnG0oy6O9tTlYYuY
S+ILifZzySuOTtTV1pn6muD3u0tI+YLyngmuc92V+wxVhpKQ0nP3kNJzDzh6
URdHPnVx9KauNmmhiLZi6omepQ3puZB64guFcBRRXxfcF/pw3hpXEFJ6Lg4p
HY6gTfdhMH2HUhfHMOriGE5dbbpD0saG4L4wKKT0PBKO0dSr2KsSOMayb4kv
KK/enRsNeotuCn4HaoWUnieElJ4nwjGJeqJD1e8PrucraZMWptM2g3qiZ2lD
ep5GPfGFaXBMp665SpuT2Yvx5HgwuJ6vDSkdzgspPc+CYzZ1ccyhLo651BP/
Gg+Hxs0MKT3PZ2/kCfZMh08pSyMP0RZDyheUN3lv8uin/dT9vz24h8o/97DX
evcXB9dIbfqpLL0+Spu+S7PyB+n+cUOZ4SL6ldL+mGGJIS3474Ql9CljrMp7
yZlGeynlg/SrY3jScLOhLnzyInnME4bl9DlMuS59V1DW741yQ33al9G/mn71
aF9JOYOyvOEp2urBt4L25M3Wnj7Cvul+Pm1YBdcxyg0MtwT38XTOajVndJzz
0xt2IriX6SxOGU4G95rjnFE6fT4L7ncnidmGuxjblnblaw5/BfP5nHzygC8N
p4NrVVxrGPsF/dbSrig/uCe4j/RhX5RTv6PuZqz88CvySdP3BveCQXBtYOzX
9NsI1zrGJu/rFPpUMfZscG/dxPqeY3807gXGKveL5O9sm/p98HuqHC+RRz7w
cnDPaWZ9mkaf+/bgd1f3sId9+5Uz7Gbln4Pfuzwr/xT8rnW18o+M6W7lX4Lf
kS5W/iH4fd8GvzSSYd+bRD+fxhYbRddcpsUW0fdVZ/QM92QHnLq3O8mtu/cB
89I5Sh96p6WRd5hXHe7Is9yThpY7Pfq9a2OxdfR3qZPF74Lf2ZZWzop+VmfZ
I+1Pjn3LNmy2ckeL3wT3lQ5Wbm/Ywpk/z52R750P7n2bySO/lZbfYm/lN3rL
pZEFlOVD77O2+nzbRZ9y2vRdfvYa38X1Cvm1B3vZhy20yXvf5BzSqGteM8mz
C/7z9FceafHh4Hp8lbWqvJV9Eu9iuBaB3ZyvdL+H9b0Bdxrr3s7a5TnvcqZv
c2Y6rzLqKsuH3uOsF5MrjXVvDal38HV4d8NbG27VE5/WvsiDb2A9Ef4dzEE5
tjFWnDvh1Z6cY7/OUdf+yAPkCfIN+d8h8igepqy1yK/l6fLXA6xL/fUbMYPv
GtOEfuojLy+xCY6Jft662/rdqbdD3iYvk4/pbssH5Wu/G3pH94LfDPnR7/23
htzoZ3mA+dSBax9nobif8hLKpcyxmn3Q70+9GfU5l2rWsZK2xP+O0qec/mrX
f1n5fgPmKm/XPV9AWdpczr4tY8wReP80FET3tZ4We0X3hQryym9Xkb+CfMfJ
KU+Vb8rrNlKXD6+nrO/yc3lxH+amvZWXylvlsfpdI+2e5dsm7kFyB04zNnl7
pH158okaZ3WCnLov8nf58zrKypHcLf2uqaRfF+ap/AV8V/5s4im41lCuZL6a
ZwnrPUO52PZsYPQ7Psri6Oh3/C9D3+jvxB9aR3T/qmLflGOIfRsaXbvDLA6P
rs8RFkdG19Agi4Oj6/OC4b/gOvvX0D+6N0lwF/j+j6Ew+tvzt6Ff9DdpA2eh
dRfZtwHRtX6Ofdf+/A9A9KF/
              "]], PolygonBox[CompressedData["
1:eJwtlNdvDmAUxs+prSilNl9LW2rz2VTtiru67Z1EpBEaEUEIIYQQYo/W3nv7
X+zae+8ZfifPe/HLOc833nHOc96i2bWzFuSY2UxoDIVuloHN5FvgCeSga4g7
oQ15a1hOvgL+wEB0HfEa/IYB6H3EK/AL+qP3Ei/BXxiErifegAdQ5NqrCn5C
P/Qe4gV4Bc3Ri017vIRm6EWmPXLJW8JS8mXwHJqga01rPIt7oecTd8NTaISe
R9wFL6ApeqHpjK+hBXqJ6Yy3oJVr7Vy4A/noVcQM3Idu6A3EcuhB3h02km+C
3uS9YCv5NrgJhp6jYF+hhGQ78QQ8hGLXb6vhO/R1nfUMdCXvAutNe7Yjbwsr
TWfqQN4eVpOvgXvQGb2OmIW7UOD6rgwaoKfrrJVwG/JcvS2Ab9DH1ftT0Im8
I6w1rfkj1nHV9lzqVSVcN/XsUdwTPdd0x6jFF+JxU01irQ/Ew6Y1o1cVcN7U
swmuPWLts6l35a48ejjR5ZnwSvwn7v6eeMhUg/GuGkbtTpu88pi4w+SZYa47
x10Ppt4Phv0mD0Rt36XvosZDXZ4ILxwwzcLblMdMDEG/iX1Ma5S6eu5pz/Dm
JLho8mh4bwpcNnlwumumYpauwlhXD6L2J2Gky3PhtaMwytXD6N0x+Jc8FV4K
j412zVhVqnl481P6b3h0uMsTZakH4a2PxCMmj41weSibPovZm+Y6W8zgVNfM
x6zHHeLt+JzOEm/IZNcbELMfd463ZJyrFzXJG2NcdwuPZF0zlkk9nOF6M+Kt
CE/9B6yTjl0=
              "]]}]}, {}, {}, {}, {}}], {}}, {
        GraphicsComplexBox[CompressedData["
1:eJxF1n9Q1HUex/HVlIvGRdNMZ7UunfLWhjKNxWzEBdfg8jpZHLIGc2uc0bEW
Jb3GWu68YRJW5aYy+xoewsmScSnZUjJj2PobNZc0KeArSPz+8vuHrsrlpVDM
9Hx//mIe835/Zl7f5fPjPWN12vI1o00m01OjTKaRvzUvrovS9Cb7vcXFEb64
1EWZoxbkB7wt4nmHwsMMW5u46eW6DWbDEL8/pli3aR3ihSV/j3U5usTdK184
4A11i/f84aGJfl+vOP5wX7ru7Bdfdx1vHR4eEJOvvOLRpO2hg3byYfJh8mHy
YfJh8mHyYfJh8mHyLTszJW1b6Kjkw+TD5MPkw+TD5MPkw+TD5MPkW7XzUoph
K5d8mHyYfJh8mHyYfJh8mHyYfJh8k+z3D3lDQcmHyYfJh8mHyYfJh8mHyYfJ
h8lnDB5wavplyYfJh8mHyYfJh8mHyYfJh8mHyRe77C8zDVuV5MPkw+TD5MPk
w+TD5MPkw+TD5Nv7ae8Nm6ZLPkw+TD5MPkw+TD5MPkw+TD5MvsE77531huok
HyYfJh8mHyYfJh8mHyYfJh8mX1LynBzd2SD5MPkw+TD5MPkw+TD5MPkw+WT9
41GWoLvJbj2YU+G2NtoPFV9eZ/U32/31iyZnh3IlP6Y/4qGWQ+22/dK/54Hq
CsNWKv2Y/hvuzfnR2hHpH73giR2aflL6Mf0lbXevB7ynpf/rjrTIaO289GP6
134Uu9vluCD9Gz7+6nvdeUn6seT3xU03mS5L/67C9LKA9wfpx/S//nNLn9P1
o/T33572L7NRLf2Y/vLEzBO+QI30/znp2CsuR630Y/r/+N/HPgxZ6qR//2eu
J/2+eunH9KcPnVvt8PwkzhzalP9eKFscc+zp/2t6ifiApSz2ivO4+L6F+86Y
jbPik93Na/2+78SBFyZmWf2V4in7D6/wmNX3bfol2Rp0XxFfXD542xK8KvnZ
X6cz8pa5HM2yv/bUjNkasrSIV77kq3S6WuX7MOvfjFx/xBtS/fHvVvdYgq3i
8Hs2PesxG7Ies/7hKzGP+H1t0n/ziaJkh8cQH/li8Se+QLusx6z/bmvEDt3Z
Lv2FtZuPua0d4jUpk8YF3Z2yHrM+fU7j9eFh1e/MSpil6Z3iSWFtb4Us3bIe
s9561Z9i9XdJ/9BTUz8IeLvFp74s/ckS7JH1mPU13owzTleP9H9e3/m/Nluv
OG1VVrzD0yfrsdxX85IiPeY+6U/ZXvaa2VCeHr7C77YOyHrM+rkNM3b7Av3S
HxaVfcGmDYjZP8yL7B/M/mF/U2d+o85+p878RJ39T535hTrngTrzA3XOB3Xe
b+qcF+q8n9Q5P9R5v6hznqjzflDnfB0cKY9S8zTmezHfh/keTH5MXkw+TB4s
++v3+6lo5N9/p1HeN8z7hnnfMO8b5n3DvG+Y9w3zvmHeN5w8Es/UZL9Z+eX7
OXquuKty7uOz55SKD+asfCa66qT4tfj/XNV3nhc/eKvpn56/XhK3V97/oTnr
B/Hi2YdXu1qrxXkZyVH+uFrxz/qtsaaCevHykZ9vqNH+siOvyvlFs3j0A2Pv
DvuVwwZSYzyrWsUlJ6rXWF9VLs2NKfKNM8Qud9ElZ4Ty6viI8cFv2sXjprw9
33NMeUKo4e3QG53io6cTCnypysfz/U2W3+4jvG7D1PDgNOXU5zOed1zoET9o
6doYCipbbjm/cr/TJy4/W1ZnSVc+VzBjmvanAfGmjdkOx2xl9hv3QUbf0wWB
GvX78XveeXTPCe/yBulnXqH+RkfF3n+Y94rXxjeYxxvq/DCvUE946Z31hQuV
92W8dTHYo84X8wr1lLqh2lCdctjAnfBt89T5Y16hPmFH3BYtRzmQbz9kHVDn
k3mF+rn5mY9EJys/OyvOalSr88u8Qn3R31qb3duVtS0tt21R6nwzr1DPDWYe
DrQrX6vaWuHdpc4/84qcpxmzsszPKS+NfCxfv6buB94D6k7P+RWuT5SLtp7b
YE1sECfujDwVMWgRz0xya6NMxeK7Y7+ZsOT2UXHp3IJix4Jy9f9tallm3AqK
d56f6HHUXhb3Ply6VJtfJY7f/OJ0Y7cuLrw42Ge7qeYv7o/I43nfuq+o/fbk
v8eEG1ktYuYV+uteXz9X26bq9UuqN5p/u/8w8wn92ycvyg1Eq3r2tU/rbG3q
/DKP0B99KuIew1D1Z/I2O1wfdYiZP+hvS210m3erentCwufexV1i5g36d00t
qbItUXXtxpTJ/uvqvDNf0B9bnhHjuqHqi/d1btELesXME/T3pyUVeQtV/drS
svbhxH4x8wP9edNmjvcnqXre4I5E67C6H34Fg/vNaQ==
         "], {
          {RGBColor[0.3333333333333333, 0.6000000000000002, 1.], 
           AbsoluteThickness[2.], Opacity[1], EdgeForm[None], 
           GraphicsGroupBox[{PolygonBox[CompressedData["
1:eJxNlfdzV1UQxfeBNJNA6CExmEBogRCqoQhGisQISE1Ch2CNNEEiKAJ2RUGx
oKCioqggShNRKf4R9t57GR0dHR0d3TP7efPND2f23b13z96yZ19x/coZK5qZ
2YTErLnbyxwaZztyHS0cLR05+LWmLfYMRzus1rVnbSvHlXB0cXTA19rREdvG
0Ql7pqPE0c2R7+hKbA6+tuTJx2pfBVjlPAurPHnEKaY7+ZRnGXspchTzrTw9
sIrriVXO8x3nOCocvcitnH3IV+gYAJc4+uJTzpXkKXX0b5KzjLXKM9jRG76B
+HQH5VjlHITVuiGsVZ7VcA9zDG+Sp4I9Kc8IrLhHYss5U3/WjcKnPOeyJ+VZ
C/dYx3lN8oxm7WDO2oH7rWRe3OPYxwjmC7mvC5vwreO7yjGB/WkvE7HKU81a
cU/mPcQ9BTvesdExwzHfcRFrte4COHSmqaxVnouxynM9+RU/k2/tcRZW+Wvg
Vf46couvFp/G0+BTzjnMK89c7DTyj+CcessC7mQruRdY1LvqUHW5j/hLHHvh
XerYyZ4WOx5jH0scl1voNssy+pQGUn1qvJ2zLbTQcQ45n+Rs9RYaziVGOm7P
ONWt3jPVrcYNFjrvDF8eZ0i1mmq3G3Ot4Eh5C1iXaljjBx2zHYscg7wn/ez2
APmkrULuSHoqIl4aKbGMnosto+ce5C9hXMAb9CJeWiglfx/mlKMv41UWeu4H
7wBixFvGWLwDGae6LYdrMGNxDWGc6lwxayz0PBReaWg4vBWMUz1XsFfND7OM
tjVXzb3pjVWzNYyVTzoYDZf0UelotND5GLiktbFwVzJWvnHEKF41PpF845lT
/gmMUw1rvN5C55Pglaaq4K1mLN7J7DfV9mS4pjKuZL7aMhrW3AYLDU+HVzqa
YRkNz2Qv04gpZ38juZdqy2i7lvs65niJ95Y258OpfNJgnWW0rfEmix40z0Jf
C8grTS2BV/W8kD1Jv4vIL/0uJq80Xg+/tL8U/oOOFy20fYWFzrPw69vlYYcd
hyx0eIi10vURfF1Y00DsUeaWcVbZIsdVrJGWVziWO87GLuN7CnvUuV7mnlSP
r1jUsOroagvN9OM+VxF7nBitu8ai7lXz11rU4hjWrCH2VXhVo69hx+JvJPYE
c6qzk9gq/OvhPMWcauU0Vm96HWtUnzdY1JNq6XXW6V23YFUHm3nveXBuIPYo
d9SZ2E3w6H1u5I10rzdx/zssakJ18IDjPov6kL3fooZaelCLJPbYxm3rJPaY
7TYrib3MhmcW93Ebd7IdrrQWt3Je2W2cZRtjrbmX8QLsPayZBZc4yjznj26f
c+x3PG9RozrfC5wxvd/p3M0pfHrPW3nTPr7wW7dPWNT5fniau79ZErVwAL/+
fXnu+9jt3Y5S//7e7dOcbzv3pvq6xaLG9J638+7awx280VzyzYF7H/zS6R4L
rdYxrsWnb2nyUccuC63q/M+w571812P34tf3s/jn4K9j33vwyz5F3o3cm95o
J7kWYR/hO61F1Z7+JerFo7iXLbyX6u5O7l++u1i/C17tX/Wyg3tT/9mNv5Zx
DfMPsWY3/iW82W6+ZR+3TP8Sv+rxJO8+ibfXWHpUv5FOpBH1J/W0Zlj1sgS/
+lcW9jDfaV/L5vsIPA2ske8Xx4eOSx0/OAYk8QY/OcqTqNd/Hf9Y9Kc/HX9Y
9LzfHb9Zpr8eZC9pf1Rdqc+pd/XjW/4ii9o71sR3jPXqW+pTQ4k7Tuxq5obC
r7N0wa916qXLuSvNryFW82uJVY9thH+tZfqjav4dR/sk9KZ6UD9S7RS770u3
D8N/M3f4t+Mvi36vR/jPojd/4shPohechmc6eU6QK+25euv1+OUr8LhPLfrK
OmLUt7u7/3OLnlfi319baOsjR9ck6vUD7SuJOn7X0SGJvva+o1MSen7T0TaJ
fvq2IzcJ/b/laJfE2d5w5CTRn95zdEyiL3zj6J1E7X7mKEyi56p2fqV+vnL0
TEJ73+ndktDqF3rzJLShe5ROpM3/AcjfXC0=
              "]], PolygonBox[CompressedData["
1:eJwt09ePTmEQx/GZ1a3eO6t3EteuJe643bVYhBAthBCid0GWIAiCIMr/oPfe
S/Tee6/fyW8uPpnnOed9z3nOlKKy8QPHFZhZf1TEQ7Rws3LiGtxHU/YriKvw
CR8xEqPwG78wARPxA98xFuPwFV8wGmNwAJ/zv4V4i548fw9xHy6gK/sdxDK8
Rjf2O4m78Rwd2G8mbkVV1lUwg/VMVGJdEdNYT0cBa8cU1lPxD38xCZPxEp25
v830zqdoy34DcRPOo5PrXUNxDu1d94bgLIrYrycOxjFUdr27H07iPUagGCdQ
g/uzc38c1VxnH4BL6O3KxXAcRQXX2fviCMx19j44iG+Z24Y4hJ+Z+9a4iB6u
3A3DhzxDcZ6pkHvVMct0pjNo5ap9KU6hCfvlxBIcxp+sdRecRnNXbwzCXTRi
v9T0n+ide8SVph5q58pZ5GpjnNmVg/j2Jajrekc8e0HW6nquo2Z1XN8Y3zbf
1IuXMcfUk/HuO8RlpjNE713BXFMPNnDVKGqz2NQ7t3IdPfQ4ns21taaa1nfV
IHK/yNRbN3MdPVbPVZOoxUJTr93IdfRc5PZ2flvkuJZrBgrzTDE71/JbYoZq
u2oatZxn6vVnxC2mnm/pynnkerVpVh/kujzP/oi4zvQNbVw1Lc1rHV09PCSf
GbP3hrjXNIO9XD0zLK91d81kzOIu02xfzbPFjDd29Xhx5jxm50nWNmaomauH
SrIHYtZeELebZi5m+1U+O2a8i2vmhuZvarJ/R9yfNf4P+LOYfw==
              "]]}]}, {}, {}, {}, {}}], {}}, {
        GraphicsComplexBox[CompressedData["
1:eJxl1n9Q1HUex/HVlIsbF00zndW6dMpbG8rTWMxGXHA9KOtkccgazK1xRsdc
lNNrrOXOG+aEVbmpM/sahnCyZJSQLSUzhq2/Uc8lPemAlZUQgS+/5IeuyuWd
wsnMPt+fm/Ev5zHvz2d8se/39/P5TFuZsXTVSIPBkDDCYBj+9+GysihPQvqC
+tfWxGiBZmtV9VMp20KlVrzk1KSMraHD4hU7LqTplirxBOsjg+6QX6wP7Ldr
gYvi+CWvTNctteI9n/fctGgB8cDdD067Q0FxSuqsvIC9SUy+7BHzCn3uFsmH
yYfJh8mHyYfJh8mHyYfJh8k350BkhG5pk3yYfJh8mHyYfJh8mHyYfJh8mHzN
bwTXG3Vd8mHyYfJh8mHyYfJh8mHyYfJh8n04qixg0TokHyYfJh8mHyYfJh8m
HyYfJh8m3/zyP8Y7bF2SD5MPkw+TD5MPkw+TD5MPkw+Tr3v5q/vdoW7Jh8mH
yYfJh8mHyYfJh8mHyYfJt/sXj4/3enokHyYfJh8mHyYfJh8mHyYfJh8mX+LB
3syAvU/yYfJh8mHyYfJh8mHyYfJh8mHy3XAcbR0a6pd8mHyYfJh8mHyYfJh8
mHyYfNhcmlftNF+xdj8TY/I7m63exgUTc0P51gNlF9eYvVfFnOe7H62r1i0V
UsfUR857drsWOC51TP27jozoWO2s1DH19Z98+8+A/YLUMfWdxZmVPvePUsfU
++5M+atRr5M6pv5SypE3HbYGqWPq+750POf1NEodU88e3Fj4QShXfq+4I8//
RwuUi/ebKuMv2Y+Kfzl/7ymjflp8vPvqaq/nB7Hv1fE5Zm+NeNK+g8tcxjrx
xv+mmv3OS+LzSwfumPyXxfSTvPTzZFbBEodNeXf9qC0hU4v8Pctf99TYHa2y
H7P+99HrDrlDLeLEv9RdM/lbZX/kQxtfdBnVfYBZ/8SluCe9njbxrWdLUm0u
XfYf+nrhZx5fu+zHrP9hS9T2gF25uGHTEae5Q/avSpswxu/slP2Y9ZmzrtwY
GuoQ23OSZmiBTtk/IaLt3ZBJnXeY9ebL3jSzt0s8+JvJf/O5u2X/iW8qfjL5
r8l+zPp6d9Ypu0P5q8bOf7dZemR/xoqcRJurV/Zj1mfPSYl2GZXTtlW+bdR7
Zf/UyGVep1l9z5j1s5um7fL4+sQRMbnnLJqq8/1HPd5yoN2yT+ZJ7p+wbzo3
FcZqh8RyH4Vd3nbvhs99Uiz3U9irP47f5bCdE8t9Ffb9w3GqwXBRLPdX2O/8
3NJrd/xLLPcZeZOzj3l89WK538L+1RdPfxQyBcVy34WdOXhmpc310wPfE5Z+
hr9/6U/4/Yh5r2HeR5j3COb+l/M3fN/K9xq+3+T7C98n5OX7pl98//STOv2i
Tj+p0y/q9JM6/aJOP6nTL/n/w/2kTr+o00/q9Is6/aROv6jTT+rcr6XD5RHN
1ls133yYF8i3pg63y9Bs7aqZ/czMWRXi0rzlL8TWHhe/nfj3y4EdZ8WP3W7+
s+t3F8TtNY98ZMz5Ubxw5sGVjtY6cUFWaow3oUH8c+D2aENRo3jp8DgNXnnA
b9gKau1fXxWPfHT0vSGvckR/epxrRau4/FjdKvNbyhX5cSWeMbrY4Sy5YI9S
XpkYNdb/fbt4zKT35rqOKI8LNb0XWtspPnwyqciTrny00Ntsun8e4jXrJ0f6
pyinv5z1su3cNfFjpq4NIb+y6bb9W+f7veKq05VBU6bymaJpU7Rf94s3bsi1
2Wb2W0uGj7e76nxivukv84yZX8y8YuYTM4+Y+cPMG+Y8wOTjPMCcB5jzAHMe
YM4DzHmAOQ8w5wHmPLj71O5j7qVND8xXVu/zRb569Z4jP+81zPsM8x7DvL8w
7y3M+wrznsLcVzh5R/SJqAGT5J2e4tRGGMrE90Z/P27RncPiitlFZbZ5VeK1
zS1L9Nt+8Y6z4122hovinicqFmtza8WJm16bqu8KiIvPD/RabgXF/J6cL/x+
0UcL/uG8pH7P5z4dFannqP7yXqIefGfdbG1ri7hxUd0G4//1n/cR9W0TF+T7
YtvEudc/D1ra1HzwHqIeeyLqIV1X+18o2GRzfKzmh/cP9bb0K07jrg5xe1LS
V+6Far5471DfObm81rKoS6zdnDTRe0PNH+8b6vFVWXGOm2r/wr2dmwNFaj55
z1Dvy0gpcRf3iK8vrmwfSu6T9bxfqBdMmT7Wm9KnPLA92Xz/PFjbUb3nT8Y9
0r/ViU3GsXqpOOn199cVz1fn/d6sd8/7r6l5SgsONoSC6vyP6L8buXWOmq9x
2xM2a3nqPvAVWg+Y+9W8nZmb/WRsqrofXpyRYNbr1Pwt+EPrVec2dV9om1vu
WGLUPOb7sw/62tX9cb12S7V7p5rPW9Nm5Bh/q+6TxdFPFwauq3m1u84uc3ym
7peSLWfWm5PV9/8/CY9YLg==
         "], {
          {RGBColor[1., 0.5733333333333333, 0.3333333333333333], 
           AbsoluteThickness[2.], Opacity[1], EdgeForm[None], 
           GraphicsGroupBox[{PolygonBox[CompressedData["
1:eJxNl/mbzlUYxs/XWFL2yTpmMJYhjLENY8nIkrJLWQqhTJbQWNoXRUZRFKGE
aZWkUqlUkuyyXO37vi//Q/ftfN7rfX+4r+e85zzbec65n/N9W81YMG5+lRBC
WRJCluRB4QNhlnBCOC7MFw4JHwo3CEeEw8IcoZ2QIzQXPhJOCguFs8IZYbFw
QFgmLBUaCRcItYTGyNrCMeGoME9owlwdoSmyrtAMWY949YUGQi4yW1ghLBcu
FFoKDYl5WjgllAutmHP8tvjNAfXw25o8HL8N0nr52HltsFAi9BGGIPsKFwkt
iF+IL/voyJzjd0La3yqhQsgTuqDrvLpS3wJhjbBaaC/0EDoQpyfSvjvjz/GK
mXOcXkiv90YWkq/jFZF3ETHXCWuFbsLFQndiFlB313sAc44/CL8loBC/A8nD
8S9BWq8Uu2JitmWfG4T1Qr8Q71E5ZzECX/ZxGTk5/uVI+5shTBAmCiPRdV6j
OSefz2ZhkzBUGCdcKgwTrkDa93D8Od545hznSqTXr0KOyIg3SpiEdMwnhS3C
GOEaYSwxR5GXc5rCnONPx+8EMAK/08jD8a9FWm8qdl7LoX5t2Ud/amQOm2ui
9jlumcfmj/ltHpt75rR5bL5VCtuFySHy3jw2H8wb89gcM6fN42x8m0cNQ5rP
/u3eYB7XwW8T1lJ8bhLSfG7KGTdnHyk++/dyxtnEaBkir2ZS90nEa8VaM2rQ
hrxzmHM8cyI/pPncmpzysXe8AupYwTiXeOaX+VbCuQ3C3ve8M7E7omffXViz
L/OpKKS52oMci9BbjU4BMbzePaR7REdy7JzxuxhfKW4XY+Mz74/fPuSb4nYf
fA9AL9WzBuOrlLUUVweGdL/oxX5K+F3Meim/B2Gzlljez3r8+/cWzmo0dr7b
w8nD/BoW0nzO5Nt4/I7EZjA+zKFNjB3DPDaPxoY0n8eR3/AMv+NZS3HYMd4S
7g/xvbC9uXo1MX3HJoQ0tyeSxwTs+xMvFX8K9l53P5pOvKmspTg8Dfvp/B7P
3FRizMR+O2PH3itcL5wvzA6Rv363zUHz3Py7RSgLke+LQuyfNVizvrl4CHu/
9XND5H4Wax6bo7exlvoeKCPWEearCjeGyPGq2HhsTh9jrZqwIMSeU401j83L
O1jz/K3kY/8nmK8e4rfETeR/Oz6rYu++5J5xJzrVkQsZl1GTBD3XwX3lNHU5
L8TvkyVCTeRi5hswds+5C33ncDd61rk5xB5o2x3UKwsbz/suHUDP5/Uc+/Qe
72Hetr53K9DfyT69x93szXvZQ2zHfR37msRZhu29jB1rF/V1bd9kzfPLieVv
jFfYWw3sl5N7LuM8/N3HuvltDozEx0p0jnNmzrOjiv235FbhXeGxEN/xFpr/
WfKhEN/3jSG+v801/6PkA+huQL++5r9g/4Ua/yv5lNBe4z8lHw/xW+jhEL9P
2mr+d3z4t3uQ+0++5n+VfCTEHrQW/5brGDv2KvZST/qfU7sGGn9Jjd7BRzfs
HsXW9/SlkL57L1NP31NzYB5267CtK5+fccZ1NP40xHtjX+vJcT11cH2ypfMV
Z99I4285yyHoWaep5r8P9C+Nv+Z+LORsnFsFe/R3o79JtoX4vruOm/HzbIh3
9Nz/AH57/LTwjHBdiBx9PsR77r7r/juGuR3Mux67ibuac+pGjE3k7lweJJ+u
6FlnH3ekPXIN4/bo+H3cyh4c133ohZDuRS+GeOc3sS/rbEHf+92PvefdU7ez
r8mMJ4EtzNnfLny+R72GZvgdTfyd5FBJvezz/RDv7GRkZUacSnSc4xP4ezvE
u5jHPivY93zO0T3PXPRbZT6uxCaPWu5D3++DOW++u8e8wdhyL2N/7x3ivHxn
3Qt8b78TGicxzjdClST6+0FolsSYvwmtk8iBX4SWSeThT0JuEnOZjX+/N6+F
2LPcr9xHXw2xj1nuYWw9f4/6vs1i7PdqG3V03dyLDmTsy+Ol6B7Edg57y8Kn
x37TytCx7yXk5Hyct7ntu1eq3AcmsU551N+9cCNnP5Sz2s95ef/ucak+cIKz
MucPcx/8hpxij+4Pfs/My5OMXXN/S58N6X5+JqTfo7P4KMemRoZ9fWL5m74u
0j2nGnVwDnXI6SjznjtCbnMZzyGG42aT72lyrq16fBLiu5Uk8U74PvwndEni
Xf9H6JTEs/pL6JDEOv0htEti/crx63e1j+b6JvHe1ZL8OMRvln4a90/ivegt
WZLEXnKx5IAkntkicrO/Is11TWKfKpbslUS+9pDsmURedpPsnsT+9D+eM34t

              "]], PolygonBox[CompressedData["
1:eJwtk1ePjlEUhfcendF7HaP33vvcuvQTJCIiYyIieg+CIAgyxMjofXRT+Q16
id6N0Xv37Kxz8WS967zfe75z1t47e3LepBkZZjYRqsMVqOZmU9G5cDXW8dPQ
eVAFffGF6B64DjXxuegC6MnzP/Qi7ITv0IK15egF+AGt8avQYvgGjp+Cnoev
0Ay/FD0LP6Edfi1aAg+hLX6Nae0+tMKvNO15F5rjl5n+8zJkuu6C2G2oy8Ns
dAncgjr4WehiuAm18TPRRXAH6uHnmM70C7LwG9BS+ANd8dvQctOf9HNlc8mU
RW98QcqkEnrhd5nW3kF9V7YH4CM0wi9Ej8EHaOjK9gi8hwb4+egh+AxNXGc/
CcNde8S3R+EldGctH90BTyEbvwndDH+hh+tdBfyGTq53ZfAFmrqyOg2foLEr
mxPwHLrgt5oyeAwd8OtNGY10fRO/PZ6yHQVFpoxHu+4QZy9KtbuHrjDVsD/+
LboP9sJAV2aR1X7IcPVY9Fb0UI6rp6KXzqXeeICuNvVI1HKC613UNHr5Tdq7
MJ39CbrRdIcbUIu1PFNNIrtn6BZThnH3F+h2UwaR9StT7+enWr9Gd5tqHr37
CF1n6uFrUIO16aaatnTNSHHKoL2r50rTNzGLg+CgaSaHunokeuOwaXYHuLKJ
GY7ZHObqhdx0lxGuWsSdBrt6Knop9mzjmrmSlFmcbYhr7zjjWFdPRC+cgm6u
HqpIGXR2zUR5yqijq6fKUqbjXTMes33GNIvjXM8xkzGLY1x7x0z2iaF1zVJk
+B8N2ZyS
              "]]}]}, {}, {}, {}, {}}], {}}, {
        GraphicsComplexBox[CompressedData["
1:eJx1mHlYU2cWh6NjGXUMdV8ioo5o07ovwbFSDjVItS4TEHcbO7Z1rNHCWGWM
WkXFqLhQaQSLa1BaATW4FZdgqShKEEUqXPY1F0JIQINlilYY+sfv3uf5ePCf
73kxufee957vnPNl+KqggC86SySSxk4SyZ9r18REV8OH67yx3sv08N/nTCDw
/LQBQXudtwT+5NvHy3jFPYH7UK8WndMsMN8Ur9Jz2QL7zJ/zd17xTODjcfZG
hZ4TuOmPQ/d1zkKB/QPHR3OqUoHzFq6ZoufKBQ7rNO2kSVcp8KSL3Vx4hUXg
8iWFX0l5XuDDXRI5hb5GYK+krT5qZa3AtuVz43VOm8DH/jqkt9FgF9jvqmML
p6oX+IX6TlVrawN15I1d4Q8Mf2D4A8MfGP7A8AeGPzD8geEPDH9g+APDHxj+
wPAHhj8w/IHhr6O8Yj2xK3yB4QsMX2D4AsMXGL7A8AWGLzB8geELDF9g+ALD
Fxi+wPDV0T5j84b1wq7wA4YfMPyA4QcMP2D4AcMPGH7A8AOGHzD8gOEHDD9g
+Omo7rD7iM0T1gu7wg8YfsDwA4YfMPyA4QcMP2D4AcMPGH7A8AOGn47qLltH
2H3C5gXrgV3hAwwfYPgAwwcYPsDwAYYPMHyA4QMMH2D46KjvsHWUrRPsvmDz
gPXArvABhg8wfIDhAwwfYPgAwwcYPsDw0VGfZfsGWxfZOsDmPfve2bjZFfGD
ET8Y8YMRPxjxgxE/GPF3NEewfZGt+2ydY/c1m9fse2XjZFfEC0a8YMQLRrxg
xNvRXMT2ebaPsXWbrVPsPmXzlH1vbFzsivjAiA+M+Dqa69g5he3DbN9h6yxb
Z9h9xuYd+17YONgV8XQ0h7JzFTs3sH2S7QtsXWTrArtP2DxivbPPzc7J7NzH
zjVsH2f7Flu32brF7mM2z9m8YOd2dg5l5yx2rmD7KNtH2DrK1hV237HnBnYO
Zuc8dq5h+zjbx9g6ztY19pzCzt3sXMnOUezcwPZN9tzDzvHsnMrOZew5iZ37
2bnWrdsio0beQMZi737hzhgK+mSPn1LroGN9czN5xTXhfADG/3eeNna/nkul
Xy5fK5GZ6+hGTdAYT/0D4brgPi6WjU6ZjSJjt9w06XLoi2V9epg1VqpvHnxA
yudS8qUZZw2maprln7JCrSwQPIO7/WXD+1opT+fOq8cZDcVCHoCXLzY8Vamr
qKX1z39lQt6CLyZmr5EbK4QV+w6Mz+E62J9g3AfPgf0BxnMiDjZO1sNXUVee
cKrHArMe2feA9wnGiveI7yGvcF/kLZ4L+4iNg42b9cR6xf7AfRAvm9+ID/Ej
P5ftu/mplHdQoybkpKc+mS4UW/9nUdhp9Xc+R9XKDIotCEnRyGto6I8jjzhl
hfRy7A+BSi1PW1rSVym1JeS3K7dOZq4i23tTZGZNOR3L67LbKasUVvwdn/vy
90qHSv0rqfZ8NErPWYX7tEwYGGHS2Whi6fCjBlM9fZAy+ZWeS6It48tetLbW
0IbXgXKzJp8e7Xbdz6mqKSugqVlmLiL3/A+GGQ0WkidEZ2rkZRQ8Zn2yzllJ
d0NPzFcrK4QVf8fn8L3uXqfTpPx9ytOFpqnUdcL+w3t2mRKeodA3UFjLhpOH
nOGCr3jZTZ981Z12eQSvYFw31Vax2mh41G6fgbHPBpy7ukgrzRXixvfgh30O
1AHkHRj7Hh7DJvmP0Uod7fIQXvGekS+4H5vXiBt5gvhRN/E909zee+TGp+3y
Eoy8RR4gbrbOgFFnkIfIA3jGdcHI/7aX6CaRZJO8yLhMbqwV9je73/Hekixv
Xph0d4X3hv3P1gP4dR1SebFacU7wi3qAz6Feg5Hf+B6ui+fAdcG4Lp4LccEn
4sK+YusK9gn2Le6PPEK+g/F73Z7Vg8Y9dK3zrnEqZyrH1wt5kGjY85Z5uL3d
+foHPjHD8IfYN++GzR1rPp5L6f76h6rtYv2bMfi7FM3AGuE53V726mWOFutf
DzdjjKlJrH/vbCzc5ZxUKdQ/70Wkc/qVt5uXipuenDWsq6aAJWWblPFi/RPu
6xxp1MXWUPiUzEvyt83tzsHezbMSdTnifNDTc+MOLrVO/H3yoJu7/r9i/a9+
2W0r5yN6qQ/y/0EXa6eb869PVU+vp+pTgQtT/G7RmmF9pqsX2GlxbK1BeTOD
euZsH2z0r6FX0Yp52vWFVFrZJ5wz8TR3TWyWRlJKpz9fka3qbyGl9HZLa3I5
RcftOGlSVwrrkhFem6VHy+nalpLZ6sYquhF2a7X6+K+0ec7VSlmTlQ5+c2yQ
/ykz7Rs9boK2xEaLJi3Il+XV0yr1nT4rz14W8nHf3q+9GmU36f0JM48azte3
qxslNLaIy35ATtm7xbIEcX649OjGbGV8Hbl3Ttuhzcoin2uqCNNqcZ7Ie7bn
iGlUrVDXile+WSvtZyXPFUdk/NF8oc75yVXztVkFdGVEZobqsThf+ObcD1Du
ryZTw+eHnO+L80XUtA2rlPElJM9Oftu8vFqYAxJnPOzC17X1wR0X9JxJ7ItJ
96QZmmPldDB75nanWZw/unpsP8x5VdGyzRdHGg+JfTX3p288jNMqqbiOW6Ic
VCX03fefLBho3lpB1i0eO53viXnpNWZUqPNWFfVPmjzK+GGF0Lcv/TY7UxNY
RhVv+g8zJovz+9pXzqbWoTwpl6c+0oSK88rDtwJ99AMKhXqcPt7jM/XZXArY
NGCz82Mrnbrf6ZB2Xjp5vVtwXbO5jhYG9cjisp8I9asyipbzv6UJdSTq+elh
vs2X6fkN917GiQ4aQ/UGnXuDkMfY7ykL++13M8dTjMq2jZvgEPIe9Ssy+LrC
M/CucN03ORvKTC5Z5CpbnKgzi7+f4Dl6L+510rnsV6EOd+eOuEpSxT4Tctkj
3pReJMTd6d31rvwmcc7TVeT7aNeLc+Gjzf29tW/EeefCFPVBLthCj4+nfa5c
2n7u3PKN5WfNQ/H8EjMyMldxz0rJjpqxZmVuuz60/mH3N5Z5tUJeD3snc4Pz
47Y4f7/Ir0xLEDz49qj7zrCugaxnGhacNRko/3TKCP1HNnLPGztAUp5D8+cm
fCnNtVJqyWw/fXIevZbNWyG/b6VgD+0CbUUehRw8WKvYWELOl12PmUJ4+sfW
w6uU35eQPuhuoPJLnp6FBd8ynCigbbPcApS1bfXrn3slsfZfaNHUA9PVb9sp
4tyQdc7eDRTZNzHM7eML9DjneJHslZ0mpmSE6qPvU0v8pi7m23byUEs/M49+
QPUuHmWyVzaqn7vUZKrOptR0t4bWiFqatfXQDvmTZ/Rs3IJ+/KEiyn5hijJN
qqatkqEB2jiOWibe03EnamhU5Ht5uvCnVPpm+m7uRC0F7172wDA3h7J+PnBT
82ktXZ12Y5d+xz3SfHSrjzG5zddbt3v6Nov1L722fo/ppwYaP1W13N18hL5V
dt3GJYnnk5ijo7dxJxx0aVD6Sv6LX4R+/bcXtScMgTahT0o2XYwyFDvoTqc4
X+X+egrYFzHIt/m60L98KtbEefa9SpnPFZ3NnerJncud0rg2hdSTj0QZ7A7K
2hDSoD10h85kTjyvi6wT7pP028gl8qF1tCytyanank0JA6uH6wPqaO3+QVek
T58IdctlpYtF5tl2Xog275MqOAr9m5fUnFZDP81/M4SPy6PGS4MNhpc1NOz7
ozekIx/R6pmJryxxNvIJGLpRn/aISsP/naOIsNHgJOsqY8Vj2n7w8lI52ahb
pkWzUruewoPSpqon11Pwf24//012hOqiMwpkncU6XBizJ1Xl6qDi5b/LXsoS
6SsP635TiINmvB4b7l96i2J8bj1WnLPTGbcdX8Zu+4m+n5UTp7PZaUrB6xeW
b8XzI+ZXzx5DPILkMaR+ffqpQlIn9j3t2QxdbD7tG+jualbWkNrl3WrVHfF8
jfnwTlGYhF8o1unb/5qUpOveNp9G+G6WN7SfH/NCVP2MT23UUmRzaNf/TPl9
I8Zql9rpwiz1FYnkttBnME/+o0dPW6tGnHsSzs6Zrp5sp6Zg5Tl1Wqowb2If
HvtUNlqb4qBydcwieWsdRTb+WGFKzyTvXdbDJoONPmi4Eibnn1Lxi2gf9eRa
mvBN4AHp/VwKyXR90brJSqa9VSmG8xwt1Hl14h3VNOnCzp3ShUWk/vpOnCGQ
pz+mPFwvLyul7yL1pYqEKnr7yPIPtSMq6MeuvbrzjgraodZ6a+9XUk7UM4ti
WDm5+JbaZIss1FfebQB/tJD8fCWPVIeryXfxkme6yByKCrfNU85umz9LRu/X
ah+S99KtodxoMQ/nr+uerqqvpVej+oz0d79Ha7iZ2Yp7bef4v0xfF1CaQA2p
ntbWtvnDWXFgqP5HO7n5j15lTnxAi12bM1TXaqjw86Uf6ncXUNF1WU/ziGqK
WVUWLB9aQhrrH73NOy00dXpjD35OOXX54XSO6nEljVFNPWVqqqBT/9q2Qtmt
gjw+u97cGlFFu8p/dlqGN9CEGXf3uoUn0NpNYdbWOQ7ye26u5ELTKPa44aTB
XktqbfrXyoJfqXp09DjjzmIKjWn6SprLU+j5/n0lZ55R2F+bw7gzVvo/xqsr
qA==
         "], {{
           {RGBColor[0.368417, 0.506779, 0.709798], AbsoluteThickness[2.], 
            Opacity[0.3], EdgeForm[None], 
            GraphicsGroupBox[{PolygonBox[CompressedData["
1:eJxNmHncl2MWxp/bvmTNUpFKidBGQlolKQkhSwnN2EZTCGNp7AwaW0LWIskW
kp2yZ9+3GIpkxjYzthljMDPnO+f7fH79cd5zr+dc17091+9tM3rcsLHLVFV1
cvxZNvx6YSWMtvX1tG8UtnLYKmHNw5YLWz6shX6FsA30K4Y1cx7jWoat5PwN
7ae+ufnIs4WeeW3CmoStFraxfvWw1mGr2tcubI2wNcM20a8V1l6/dlgr8TKn
Q9i65tspCPYPaxrltsYm1pbmh9/nYZ+FbRrWSZ7w20Z84OoiH/h11bNOW+nJ
39l5jOsmB+ZvbT/1vmEdzdPR/OTbTp7w214Pv23FTd8OYZvJr6eede2lZ127
i5c5feRJnt72U+9nfvDuqIdffz38BsgN7DvZRn1grOXOJTHubD9cB+pZs93C
eoh3kJjgsYv91AfbBu+hjoXTPmICyx5yA/terh3Yh8mN+t62MefosFFhB4Xt
bjzmDzcePPbVw28/PTz218PjAD14R8oBvL8K29P85Bki14P08DhYT/6vwr4M
2zVstHyYf4j91EeYhxy/NjZcD5Mb63GobdQPtw1OR+jhNC7sQHEdaRv8jpIb
nH5jG/W2sYcbl+Q3xv4R4uvt+h4jNzjNCpsaNi1svBzgdLI4yHm8awSPE/Rg
/50eTsc5j3EnyYf5J9pP/VxjEeMPemIMCrzdSuI9LWysvCfIDa5nVHkOwH6m
/tiws/RgP0W8zDlHTOQ7237qpxubWOeZH4xXiom2C+TAGkwyH3n+aA5wXRR2
qngv1hN7ovMYd6m4mX+J/dSvcz7zzjc/+S4XN+t0hR5Mk+VA3xQxMu8qPXiv
1pP/MvEy59qwC833ddjf5XG9+cE1VQ/eaXp432gs8t9gG/Vvw74x53T7wX6T
Huy3hl1j/ptdX7DPsJ/6TNvgcZtjWZvZxiXeHWIF413iANedYqV+t23M4Swc
XOU5vt14zL/HeOSfowfX92HfieW+sFvEfr8eXA8aCyz/DPuHMR6u8v6A5RE9
GB/Vg+sh5zFuntzAMtd+6g+YhxyPh90rlifFQf8TtlF/yjZwPa0nzwthjxnj
GdvA+Kz4wDXfNur/CvtBXM/ZD64XjUHOl/RgeVlP/lfNTZ5XbKP+tvOZ95r9
5Nw17ve2JbG8Yz/x3gx7Xuz/DvtRLG/ZRqx3HUueHiXri8I6RnmTknk+dA75
PzAu9YW2kRO9wLcXXbHAePBYJdp/tu3jsPfD/qS9YazF1ondJMb/Ymx0FnoE
XdIlKpuXHIs+Qi+gG2odxjj0VDPrfUvm+7Rq6LBalzV3XK+S3D6pUm+1NG6t
k9ATaCn0SOsqdRIeXYJW28g5tQ5jHFqprfVVHMu4WofVuqyd47hjnGfO94CS
2usv8kGfdBArGqTWgFvYV2uprnLq6Di41lqJ/Fs7Dm5olVpzdXZcrc+6yK+b
c9BNaIwe8kGDbFM19Fatv/Doks9sb++edTBGG+d1qxo6bIeqocN6yqm3dTj0
sQ6HvtZr7dVPLHz/dxE7+qS/PAdYh8PO1muttqNYmFfrr4GO62TsvvIZXOco
qeG+qFLHDZYz64KGGSKfodZrrd9CbrvbBx+0Qq3R9rCPfGiVWqMNcxxY9rYP
3PtYh8dw67UOq3UZft+qobFGVQ19tr+8RyxV5/vPNx3NNXIpziMdN8QYB1YN
rXaQOdADR4gX3VJrPfxouR3iHDgc6jg4HGZ9D8ceUjX0Wa3XDnfcfmI8Utxj
xI3O4Jt/uvjQHmOrhpY6XqzHOBYcx1on33jro+wfJ3bm1ZrrOMdtrIYaUTX0
2QliRF/UWuxE++Bxsn3gPsV6rbHOkNME+waX1Gp/rVKvTZDjOPnV2g2PNppW
5Zsxq2poNeKiIfhe8678rUo9MkFOaJ5au+HPNjdjJlYN7XiuOdA1F8oJLVRr
uvMcB7cL7Ku12kVVQ2NdLk80T63RLnHcWWKtNeAkx4Fpsn3nGGOy+a40bv2b
ZLhrOlEc4JriuFrDTRETWqXWa/hrjDvd9QLT9Y6rdRt1NN3V5pjkuk6rGnpu
atXQZ9PNjfaZYR/7c4c4Ztr3jeWrqoa+pDxe/mfJc4ZxwYuGqXUf/hbxEbvW
Yrc7ju8K71d3uaGF+Mb8//dnybeLuGil2cZAz6B10GtzxEkOdNG9VUO33Vc1
dN495mRerbMecFytn54y9jPWaw33iLjmWq91HvoJDTjP+OR+vErtRe4nrM9y
7EPmJE+t6Z503GzjzHXsfHGgfdAvb5obTfSs+NAsr5iPcc+b70XrtW6j/oNz
55qfebWOe9lxnUpqqZ/k96w4hpTUbT+aAyzooW3VXPPN8bZYifWOdWK/ax0+
r4kbvbZgKQ4LHEdc9NX75vnAOnE/tI72W7hUjoX2bVZSk/2nSh23yJjEQl99
VKXWWmK5lxqtzrHYcWi6T4yJjvvU9mX8rnI2O0S5IPrCVi/ZV/+PCY+uWL/k
/55oWy/Kq6kXu5bUiP+t8n8HfM/4lq0RbcuWrG/l+8o7vk3J95G3kfePe84d
b1bytxxtnHHOIudwrWhfoeTdbV7ydxr3lnvMnbnZOv3c5RYlf//Qv3aUVyw5
bs3wy5fM1zT8SqVx3n/wLG1Q8rcQ+deJ8sol+zYs+btinvvzi+vJGfzRs7Wd
Z40z0bKk7qd/3SivupQW/9l9HBptu4W1CtvBfV7oWm3tevVzT5bIFS5z3JNl
/L8W67us/xthXZcruYaVe7rEtWENZ7rerANr9q3rS//3rhd5Ni35+6HGC/5F
rhNrAi/wNimN9eA8cM44I6t7flhf1pl1+9o9IP9Xng+wdy55npq49k3dF/jw
7ee7D5Z1XUPytxQDXJvJF07N5QXXFvJtYvxfxLKheFjLDVzP9iXv8HtV7vM6
7jt71NrfBax3G+9Ma/dtHfcLnL8Vb1vL7SyPdG02cn04H+R61X1r5xja2rvm
+E0tc4+5tx/rt/AO46n/2fYulmnf0jHE7Cgv7mcX3wjaOtn+k3Vw8eZ0di8Y
29WY3Uve299XeTa3kiNt3WznblM+Sk8fd7y3b8Ni14e59TvQ3beA+8P7O997
RPl127YT2/aWX/f+8G7yZvLu9ZZXD+8SZ7KnZc4tvqd3jHIP25nXqzTeR8of
iIF8rE0f4zOGPeDN/ci5feTGPe3rmuP7ee+43/yu5P/5O9rOGOr8bl/bufRx
X/s7nje2vWMo0zbA8rXhvyt5J3hn0RW8u2+xHu7ZDWGTSr4hF4W/1TFvh7/H
Pd0z/Pslz+ClYXe4j9PCX+iZXxx+Ssk790TYY57RJWHXlXwXpoftXfIufhx2
Zcl79l7YA/J6hT30zE0I+6rke/OGfbQfHfZ5ybdhH/aw5J1+NexOzyp5PjTX
iyWxgnN++GdKfsdGhz0vxznhXyp5X18Ou91z+1H4K0q+AZ+GXV/yjpJzsnk5
w4NcE9ZxkOcWP9h2fpvu4tpyVnf1fPJNoMy5/sJx27uPu4m5leWmjh3iXPZz
oDEXlNzXru7VJe7Xba4Xa/UCeUree9bmMtdnUdjlJd/CB+Fd8m0eH/7GkvcO
3YxWQw8e67mB673h7yuJ/TTaSr7N4B0q/taWW7lv48RzJrFLvqMnhf+y5Hfm
qvCz5DjX/WAvpnpWOCcTw54r+X5xHvdyndm3YY4n9hnGfzj8IyXf5bHyhOPN
5Cl5fx8NP6/kWwyPU+VydvgZJb/TcL1YvueU7KP93JKxiHNB+Jkl7zvn95SS
Zxh+J8rxi/DHl/zW3RT+6pJngXnvOndM+IdK6qnzwmaX/DacH/Z0yTdq/5J3
j3u3b8nzylndr+Qd434Nd4/Z31tKxiXmCSVxgIG7zn3gLowoeW+5s7wf15R8
Q8h5v3kPLHkfuAvcuZEl7x37doB7R9vjtvMG3G3Mu8JGlXxXnwr/ZMnvyf8A
8cSLpg==
               "]], PolygonBox[CompressedData["
1:eJwt1GmIzlEUx/F7x9hjVsyYJRMZIpOUUlNKTQmFkWHIvtPMZN/37Pu+RlkK
bxCRfcuuGLJFeSFjyTpJlsL3dH4vPp3n/p/7X+4559684RXF5QkhhJ5IxJoY
whcU4S3jdcSv6IoPjAcQX6MTKhkPsXnobNcZDyW+Qxe8YbyAuAg/+Z1NPIgD
+MX4t72X3yfQDOmMVxMPoQnyGY8h9kNtpGI0SlALKRiPgaiPRhiFvqiJZIxF
f9RBGo7hKF4Fv2cwqlCoa+OIpahr34PrGIaI1piFOfjO3KbExVgSfS05xLmY
jx+Ms4gTMAgN0BhTMM1yyv8ZxBHohQQ0xEj0Rg0kYTpmopr5mcSN+IZu+MS1
Mj3D7n3P+BTxGlrhL+N9xP1IxGfGM5TDFD1zdvQcp2pNU5XDZH3jVq0pSzV4
pDXZWgpwGEfwkbndsUlrzNA7N2sNmarJPNUkTTnapRpa7ephYfQapKtntkXv
oWzV8B7uRu9N65k9WI5c5fh49J60XrRr21WjHNV0PSaihXJ8ERdQxvzmxEtY
hny0xDmcjN77earV2ei/rWZb1BPWC9aTffASHS1v3HOZeEXPeh587yzFn+B7
qEI1T1IOnxAfo4rf7YlXlfMC1bQaO6LvvR7EYrxAB63B1nY++lpsjTt1j821
PXeaeCN6LwecQbl6x/bcUzyL/u5/wffGCvVSod41KXrv2TtvYhXaok303tyg
tVuP2lmwV++yM8HOipV6tp0Zdrasjd47dsbY2WNngO39IuVycvTetZw+wH3l
sh3xVvQzx84a+4bbuKNvsRxWEh9Gn2s5t9rujt5rVuP/bpuZOg==
               "]]}]}, {}, {}, {}, {}}, 
          {GrayLevel[0], Thickness[0.01], Dashing[{Small, Small}], 
           LineBox[CompressedData["
1:eJwt09lWDQAYBeBDlDHzteWuZ/AM1kJKRKLMQxkTJZRCyRghsygh0xESmQmF
MmZKIpkyvIDvrOXiW/u/2lf7H5aUGp3SJRAI1NOV0D2EKIYzggRSyKKQEsoJ
UksdjTTTQluoR9EUbnOHC7xiP1+YzD0KuMt96kjiLM94zlNe8oIy8mknkTOs
Yx+fSGAOTdzgJlXcYj2fmcQpTrOXNiYwmxL+soe11HKda0ykkkc8poFGnnCU
PD4Sz0l28YfdlHKENeSSw05aGc8sVvOTbFZRzAfGMZMsfrCSFeyghThmkMF3
MlnOdt4zlumk841lLKWId8QyjSV8JY3FbOMtMRzmEIt4wxhOsIXfbOUgC3lN
NMep5wpXqWEBm2lmNFNJpYP5VHCMjfxiE+cJcplqRpHMPC4SGu8l5lLOBjop
5AAPeMg5RjLYNofKQXIgA+hPPyLpSx9604ue9CCCcLrTjbD///IPxy51aQ==

            "]]}}], {}}},
      AspectRatio->1,
      Axes->{False, False},
      AxesLabel->{None, None},
      AxesOrigin->{0, 0},
      DisplayFunction->Identity,
      Frame->True,
      FrameLabel->{{None, None}, {None, None}},
      FrameTicks->{{Automatic, Automatic}, {Automatic, Automatic}},
      FrameTicksStyle->14,
      GridLines->{None, None},
      GridLinesStyle->Directive[
        GrayLevel[0.5, 0.4]],
      ImagePadding->{{22.200000000000003`, 2.902040816326519}, {19., 
       1.3020408163265529`}},
      Method->{
       "DefaultGraphicsInteraction" -> {
         "Version" -> 1.2, "TrackMousePosition" -> {True, False}, 
          "Effects" -> {
           "Highlight" -> {"ratio" -> 2}, "HighlightPoint" -> {"ratio" -> 2}, 
            "Droplines" -> {
             "freeformCursorMode" -> True, 
              "placement" -> {"x" -> "All", "y" -> "None"}}}}, 
        "ScalingFunctions" -> None, "TransparentPolygonMesh" -> True, 
        "AxesInFront" -> True},
      PlotRange->{{0, 1}, {0, 1}},
      PlotRangeClipping->True,
      PlotRangePadding->{{
         Scaled[0.02], 
         Scaled[0.02]}, {
         Scaled[0.02], 
         Scaled[0.02]}},
      Ticks->{Automatic, Automatic}], {967.5, -189.}, 
     ImageScaled[{0.5, 0.5}], {360., 360.},
     BaseStyle->{Graphics3DBoxOptions -> {SphericalRegion -> False}}]}, {}},
  ImageSize->{
    UpTo[600], 
    UpTo[360]},
  PlotRangePadding->{6, 5}]], "Output",
 CellChangeTimes->{
  3.918657366901897*^9, {3.91886352961697*^9, 3.918863539964882*^9}, {
   3.918863576444333*^9, 3.918863609293998*^9}, {3.919721620454562*^9, 
   3.919721670619097*^9}, 3.920422337752709*^9},
 CellLabel->"Out[94]=",ExpressionUUID->"86530060-1794-47d9-94c3-558c236d3e36"]
}, Open  ]]
}, Closed]],

Cell[CellGroupData[{

Cell["Area formulas", "Subsection",
 CellChangeTimes->{{3.918657789748879*^9, 3.9186577918367863`*^9}, 
   3.918683092606121*^9, 
   3.9188632761262407`*^9},ExpressionUUID->"965c6e0f-1d4d-4337-8e24-\
634bd5b1519b"],

Cell[CellGroupData[{

Cell[TextData[{
 "Total area of ",
 StyleBox["P",
  FontSlant->"Italic"]
}], "Subsubsection",
 CellChangeTimes->{{3.918664214087952*^9, 
  3.918664220778366*^9}},ExpressionUUID->"f13faf6f-1780-4b6d-970a-\
21e776bfed70"],

Cell[TextData[{
 "The total area is derived by integrating ",
 Cell[BoxData[
  FormBox[
   SubscriptBox[
    StyleBox["h",
     FontSlant->"Plain"], 
    RowBox[{"2", ",", "max"}]], TraditionalForm]],
  FormatType->TraditionalForm,ExpressionUUID->
  "4e4c2e10-66ac-451b-9a54-223b16ff398a"],
 " across the permissible range of ",
 Cell[BoxData[
  FormBox[
   SubscriptBox[
    StyleBox["h",
     FontSlant->"Plain"], "1"], TraditionalForm]],
  FormatType->TraditionalForm,ExpressionUUID->
  "68e42e49-678d-47c6-b649-1b7b9a72903a"],
 " parameter values."
}], "Text",
 CellChangeTimes->{
  3.91865771214294*^9, {3.9186577505423117`*^9, 3.918657751409944*^9}, {
   3.918663420859375*^9, 3.918663425766786*^9}, {3.918663859434431*^9, 
   3.918663937547374*^9}},
 FontFamily->"Palatino",
 FontWeight->"Regular",ExpressionUUID->"148fd3e7-0217-412b-b36f-a8eb914d4eac"],

Cell[CellGroupData[{

Cell[BoxData[
 RowBox[{"areaTotal", "=", 
  RowBox[{"Assuming", "[", 
   RowBox[{
    RowBox[{
     RowBox[{"0", "<", "s1", "<=", "1"}], "&&", 
     RowBox[{"s1", "<", "s2", "\[LessEqual]", "1"}]}], ",", 
    RowBox[{"Integrate", "[", 
     RowBox[{"h2maxForm", ",", 
      RowBox[{"{", 
       RowBox[{"h1", ",", "0", ",", "1"}], "}"}]}], "]"}]}], "]"}]}]], "Input",\

 CellChangeTimes->{{3.918657801544438*^9, 3.918657804365394*^9}, 
   3.918664791907015*^9, {3.918743239853454*^9, 3.918743320342473*^9}},
 CellLabel->"In[95]:=",ExpressionUUID->"7534ebbe-56c1-419e-a62e-51e75f24f730"],

Cell[BoxData[
 FractionBox[
  RowBox[{"s1", "-", 
   RowBox[{
    RowBox[{"(", 
     RowBox[{
      RowBox[{"-", "1"}], "+", "s1"}], ")"}], " ", 
    RowBox[{"Log", "[", 
     RowBox[{"1", "-", "s1"}], "]"}]}]}], 
  RowBox[{"s1", " ", "s2"}]]], "Output",
 CellChangeTimes->{3.918657807461231*^9, 3.918664812945557*^9, 
  3.918743324063694*^9, 3.91887295179557*^9, 3.919271792315531*^9, 
  3.920422338889851*^9},
 CellLabel->"Out[95]=",ExpressionUUID->"4ce4df05-7610-4be0-bfaf-a91a2abe8f69"]
}, Open  ]],

Cell["Alternative derivation of the total area:", "Text",
 CellChangeTimes->{
  3.91865771214294*^9, {3.918657750542312*^9, 3.918657751409944*^9}, {
   3.918663420859375*^9, 3.918663425766786*^9}, {3.918664203857725*^9, 
   3.918664206130131*^9}},
 FontFamily->"Palatino",
 FontWeight->"Regular",ExpressionUUID->"02e85c48-0578-4e47-bb49-55baec7b1a9f"],

Cell[CellGroupData[{

Cell[BoxData[
 RowBox[{"areaTotal", "=", 
  RowBox[{"Assuming", "[", 
   RowBox[{
    RowBox[{
     RowBox[{"0", "<", "s1", "<=", "1"}], "&&", 
     RowBox[{"s1", "<", "s2", "\[LessEqual]", "1"}]}], ",", 
    RowBox[{"Integrate", "[", 
     RowBox[{"h1maxForm", ",", 
      RowBox[{"{", 
       RowBox[{"h2", ",", "0", ",", 
        RowBox[{"s1", "/", "s2"}]}], "}"}]}], "]"}]}], "]"}]}]], "Input",
 CellChangeTimes->{{3.918657801544438*^9, 3.918657804365394*^9}, {
  3.9186578565967407`*^9, 3.9186578639876223`*^9}, {3.918664794353457*^9, 
  3.91866479438972*^9}, {3.918743331365559*^9, 3.918743348044833*^9}},
 CellLabel->"In[96]:=",ExpressionUUID->"4b315a05-bec6-49d8-b8c1-569fbf201126"],

Cell[BoxData[
 FractionBox[
  RowBox[{"s1", "-", 
   RowBox[{
    RowBox[{"(", 
     RowBox[{
      RowBox[{"-", "1"}], "+", "s1"}], ")"}], " ", 
    RowBox[{"Log", "[", 
     RowBox[{"1", "-", "s1"}], "]"}]}]}], 
  RowBox[{"s1", " ", "s2"}]]], "Output",
 CellChangeTimes->{{3.9186578605612507`*^9, 3.918657865389662*^9}, 
   3.918664814920337*^9, 3.918743349065619*^9, 3.919271793134041*^9, 
   3.920422339662366*^9},
 CellLabel->"Out[96]=",ExpressionUUID->"89efee2c-06f6-41be-a326-77a326c3420d"]
}, Open  ]]
}, Closed]],

Cell[CellGroupData[{

Cell["Quadrant-specific areas", "Subsubsection",
 CellChangeTimes->{{3.918664214087952*^9, 
  3.918664239601413*^9}},ExpressionUUID->"39de6f02-7fbb-4b2a-8e56-\
56cc66624fc2"],

Cell[TextData[{
 "The distribution of ",
 StyleBox["P",
  FontSlant->"Italic"],
 " across the quadrants of the unit square is derived by cases. For the \
quadrant-specific areas ",
 StyleBox["relative to the size of ",
  FontWeight->"Bold"],
 StyleBox["P",
  FontWeight->"Bold",
  FontSlant->"Italic"],
 ", I divide the ",
 "absolute",
 " quadrant-specific areas by the total area of ",
 StyleBox["P",
  FontSlant->"Italic"],
 ". "
}], "Text",
 CellChangeTimes->{
  3.91865771214294*^9, {3.918657750542312*^9, 3.918657751409944*^9}, {
   3.918663420859375*^9, 3.918663425766786*^9}, {3.918664203857725*^9, 
   3.918664206130131*^9}, {3.918664908478215*^9, 3.91866504044092*^9}, {
   3.9186662990069*^9, 3.918666352085397*^9}, {3.918666409357684*^9, 
   3.918666428407027*^9}, 3.918666481293672*^9, 3.918667312471607*^9, {
   3.918743476620213*^9, 3.918743478360441*^9}, {3.918745558265057*^9, 
   3.918745568166698*^9}, {3.918862544797542*^9, 3.91886258458954*^9}},
 FontFamily->"Palatino",
 FontWeight->"Regular",ExpressionUUID->"6105b671-b34f-458b-ad8a-81336178afcb"],

Cell[TextData[{
 "Cases i-iii are distinguished by whether ",
 StyleBox["P",
  FontSlant->"Italic"],
 " intersects 2, 3, or 4 quadrants, respectively. ",
 StyleBox["Case i",
  FontWeight->"Bold"],
 " (2-quadrant intersection) is operative whenever the ratio of selection \
coefficients (",
 Cell[BoxData[
  FormBox[
   SubscriptBox[
    StyleBox["s",
     FontSlant->"Plain"], "1"], TraditionalForm]],ExpressionUUID->
  "02e717e7-7285-41e3-af72-24a64f19775c"],
 "/",
 Cell[BoxData[
  FormBox[
   SubscriptBox[
    StyleBox["s",
     FontSlant->"Plain"], "2"], TraditionalForm]],ExpressionUUID->
  "2e27f19e-443d-4eee-a481-b5880c23efc8"],
 ") is less than one-half. Under this value, the region ",
 StyleBox["P",
  FontSlant->"Italic"],
 " has an ",
 Cell[BoxData[
  FormBox[
   SubscriptBox[
    StyleBox["h",
     FontSlant->"Plain"], "2"], TraditionalForm]],ExpressionUUID->
  "7c72ec73-06dd-4ab4-9999-781dfa2e04a7"],
 "-intercept below one-half, and so only the bottom two quadrants will be \
intersected by the convex monotonically decreasing functions ",
 Cell[BoxData[
  FormBox[
   SubscriptBox[
    StyleBox["h",
     FontSlant->"Plain"], 
    RowBox[{"1", ",", "max"}]], TraditionalForm]],
  FormatType->TraditionalForm,ExpressionUUID->
  "fea72eeb-73e9-449a-bfe6-7192a9aa060f"],
 " and ",
 Cell[BoxData[
  FormBox[
   SubscriptBox[
    StyleBox["h",
     FontSlant->"Plain"], 
    RowBox[{"2", ",", "max"}]], TraditionalForm]],ExpressionUUID->
  "82ac4a94-b25c-4204-beba-497ad8ff2d14"],
 " that delimit the maximal bounds. ",
 StyleBox["Case iii ",
  FontWeight->"Bold"],
 StyleBox["(4-quadrant intersection) occurs whenever geometric mean \
overdominance (for m = n) is instantiated AND both ",
  FontWeight->"Plain"],
 Cell[BoxData[
  FormBox[
   SubscriptBox[
    StyleBox["h",
     FontSlant->"Plain"], "1"], TraditionalForm]],ExpressionUUID->
  "f80eb6d7-a40a-4f87-8092-69574e63bddb"],
 StyleBox[" and ",
  FontWeight->"Plain"],
 Cell[BoxData[
  FormBox[
   SubscriptBox[
    StyleBox["h",
     FontSlant->"Plain"], "2"], TraditionalForm]],ExpressionUUID->
  "b05863c7-57b1-40df-b06a-58954e701b16"],
 " are greater than one-half. This can be obtained with the Reduce function:"
}], "Text",
 CellChangeTimes->{
  3.91865771214294*^9, {3.918657750542312*^9, 3.918657751409944*^9}, {
   3.918663420859375*^9, 3.918663425766786*^9}, {3.918664203857725*^9, 
   3.918664206130131*^9}, {3.918664908478215*^9, 3.91866504044092*^9}, {
   3.9186662990069*^9, 3.918666352085397*^9}, {3.918666409357684*^9, 
   3.918666428407027*^9}, 3.918666481293672*^9, 3.918667312471607*^9, {
   3.918743476620213*^9, 3.918743478360441*^9}, {3.918745558265057*^9, 
   3.918745568166698*^9}, {3.918862544797542*^9, 3.91886258458954*^9}, {
   3.9211135545355387`*^9, 3.921113954013199*^9}, {3.921113997349201*^9, 
   3.9211140731167297`*^9}, {3.9211142317178383`*^9, 3.921114262089114*^9}, {
   3.921114425720056*^9, 3.921114437304821*^9}},
 FontFamily->"Palatino",
 FontWeight->"Regular",ExpressionUUID->"e5e29a09-dcc1-4436-9ece-c245bad1fec4"],

Cell[CellGroupData[{

Cell[BoxData[
 RowBox[{"region", "=", 
  RowBox[{"Reduce", "[", 
   RowBox[{
    RowBox[{
     RowBox[{
      RowBox[{
       RowBox[{"(", 
        RowBox[{"1", "-", 
         RowBox[{"h1", " ", "s1"}]}], ")"}], " ", 
       RowBox[{"(", 
        RowBox[{"1", "-", 
         RowBox[{"h2", " ", "s2"}]}], ")"}]}], ">", 
      RowBox[{"(", 
       RowBox[{"1", "-", "s1"}], ")"}], ">", 
      RowBox[{"(", 
       RowBox[{"1", "-", "s2"}], ")"}]}], "&&", 
     RowBox[{
      RowBox[{"1", "/", "2"}], "<=", "h1", "<=", "1"}], "&&", 
     RowBox[{
      RowBox[{"1", "/", "2"}], "<=", "h2", "<=", "1"}], "&&", 
     RowBox[{"0", "<=", "s1", "<=", "s2"}], "&&", 
     RowBox[{"0", "<=", "s2", "<=", "1"}]}], ",", 
    RowBox[{"{", 
     RowBox[{"s2", ",", "s1", ",", "h1", ",", "h2"}], "}"}]}], 
   "]"}]}]], "Input",
 CellChangeTimes->{{3.92111354097019*^9, 3.921113541847303*^9}, {
  3.921114084186496*^9, 3.92111410239618*^9}},
 CellLabel->
  "In[184]:=",ExpressionUUID->"f894326f-da97-42a2-8b27-635d093260ce"],

Cell[BoxData[
 RowBox[{
  RowBox[{"0", "<", "s2", "\[LessEqual]", "1"}], "&&", 
  RowBox[{
   FractionBox[
    RowBox[{"2", " ", "s2"}], 
    RowBox[{"2", "+", "s2"}]], "<", "s1", "<", "s2"}], "&&", 
  RowBox[{
   FractionBox["1", "2"], "\[LessEqual]", "h1", "<", 
   FractionBox[
    RowBox[{
     RowBox[{
      RowBox[{"-", "2"}], " ", "s1"}], "+", "s2"}], 
    RowBox[{
     RowBox[{
      RowBox[{"-", "2"}], " ", "s1"}], "+", 
     RowBox[{"s1", " ", "s2"}]}]]}], "&&", 
  RowBox[{
   FractionBox["1", "2"], "\[LessEqual]", "h2", "<", 
   FractionBox[
    RowBox[{
     RowBox[{"-", "s1"}], "+", 
     RowBox[{"h1", " ", "s1"}]}], 
    RowBox[{
     RowBox[{"-", "s2"}], "+", 
     RowBox[{"h1", " ", "s1", " ", "s2"}]}]]}]}]], "Output",
 CellChangeTimes->{3.921114102915682*^9},
 CellLabel->
  "Out[184]=",ExpressionUUID->"85da5182-138a-4bfb-927c-f83316db5ad6"]
}, Open  ]],

Cell[TextData[{
 StyleBox["Case ii",
  FontWeight->"Bold"],
 StyleBox[" is the complement of cases i+iii, and is situated in between \
them. The explicit form of cases i-iii are in the subheadings below.",
  FontWeight->"Plain"]
}], "Text",
 CellChangeTimes->{
  3.91865771214294*^9, {3.918657750542312*^9, 3.918657751409944*^9}, {
   3.918663420859375*^9, 3.918663425766786*^9}, {3.918664203857725*^9, 
   3.918664206130131*^9}, {3.918664908478215*^9, 3.91866504044092*^9}, {
   3.9186662990069*^9, 3.918666352085397*^9}, {3.918666409357684*^9, 
   3.918666428407027*^9}, 3.918666481293672*^9, 3.918667312471607*^9, {
   3.918743476620213*^9, 3.918743478360441*^9}, {3.918745558265057*^9, 
   3.918745568166698*^9}, {3.918862544797542*^9, 3.91886258458954*^9}, {
   3.921114120363909*^9, 3.921114182026288*^9}, {3.921114264203076*^9, 
   3.9211142785136137`*^9}, {3.921114315897705*^9, 3.921114316737803*^9}},
 FontFamily->"Palatino",
 FontWeight->"Regular",ExpressionUUID->"6e77eb9e-aa28-4988-9192-155c9f934094"],

Cell[CellGroupData[{

Cell[TextData[{
 "Case i:  ",
 Cell[BoxData[
  FormBox[
   RowBox[{
    StyleBox["0",
     FontWeight->"Plain"], 
    StyleBox["<",
     FontWeight->"Plain"], 
    FractionBox[
     StyleBox[
      SubscriptBox[
       StyleBox["s",
        FontSlant->"Plain"], "1"],
      FontWeight->"Plain"], 
     StyleBox[
      SubscriptBox[
       StyleBox["s",
        FontSlant->"Plain"], "2"],
      FontWeight->"Plain"]], 
    StyleBox["\[LessEqual]",
     FontWeight->"Plain"], 
    StyleBox[
     FractionBox["1", "2"],
     FontWeight->"Plain"]}], TraditionalForm]],ExpressionUUID->
  "eac5fd13-c8f7-47f8-8d7b-994456f1efba"]
}], "Subsubsubsection",
 CellChangeTimes->{{3.918664473629764*^9, 3.91866447529458*^9}, 
   3.918666233434083*^9, {3.918742390228302*^9, 3.918742390658033*^9}, {
   3.918742479382633*^9, 3.918742515099341*^9}, {3.918743360541329*^9, 
   3.918743439922797*^9}, 3.918743708617622*^9, {3.918743852928787*^9, 
   3.918743853181633*^9}, 
   3.921113565543652*^9},ExpressionUUID->"12b0a1dc-a075-4fa0-a6ab-\
af13017438c5"],

Cell[TextData[{
 "Absolute area of ",
 StyleBox["P",
  FontSlant->"Italic"],
 " in the a-dominance quadrant:"
}], "Text",
 CellChangeTimes->{{3.918570129512148*^9, 3.918570153735223*^9}, {
   3.918665793533081*^9, 3.918665793968713*^9}, 3.9186661254277363`*^9, {
   3.918666585913907*^9, 3.918666587625052*^9}},
 FontFamily->"Palatino",
 FontWeight->"Regular",
 Background->GrayLevel[
  1],ExpressionUUID->"3a2e93ea-b10f-402b-87f7-69f787e93e42"],

Cell[CellGroupData[{

Cell[BoxData[
 RowBox[{"C1adom", "=", 
  RowBox[{"Assuming", "[", 
   RowBox[{
    RowBox[{
     RowBox[{"0", "<", "s1", "<=", 
      FractionBox["1", "2"]}], "&&", 
     RowBox[{
      RowBox[{"2", " ", "s1"}], "\[LessEqual]", "s2", "\[LessEqual]", "1"}]}],
     ",", 
    RowBox[{"Integrate", "[", 
     RowBox[{"h2maxForm", ",", 
      RowBox[{"{", 
       RowBox[{"h1", ",", 
        RowBox[{"1", "/", "2"}], ",", "1"}], "}"}]}], "]"}]}], 
   "]"}]}]], "Input",
 CellChangeTimes->{{3.918570158009688*^9, 3.918570168527511*^9}, {
   3.9186665931015177`*^9, 3.918666648747695*^9}, 3.918666709425978*^9, 
   3.918740207570018*^9, {3.918742343459446*^9, 3.918742360245141*^9}, {
   3.918742464542755*^9, 3.918742464903897*^9}},
 CellLabel->"In[97]:=",ExpressionUUID->"56f9f398-5dc1-413f-8eeb-029cbda71f89"],

Cell[BoxData[
 FractionBox[
  RowBox[{"s1", "-", 
   RowBox[{"4", " ", 
    RowBox[{"ArcCoth", "[", 
     RowBox[{"3", "-", 
      RowBox[{"2", " ", "s1"}]}], "]"}]}], "+", 
   RowBox[{"Log", "[", "4", "]"}], "+", 
   RowBox[{"2", " ", "s1", " ", 
    RowBox[{"Log", "[", 
     FractionBox[
      RowBox[{
       RowBox[{"-", "2"}], "+", "s1"}], 
      RowBox[{"2", " ", 
       RowBox[{"(", 
        RowBox[{
         RowBox[{"-", "1"}], "+", "s1"}], ")"}]}]], "]"}]}]}], 
  RowBox[{"2", " ", "s1", " ", "s2"}]]], "Output",
 CellChangeTimes->{3.918742361177135*^9, 3.918742466285775*^9, 
  3.918743507605488*^9, 3.918743550029728*^9, 3.918871297625548*^9, 
  3.918872961546269*^9, 3.919271824580411*^9, 3.920422340319504*^9},
 CellLabel->"Out[97]=",ExpressionUUID->"fd42241c-1580-4758-99fc-a2e2d89080e5"]
}, Open  ]],

Cell[CellGroupData[{

Cell[BoxData[
 RowBox[{
  RowBox[{
   FractionBox[
    RowBox[{"s1", "-", 
     RowBox[{"4", " ", 
      RowBox[{"ArcCoth", "[", 
       RowBox[{"3", "-", 
        RowBox[{"2", " ", "s1"}]}], "]"}]}], "+", 
     RowBox[{"Log", "[", "4", "]"}], "+", 
     RowBox[{"2", " ", "s1", " ", 
      RowBox[{"Log", "[", 
       FractionBox[
        RowBox[{
         RowBox[{"-", "2"}], "+", "s1"}], 
        RowBox[{"2", " ", 
         RowBox[{"(", 
          RowBox[{
           RowBox[{"-", "1"}], "+", "s1"}], ")"}]}]], "]"}]}]}], 
    RowBox[{"2", " ", "s1", " ", "s2"}]], "/.", 
   RowBox[{"{", 
    RowBox[{
     RowBox[{"s1", "->", 
      SubscriptBox["s", "1"]}], ",", " ", 
     RowBox[{"s2", "->", 
      SubscriptBox["s", "2"]}]}], "}"}]}], "//", "TraditionalForm"}]], "Input",\

 CellChangeTimes->{{3.920627254870776*^9, 3.920627268517209*^9}},
 CellLabel->
  "In[426]:=",ExpressionUUID->"c8719aa0-b6e9-40f5-9846-a4fb5475f861"],

Cell[BoxData[
 FormBox[
  FractionBox[
   RowBox[{
    SubscriptBox["s", "1"], "+", 
    RowBox[{"2", " ", 
     SubscriptBox["s", "1"], " ", 
     RowBox[{"log", "(", 
      FractionBox[
       RowBox[{
        SubscriptBox["s", "1"], "-", "2"}], 
       RowBox[{"2", " ", 
        RowBox[{"(", 
         RowBox[{
          SubscriptBox["s", "1"], "-", "1"}], ")"}]}]], ")"}]}], "-", 
    RowBox[{"4", " ", 
     RowBox[{
      SuperscriptBox["coth", 
       RowBox[{"-", "1"}]], "(", 
      RowBox[{"3", "-", 
       RowBox[{"2", " ", 
        SubscriptBox["s", "1"]}]}], ")"}]}], "+", 
    RowBox[{"log", "(", "4", ")"}]}], 
   RowBox[{"2", " ", 
    SubscriptBox["s", "1"], " ", 
    SubscriptBox["s", "2"]}]], TraditionalForm]], "Output",
 CellChangeTimes->{{3.9206272563775578`*^9, 3.92062726885178*^9}},
 CellLabel->
  "Out[426]//TraditionalForm=",ExpressionUUID->"eea3a5e3-96e4-4490-b0dd-\
7b6bf2afae20"]
}, Open  ]],

Cell["... in the beneficial reversal quadrant:", "Text",
 CellChangeTimes->{{3.918570129512148*^9, 3.9185702072920027`*^9}, {
  3.918665795589164*^9, 3.918665796048643*^9}, {3.918666117521003*^9, 
  3.918666119085775*^9}, {3.9186662004729967`*^9, 3.9186662116286383`*^9}, {
  3.918666673467786*^9, 3.918666678532279*^9}},
 FontFamily->"Palatino",
 FontWeight->"Regular",
 Background->GrayLevel[
  1],ExpressionUUID->"65f43de7-6312-47b4-b8aa-1582d2d43fb2"],

Cell[CellGroupData[{

Cell[BoxData[
 RowBox[{"C1ben", "=", 
  RowBox[{
   RowBox[{"areaTotal", "-", "C1adom"}], "//", "FullSimplify"}]}]], "Input",
 CellChangeTimes->{{3.918570158009688*^9, 3.918570168527511*^9}, {
   3.918570208479867*^9, 3.91857027897143*^9}, 3.918665728649989*^9, {
   3.918666668829575*^9, 3.9186666857790127`*^9}, {3.918666721078217*^9, 
   3.918666725528965*^9}, {3.9186673520197983`*^9, 3.918667352605*^9}, 
   3.9187435422092447`*^9},
 CellLabel->"In[98]:=",ExpressionUUID->"45d01fc4-16bd-432e-9e54-7c1c0cae8d5d"],

Cell[BoxData[
 FractionBox[
  RowBox[{"s1", "+", 
   RowBox[{"4", " ", 
    RowBox[{"ArcCoth", "[", 
     RowBox[{"3", "-", 
      RowBox[{"2", " ", "s1"}]}], "]"}]}], "-", 
   RowBox[{"Log", "[", "4", "]"}], "-", 
   RowBox[{"2", " ", 
    RowBox[{"(", 
     RowBox[{
      RowBox[{"-", "1"}], "+", "s1"}], ")"}], " ", 
    RowBox[{"Log", "[", 
     RowBox[{"1", "-", "s1"}], "]"}]}], "-", 
   RowBox[{"2", " ", "s1", " ", 
    RowBox[{"Log", "[", 
     RowBox[{
      RowBox[{"-", "2"}], "+", "s1"}], "]"}]}], "+", 
   RowBox[{"2", " ", "s1", " ", 
    RowBox[{"Log", "[", 
     RowBox[{"2", " ", 
      RowBox[{"(", 
       RowBox[{
        RowBox[{"-", "1"}], "+", "s1"}], ")"}]}], "]"}]}]}], 
  RowBox[{"2", " ", "s1", " ", "s2"}]]], "Output",
 CellChangeTimes->{{3.918570259571207*^9, 3.918570280192993*^9}, 
   3.91857057262803*^9, 3.918573818499904*^9, 3.918665730055991*^9, 
   3.918666691647789*^9, 3.918666726144001*^9, 3.9186668902834167`*^9, 
   3.918667353200967*^9, 3.9187423742704983`*^9, 3.918743507686683*^9, 
   3.918743550054982*^9, 3.91887296169186*^9, 3.919271824732162*^9, 
   3.92042234046482*^9},
 CellLabel->"Out[98]=",ExpressionUUID->"cf5b5de8-a6f5-4536-be55-5e59b5dc12ba"]
}, Open  ]],

Cell["... in the A-dominance quadrant:", "Text",
 CellChangeTimes->{{3.918570129512148*^9, 3.9185702072920027`*^9}, 
   3.918570273688518*^9, 3.9186657994285297`*^9, {3.918666121502919*^9, 
   3.918666122950091*^9}, {3.918666197343745*^9, 3.9186661982179203`*^9}},
 FontFamily->"Palatino",
 FontWeight->"Regular",
 Background->GrayLevel[
  1],ExpressionUUID->"0fc0f69f-f3a1-4b34-b6a4-64d4e946c826"],

Cell[BoxData[
 RowBox[{
  RowBox[{"C1Adom", "=", "0"}], ";"}]], "Input",
 CellChangeTimes->{{3.918570158009688*^9, 3.918570168527511*^9}, {
  3.918570208479867*^9, 3.918570304154463*^9}, {3.918665740797578*^9, 
  3.918665742538032*^9}, {3.918666730483046*^9, 3.918666735451521*^9}},
 CellLabel->"In[99]:=",ExpressionUUID->"966b01f8-0e76-4739-8cd6-b68aa6163ca8"],

Cell["... in the deleterious reversal quadrant:", "Text",
 CellChangeTimes->{{3.918570129512148*^9, 3.9185702072920027`*^9}, 
   3.918570273688518*^9, {3.9186539081955023`*^9, 3.918653913443544*^9}, 
   3.9186658006745*^9, 3.918666126661393*^9, {3.918666194798271*^9, 
   3.918666195526558*^9}},
 FontFamily->"Palatino",
 FontWeight->"Regular",
 Background->GrayLevel[
  1],ExpressionUUID->"5f109533-6488-40f7-aadb-65b00ef332fc"],

Cell[BoxData[
 RowBox[{
  RowBox[{"C1del", "=", "0"}], ";"}]], "Input",
 CellChangeTimes->{{3.918570323809241*^9, 3.918570387283041*^9}, {
  3.918666739444683*^9, 3.918666741544221*^9}},
 CellLabel->
  "In[100]:=",ExpressionUUID->"1b4bfafc-58a9-4691-b6e0-65b89e729d70"],

Cell[TextData[{
 "Relative area of ",
 StyleBox["P",
  FontSlant->"Italic"],
 " in the a-dominance quadrant:"
}], "Text",
 CellChangeTimes->{{3.918570129512148*^9, 3.918570153735223*^9}, {
   3.91857044693666*^9, 3.918570447254367*^9}, {3.918653974468648*^9, 
   3.918653978276874*^9}, 3.918666087518363*^9, {3.9187436763121033`*^9, 
   3.918743678427538*^9}},
 FontFamily->"Palatino",
 FontWeight->"Regular",
 Background->RGBColor[
  0.88, 1, 0.88],ExpressionUUID->"a49699b5-35cb-4705-bdfe-032f574b17f7"],

Cell[CellGroupData[{

Cell[BoxData[
 RowBox[{"relC1adom", "=", 
  RowBox[{
   RowBox[{"C1adom", "/", "areaTotal"}], "//", "FullSimplify"}]}]], "Input",
 CellChangeTimes->{{3.918570158009688*^9, 3.918570168527511*^9}, {
   3.918570449465919*^9, 3.918570471643309*^9}, {3.918666770803857*^9, 
   3.9186667785370893`*^9}, {3.9186673654415913`*^9, 3.918667365916112*^9}, 
   3.918743511873295*^9},
 CellLabel->
  "In[101]:=",ExpressionUUID->"f87e6e7a-dae5-465b-a9c4-9466f5f93730"],

Cell[BoxData[
 FractionBox[
  RowBox[{"s1", "-", 
   RowBox[{"4", " ", 
    RowBox[{"ArcCoth", "[", 
     RowBox[{"3", "-", 
      RowBox[{"2", " ", "s1"}]}], "]"}]}], "+", 
   RowBox[{"Log", "[", "4", "]"}], "+", 
   RowBox[{"2", " ", "s1", " ", 
    RowBox[{"Log", "[", 
     FractionBox[
      RowBox[{
       RowBox[{"-", "2"}], "+", "s1"}], 
      RowBox[{"2", " ", 
       RowBox[{"(", 
        RowBox[{
         RowBox[{"-", "1"}], "+", "s1"}], ")"}]}]], "]"}]}]}], 
  RowBox[{"2", " ", 
   RowBox[{"(", 
    RowBox[{"s1", "-", 
     RowBox[{
      RowBox[{"(", 
       RowBox[{
        RowBox[{"-", "1"}], "+", "s1"}], ")"}], " ", 
      RowBox[{"Log", "[", 
       RowBox[{"1", "-", "s1"}], "]"}]}]}], ")"}]}]]], "Output",
 CellChangeTimes->{{3.918570456872103*^9, 3.918570471963325*^9}, 
   3.918570573534427*^9, 3.918573819578116*^9, 3.9186667803622*^9, 
   3.91866736627569*^9, 3.918743518571348*^9, 3.918743550078211*^9, 
   3.918872961779049*^9, 3.919271824821616*^9, 3.920422340551668*^9},
 CellLabel->
  "Out[101]=",ExpressionUUID->"1114aae1-90b0-4194-b619-1be1a9292000"]
}, Open  ]],

Cell[CellGroupData[{

Cell[BoxData[
 RowBox[{
  RowBox[{
   FractionBox[
    RowBox[{"s1", "-", 
     RowBox[{"4", " ", 
      RowBox[{"ArcCoth", "[", 
       RowBox[{"3", "-", 
        RowBox[{"2", " ", "s1"}]}], "]"}]}], "+", 
     RowBox[{"Log", "[", "4", "]"}], "+", 
     RowBox[{"2", " ", "s1", " ", 
      RowBox[{"Log", "[", 
       FractionBox[
        RowBox[{
         RowBox[{"-", "2"}], "+", "s1"}], 
        RowBox[{"2", " ", 
         RowBox[{"(", 
          RowBox[{
           RowBox[{"-", "1"}], "+", "s1"}], ")"}]}]], "]"}]}]}], 
    RowBox[{"2", " ", 
     RowBox[{"(", 
      RowBox[{"s1", "-", 
       RowBox[{
        RowBox[{"(", 
         RowBox[{
          RowBox[{"-", "1"}], "+", "s1"}], ")"}], " ", 
        RowBox[{"Log", "[", 
         RowBox[{"1", "-", "s1"}], "]"}]}]}], ")"}]}]], "/.", 
   RowBox[{"{", 
    RowBox[{
     RowBox[{"s1", "->", 
      SubscriptBox["s", "1"]}], ",", " ", 
     RowBox[{"s2", "->", 
      SubscriptBox["s", "2"]}]}], "}"}]}], "//", "TraditionalForm"}]], "Input",\

 CellChangeTimes->{{3.918872972863838*^9, 3.91887300000412*^9}},
 CellLabel->
  "In[102]:=",ExpressionUUID->"2a82481e-eac0-4671-a5af-9d83eb1f71d3"],

Cell[BoxData[
 FormBox[
  FractionBox[
   RowBox[{
    SubscriptBox["s", "1"], "+", 
    RowBox[{"2", " ", 
     SubscriptBox["s", "1"], " ", 
     RowBox[{"log", "(", 
      FractionBox[
       RowBox[{
        SubscriptBox["s", "1"], "-", "2"}], 
       RowBox[{"2", " ", 
        RowBox[{"(", 
         RowBox[{
          SubscriptBox["s", "1"], "-", "1"}], ")"}]}]], ")"}]}], "-", 
    RowBox[{"4", " ", 
     RowBox[{
      SuperscriptBox["coth", 
       RowBox[{"-", "1"}]], "(", 
      RowBox[{"3", "-", 
       RowBox[{"2", " ", 
        SubscriptBox["s", "1"]}]}], ")"}]}], "+", 
    RowBox[{"log", "(", "4", ")"}]}], 
   RowBox[{"2", " ", 
    RowBox[{"(", 
     RowBox[{
      SubscriptBox["s", "1"], "-", 
      RowBox[{
       RowBox[{"(", 
        RowBox[{
         SubscriptBox["s", "1"], "-", "1"}], ")"}], " ", 
       RowBox[{"log", "(", 
        RowBox[{"1", "-", 
         SubscriptBox["s", "1"]}], ")"}]}]}], ")"}]}]], 
  TraditionalForm]], "Output",
 CellChangeTimes->{{3.918872992591463*^9, 3.918873000341228*^9}, 
   3.9192718248407383`*^9, 3.920422340566105*^9},
 CellLabel->
  "Out[102]//TraditionalForm=",ExpressionUUID->"a438a64b-80d8-41cb-b632-\
44c9f85a8d3a"]
}, Open  ]],

Cell[".... in the beneficial reversal quadrant:", "Text",
 CellChangeTimes->{{3.918570129512148*^9, 3.9185702072920036`*^9}, {
  3.91865397114842*^9, 3.918653971890844*^9}, {3.918666075238487*^9, 
  3.918666078395763*^9}, {3.918666179950406*^9, 3.918666184376488*^9}, {
  3.9187436806700068`*^9, 3.918743683550783*^9}},
 FontFamily->"Palatino",
 FontWeight->"Regular",
 Background->RGBColor[
  0.88, 1, 0.88],ExpressionUUID->"318c908b-0d53-4162-b8ce-df949aa6b28e"],

Cell[CellGroupData[{

Cell[BoxData[
 RowBox[{"relC1ben", "=", 
  RowBox[{
   RowBox[{"C1ben", "/", "areaTotal"}], "//", "FullSimplify"}]}]], "Input",
 CellChangeTimes->{{3.918570158009688*^9, 3.918570168527511*^9}, {
   3.918570208479867*^9, 3.91857027897143*^9}, {3.9185704771567783`*^9, 
   3.91857049005171*^9}, {3.918666786925022*^9, 3.9186667946816273`*^9}, {
   3.918667369640676*^9, 3.918667370107769*^9}, 3.918743514520475*^9},
 CellLabel->
  "In[103]:=",ExpressionUUID->"129a5b9a-b360-44e3-840f-951b7650df93"],

Cell[BoxData[
 FractionBox[
  RowBox[{
   RowBox[{"-", "s1"}], "-", 
   RowBox[{"4", " ", 
    RowBox[{"ArcCoth", "[", 
     RowBox[{"3", "-", 
      RowBox[{"2", " ", "s1"}]}], "]"}]}], "+", 
   RowBox[{"Log", "[", "4", "]"}], "+", 
   RowBox[{"2", " ", 
    RowBox[{"(", 
     RowBox[{
      RowBox[{"-", "1"}], "+", "s1"}], ")"}], " ", 
    RowBox[{"Log", "[", 
     RowBox[{"1", "-", "s1"}], "]"}]}], "+", 
   RowBox[{"2", " ", "s1", " ", 
    RowBox[{"Log", "[", 
     RowBox[{
      RowBox[{"-", "2"}], "+", "s1"}], "]"}]}], "-", 
   RowBox[{"2", " ", "s1", " ", 
    RowBox[{"Log", "[", 
     RowBox[{"2", " ", 
      RowBox[{"(", 
       RowBox[{
        RowBox[{"-", "1"}], "+", "s1"}], ")"}]}], "]"}]}]}], 
  RowBox[{
   RowBox[{
    RowBox[{"-", "2"}], " ", "s1"}], "+", 
   RowBox[{"2", " ", 
    RowBox[{"(", 
     RowBox[{
      RowBox[{"-", "1"}], "+", "s1"}], ")"}], " ", 
    RowBox[{"Log", "[", 
     RowBox[{"1", "-", "s1"}], "]"}]}]}]]], "Output",
 CellChangeTimes->{{3.918570259571207*^9, 3.918570280192993*^9}, 
   3.918570492051753*^9, 3.918570573564242*^9, 3.9185738196312447`*^9, 
   3.918666796303409*^9, 3.918667370457149*^9, 3.918743518613016*^9, 
   3.918743553231201*^9, 3.9188729618649263`*^9, 3.919271824944265*^9, 
   3.9204223449409323`*^9},
 CellLabel->
  "Out[103]=",ExpressionUUID->"fb825709-a90c-44fd-a11a-961cb2b3239d"]
}, Open  ]],

Cell[CellGroupData[{

Cell[BoxData[
 RowBox[{"Reduce", "[", 
  RowBox[{"relC1ben", "==", 
   RowBox[{"1", "-", "relC1adom"}]}], "]"}]], "Input",
 CellChangeTimes->{{3.918681958676708*^9, 3.918681969509014*^9}, 
   3.91868292853776*^9, {3.918743648067036*^9, 3.918743652303249*^9}, {
   3.92042231837486*^9, 3.92042235704491*^9}},
 CellLabel->
  "In[105]:=",ExpressionUUID->"ba60473e-dcbf-4181-b4ba-ce36be11d427"],

Cell[BoxData[
 RowBox[{"s1", "\[NotEqual]", "0"}]], "Output",
 CellChangeTimes->{
  3.918681971023587*^9, 3.918682929871823*^9, 3.918743559960577*^9, 
   3.918743653403624*^9, 3.918872962564811*^9, 3.919271825651077*^9, {
   3.920422345658149*^9, 3.9204223580344143`*^9}},
 CellLabel->
  "Out[105]=",ExpressionUUID->"de2f0ce1-955e-4f8d-851b-f9ea09377879"]
}, Open  ]],

Cell[".... in the A-dominance quadrant:", "Text",
 CellChangeTimes->{{3.918570129512148*^9, 3.9185702072920027`*^9}, 
   3.918570273688518*^9, {3.918653968005485*^9, 3.918653968859642*^9}, {
   3.9186660797485037`*^9, 3.91866608232441*^9}, {3.918666186831869*^9, 
   3.918666187341886*^9}},
 FontFamily->"Palatino",
 FontWeight->"Regular",
 Background->RGBColor[
  0.88, 1, 0.88],ExpressionUUID->"98e06e4d-08b8-4a85-8099-d47a98507335"],

Cell[BoxData[
 RowBox[{
  RowBox[{"relC1Adom", "=", "0"}], ";"}]], "Input",
 CellChangeTimes->{{3.918570158009688*^9, 3.918570168527511*^9}, {
  3.918570208479867*^9, 3.918570304154463*^9}, {3.91857051030308*^9, 
  3.918570524379109*^9}, {3.918666800588543*^9, 3.918666817704789*^9}},
 CellLabel->
  "In[106]:=",ExpressionUUID->"3d2be4a5-64e2-48d8-b08b-c1388052b7cf"],

Cell["... in the deleterious reversal quadrant:", "Text",
 CellChangeTimes->{{3.918570129512148*^9, 3.918570153735223*^9}, {
   3.91857044693666*^9, 3.918570447254367*^9}, {3.918653974468648*^9, 
   3.918653988490197*^9}, 3.918666091108614*^9, {3.9186661903399897`*^9, 
   3.91866619124743*^9}},
 FontFamily->"Palatino",
 FontWeight->"Regular",
 Background->RGBColor[
  0.88, 1, 0.88],ExpressionUUID->"93202829-47c2-49f1-8921-e72b1d2b4d1d"],

Cell[BoxData[
 RowBox[{
  RowBox[{"relC1del", "=", "0"}], ";"}]], "Input",
 CellChangeTimes->{{3.918570323809241*^9, 3.918570387283041*^9}, {
   3.918570530163061*^9, 3.918570551770578*^9}, {3.918666805798902*^9, 
   3.918666820960188*^9}, 3.918743661912344*^9},
 CellLabel->
  "In[107]:=",ExpressionUUID->"e07d9715-f7bb-446e-83ce-4f320429f754"]
}, Closed]],

Cell[CellGroupData[{

Cell[TextData[{
 "Case ii:  ",
 Cell[BoxData[
  FormBox[
   RowBox[{
    StyleBox[
     FractionBox["1", "2"],
     FontWeight->"Plain"], 
    StyleBox["<",
     FontWeight->"Plain"], 
    FractionBox[
     StyleBox[
      SubscriptBox[
       StyleBox["s",
        FontSlant->"Plain"], "1"],
      FontWeight->"Plain"], 
     StyleBox[
      SubscriptBox[
       StyleBox["s",
        FontSlant->"Plain"], "2"],
      FontWeight->"Plain"]], 
    StyleBox["\[LessEqual]",
     FontWeight->"Plain"]}], TraditionalForm]],ExpressionUUID->
  "5ca093a2-5c7b-426a-832b-a98ae93214a5"],
 Cell[BoxData[
  FormBox[
   FractionBox[
    StyleBox["2",
     FontWeight->"Plain"], 
    StyleBox[
     RowBox[{
      StyleBox["2",
       FontSlant->"Plain"], "+", 
      SubscriptBox[
       StyleBox["s",
        FontSlant->"Plain"], "2"]}],
     FontWeight->"Plain"]], TraditionalForm]],ExpressionUUID->
  "b26c7fa3-994b-432d-8e96-9a2d6025736e"]
}], "Subsubsubsection",
 CellChangeTimes->{{3.918664473629764*^9, 3.91866447529458*^9}, 
   3.918666229663681*^9, {3.918743710570203*^9, 3.91874373888842*^9}, {
   3.921113566798074*^9, 
   3.9211135669984627`*^9}},ExpressionUUID->"ad2a948d-7305-4b2f-a614-\
40414fae58f4"],

Cell[TextData[{
 "Absolute area of ",
 StyleBox["P",
  FontSlant->"Italic"],
 " in the a-dominance quadrant:"
}], "Text",
 CellChangeTimes->{{3.918570129512148*^9, 3.918570153735223*^9}, {
   3.918665793533081*^9, 3.918665793968713*^9}, 3.9186661254277363`*^9, {
   3.9187396962275867`*^9, 3.918739701409019*^9}},
 FontFamily->"Palatino",
 FontWeight->"Regular",
 Background->GrayLevel[
  1],ExpressionUUID->"f5567f36-5e99-4431-a176-a798fa53b50c"],

Cell[CellGroupData[{

Cell[BoxData[
 RowBox[{"C2adom", "=", 
  RowBox[{"Assuming", "[", 
   RowBox[{
    RowBox[{
     RowBox[{"0", "<", "s2", "\[LessEqual]", "1"}], "&&", 
     RowBox[{
      FractionBox["s2", "2"], "<", "s1", "\[LessEqual]", 
      FractionBox[
       RowBox[{"2", " ", "s2"}], 
       RowBox[{"2", "+", "s2"}]]}]}], ",", 
    RowBox[{"Integrate", "[", 
     RowBox[{"h2maxForm", ",", 
      RowBox[{"{", 
       RowBox[{"h1", ",", 
        RowBox[{"1", "/", "2"}], ",", "1"}], "}"}]}], "]"}]}], 
   "]"}]}]], "Input",
 CellChangeTimes->{{3.918570158009688*^9, 3.918570168527511*^9}, 
   3.918682877013237*^9, {3.918739550855096*^9, 3.918739551318749*^9}, {
   3.918739614336038*^9, 3.9187396293006563`*^9}, 3.91874081605694*^9, {
   3.9187412689497013`*^9, 3.918741269125647*^9}, {3.918741878081298*^9, 
   3.918741894017414*^9}},
 CellLabel->
  "In[108]:=",ExpressionUUID->"e56039e5-0891-4b40-9640-f2d49d743b29"],

Cell[BoxData[
 FractionBox[
  RowBox[{"s1", "-", 
   RowBox[{"4", " ", 
    RowBox[{"ArcCoth", "[", 
     RowBox[{"3", "-", 
      RowBox[{"2", " ", "s1"}]}], "]"}]}], "+", 
   RowBox[{"Log", "[", "4", "]"}], "+", 
   RowBox[{"2", " ", "s1", " ", 
    RowBox[{"Log", "[", 
     FractionBox[
      RowBox[{
       RowBox[{"-", "2"}], "+", "s1"}], 
      RowBox[{"2", " ", 
       RowBox[{"(", 
        RowBox[{
         RowBox[{"-", "1"}], "+", "s1"}], ")"}]}]], "]"}]}]}], 
  RowBox[{"2", " ", "s1", " ", "s2"}]]], "Output",
 CellChangeTimes->{3.918739630819525*^9, 3.918739829024259*^9, 
  3.918740819665804*^9, 3.91874189560903*^9, 3.9187437745043497`*^9, 
  3.918871250382313*^9, 3.918873786655641*^9, 3.919271827158958*^9, 
  3.920422375760257*^9},
 CellLabel->
  "Out[108]=",ExpressionUUID->"7e64ce0b-66dc-4c22-a02d-5e91601f5899"]
}, Open  ]],

Cell["... in the A-dominance quadrant:", "Text",
 CellChangeTimes->{{3.918570129512148*^9, 3.9185702072920036`*^9}, {
   3.918665795589164*^9, 3.918665796048643*^9}, {3.918666117521003*^9, 
   3.918666119085775*^9}, {3.918666200472997*^9, 3.9186662116286383`*^9}, 
   3.918739704588298*^9},
 FontFamily->"Palatino",
 FontWeight->"Regular",
 Background->GrayLevel[
  1],ExpressionUUID->"a8fbcb34-f070-4df7-93aa-1dcced724241"],

Cell[CellGroupData[{

Cell[BoxData[
 RowBox[{"C2Adom", "=", 
  RowBox[{"Assuming", "[", 
   RowBox[{
    RowBox[{
     RowBox[{"0", "<", "s2", "\[LessEqual]", "1"}], "&&", 
     RowBox[{
      FractionBox["s2", "2"], "<", "s1", "\[LessEqual]", 
      FractionBox[
       RowBox[{"2", " ", "s2"}], 
       RowBox[{"2", "+", "s2"}]]}]}], ",", 
    RowBox[{"Integrate", "[", 
     RowBox[{"h1maxForm", ",", 
      RowBox[{"{", 
       RowBox[{"h2", ",", 
        RowBox[{"1", "/", "2"}], ",", 
        RowBox[{"s1", "/", "s2"}]}], "}"}]}], "]"}]}], "]"}]}]], "Input",
 CellChangeTimes->{{3.918741764327605*^9, 3.918741789448239*^9}},
 CellLabel->
  "In[109]:=",ExpressionUUID->"f2530538-529f-460d-8400-75884985f719"],

Cell[BoxData[
 FractionBox[
  RowBox[{
   RowBox[{"2", " ", "s1"}], "-", "s2", "+", 
   RowBox[{"Log", "[", "4", "]"}], "+", 
   RowBox[{"2", " ", 
    RowBox[{"Log", "[", 
     RowBox[{"1", "-", "s1"}], "]"}]}], "-", 
   RowBox[{"2", " ", 
    RowBox[{"Log", "[", 
     RowBox[{"2", "-", "s2"}], "]"}]}], "+", 
   RowBox[{"2", " ", "s1", " ", 
    RowBox[{"Log", "[", 
     FractionBox[
      RowBox[{
       RowBox[{"-", "2"}], "+", "s2"}], 
      RowBox[{"2", " ", 
       RowBox[{"(", 
        RowBox[{
         RowBox[{"-", "1"}], "+", "s1"}], ")"}]}]], "]"}]}]}], 
  RowBox[{"2", " ", "s1", " ", "s2"}]]], "Output",
 CellChangeTimes->{3.918741790646967*^9, 3.9187437756009912`*^9, 
  3.918873787772705*^9, 3.919271828232545*^9, 3.920422376845915*^9},
 CellLabel->
  "Out[109]=",ExpressionUUID->"cfe96007-b0e7-4071-b65f-441f6b82e1c5"]
}, Open  ]],

Cell["... in the beneficial reversal quadrant:", "Text",
 CellChangeTimes->{{3.918570129512148*^9, 3.9185702072920036`*^9}, 
   3.918570273688518*^9, 3.918665799428529*^9, {3.918666121502919*^9, 
   3.918666122950091*^9}, {3.918666197343745*^9, 3.9186661982179203`*^9}, {
   3.918739753352652*^9, 3.9187397560118427`*^9}},
 FontFamily->"Palatino",
 FontWeight->"Regular",
 Background->GrayLevel[
  1],ExpressionUUID->"5db56621-6d54-4ad8-ae06-d901fa788696"],

Cell[CellGroupData[{

Cell[BoxData[
 RowBox[{"C2ben", "=", 
  RowBox[{
   RowBox[{"areaTotal", "-", "C2adom", "-", "C2Adom"}], "//", 
   "FullSimplify"}]}]], "Input",
 CellChangeTimes->{{3.918570158009688*^9, 3.918570168527511*^9}, {
   3.918570208479867*^9, 3.918570304154463*^9}, {3.918665740797578*^9, 
   3.918665742538032*^9}, 3.9186828809386177`*^9, {3.918739764693464*^9, 
   3.9187398209478197`*^9}, {3.9187437813709497`*^9, 3.918743784289*^9}},
 CellLabel->
  "In[110]:=",ExpressionUUID->"8d03fbeb-4572-4e2e-86c7-aebc49b2adfd"],

Cell[BoxData[
 FractionBox[
  RowBox[{
   RowBox[{"-", "s1"}], "+", "s2", "+", 
   RowBox[{"4", " ", 
    RowBox[{"ArcCoth", "[", 
     RowBox[{"3", "-", 
      RowBox[{"2", " ", "s1"}]}], "]"}]}], "+", 
   RowBox[{
    RowBox[{"(", 
     RowBox[{
      RowBox[{"-", "1"}], "+", "s1"}], ")"}], " ", 
    RowBox[{"Log", "[", "16", "]"}]}], "+", 
   RowBox[{"2", " ", 
    RowBox[{"Log", "[", 
     RowBox[{"2", "-", "s2"}], "]"}]}], "-", 
   RowBox[{"2", " ", "s1", " ", 
    RowBox[{"(", 
     RowBox[{
      RowBox[{"Log", "[", 
       RowBox[{"1", "-", "s1"}], "]"}], "+", 
      RowBox[{"Log", "[", 
       RowBox[{
        RowBox[{"-", "2"}], "+", "s1"}], "]"}], "-", 
      RowBox[{"Log", "[", 
       RowBox[{
        RowBox[{"-", "1"}], "+", "s1"}], "]"}], "+", 
      RowBox[{"Log", "[", 
       FractionBox[
        RowBox[{
         RowBox[{"-", "2"}], "+", "s2"}], 
        RowBox[{
         RowBox[{"-", "1"}], "+", "s1"}]], "]"}]}], ")"}]}]}], 
  RowBox[{"2", " ", "s1", " ", "s2"}]]], "Output",
 CellChangeTimes->{{3.918570259571207*^9, 3.9185702647310658`*^9}, {
   3.9185702954985533`*^9, 3.918570305547126*^9}, 3.9185705735184507`*^9, 
   3.918573819362443*^9, 3.918665743056869*^9, {3.918739776104395*^9, 
   3.918739802636595*^9}, 3.918739836205996*^9, 3.918743785406701*^9, 
   3.918873788016307*^9, 3.919271828458136*^9, 3.920422377078567*^9},
 CellLabel->
  "Out[110]=",ExpressionUUID->"ec9cc85b-051e-485b-a192-e8054661f086"]
}, Open  ]],

Cell["... in the deleterious reversal quadrant:", "Text",
 CellChangeTimes->{{3.918570129512148*^9, 3.9185702072920027`*^9}, 
   3.918570273688518*^9, {3.9186539081955023`*^9, 3.918653913443544*^9}, 
   3.9186658006745*^9, 3.918666126661393*^9, {3.918666194798271*^9, 
   3.918666195526558*^9}},
 FontFamily->"Palatino",
 FontWeight->"Regular",
 Background->GrayLevel[
  1],ExpressionUUID->"6d68fe53-2999-4e40-91a7-b93b48da2b84"],

Cell[CellGroupData[{

Cell[BoxData[
 RowBox[{"C2del", "=", "0"}]], "Input",
 CellChangeTimes->{{3.918570323809241*^9, 3.918570387283041*^9}, 
   3.918682883363872*^9, {3.91873984174129*^9, 3.91873984307345*^9}},
 CellLabel->
  "In[111]:=",ExpressionUUID->"eadefd65-fe00-4544-880f-e9296310928a"],

Cell[BoxData["0"], "Output",
 CellChangeTimes->{{3.91857036282894*^9, 3.9185703908565407`*^9}, 
   3.918570573522615*^9, 3.918573219251721*^9, 3.918573819525837*^9, 
   3.918665751371195*^9, 3.918739843379726*^9, 3.918743788081615*^9, 
   3.918873788020131*^9, 3.919271828462491*^9, 3.920422377082225*^9},
 CellLabel->
  "Out[111]=",ExpressionUUID->"189fd532-4365-42bb-9691-9165ed5b05e5"]
}, Open  ]],

Cell[TextData[{
 "Relative area of ",
 StyleBox["P",
  FontSlant->"Italic"],
 " in the",
 " beneficial reversal quadrant:"
}], "Text",
 CellChangeTimes->{{3.918570129512148*^9, 3.918570153735223*^9}, {
   3.91857044693666*^9, 3.918570447254367*^9}, {3.918653974468648*^9, 
   3.918653978276874*^9}, 3.918666087518363*^9},
 FontFamily->"Palatino",
 FontWeight->"Regular",
 Background->RGBColor[
  0.88, 1, 0.88],ExpressionUUID->"195c9c80-8ff6-4a76-8aab-650fdaff412f"],

Cell[CellGroupData[{

Cell[BoxData[
 RowBox[{"relC2adom", "=", 
  RowBox[{
   RowBox[{"C2adom", "/", "areaTotal"}], "//", "FullSimplify"}]}]], "Input",
 CellChangeTimes->{{3.918570158009688*^9, 3.918570168527511*^9}, {
   3.918570449465919*^9, 3.918570471643309*^9}, {3.918739905787963*^9, 
   3.918739941430842*^9}, 3.918743792425691*^9},
 CellLabel->
  "In[112]:=",ExpressionUUID->"51448928-8daa-4d97-b64c-c7f52186fc6b"],

Cell[BoxData[
 FractionBox[
  RowBox[{"s1", "-", 
   RowBox[{"4", " ", 
    RowBox[{"ArcCoth", "[", 
     RowBox[{"3", "-", 
      RowBox[{"2", " ", "s1"}]}], "]"}]}], "+", 
   RowBox[{"Log", "[", "4", "]"}], "+", 
   RowBox[{"2", " ", "s1", " ", 
    RowBox[{"Log", "[", 
     FractionBox[
      RowBox[{
       RowBox[{"-", "2"}], "+", "s1"}], 
      RowBox[{"2", " ", 
       RowBox[{"(", 
        RowBox[{
         RowBox[{"-", "1"}], "+", "s1"}], ")"}]}]], "]"}]}]}], 
  RowBox[{"2", " ", 
   RowBox[{"(", 
    RowBox[{"s1", "-", 
     RowBox[{
      RowBox[{"(", 
       RowBox[{
        RowBox[{"-", "1"}], "+", "s1"}], ")"}], " ", 
      RowBox[{"Log", "[", 
       RowBox[{"1", "-", "s1"}], "]"}]}]}], ")"}]}]]], "Output",
 CellChangeTimes->{{3.918570456872103*^9, 3.918570471963325*^9}, 
   3.918570573534427*^9, 3.918573819578116*^9, {3.918739918205983*^9, 
   3.918739941816473*^9}, 3.918743793163465*^9, 3.918873788102508*^9, 
   3.919271828481654*^9, 3.920422377157844*^9},
 CellLabel->
  "Out[112]=",ExpressionUUID->"dd84bbff-a152-4a89-b807-f3a389e246e7"]
}, Open  ]],

Cell[".... in the a-dominance quadrant:", "Text",
 CellChangeTimes->{{3.918570129512148*^9, 3.9185702072920027`*^9}, {
  3.9186539711484203`*^9, 3.9186539718908443`*^9}, {3.9186660752384872`*^9, 
  3.918666078395763*^9}, {3.918666179950406*^9, 3.9186661843764887`*^9}},
 FontFamily->"Palatino",
 FontWeight->"Regular",
 Background->RGBColor[
  0.88, 1, 0.88],ExpressionUUID->"a8c7d3b0-e38e-4173-8dc2-dd3f1bf020a9"],

Cell[CellGroupData[{

Cell[BoxData[
 RowBox[{"relC2Adom", "=", 
  RowBox[{
   RowBox[{"C2Adom", "/", "areaTotal"}], "//", "FullSimplify"}]}]], "Input",
 CellChangeTimes->{{3.918570158009688*^9, 3.918570168527511*^9}, {
  3.918570208479867*^9, 3.91857027897143*^9}, {3.9185704771567783`*^9, 
  3.91857049005171*^9}, {3.918739924246311*^9, 3.918739948031281*^9}, {
  3.91874379592029*^9, 3.9187437979367237`*^9}},
 CellLabel->
  "In[113]:=",ExpressionUUID->"278a85e0-ddaa-4c0e-9aa7-a18bf226a4e0"],

Cell[BoxData[
 FractionBox[
  RowBox[{
   RowBox[{"2", " ", "s1"}], "-", "s2", "+", 
   RowBox[{"Log", "[", "4", "]"}], "+", 
   RowBox[{"2", " ", 
    RowBox[{"Log", "[", 
     RowBox[{"1", "-", "s1"}], "]"}]}], "-", 
   RowBox[{"2", " ", 
    RowBox[{"Log", "[", 
     RowBox[{"2", "-", "s2"}], "]"}]}], "+", 
   RowBox[{"2", " ", "s1", " ", 
    RowBox[{"Log", "[", 
     FractionBox[
      RowBox[{
       RowBox[{"-", "2"}], "+", "s2"}], 
      RowBox[{"2", " ", 
       RowBox[{"(", 
        RowBox[{
         RowBox[{"-", "1"}], "+", "s1"}], ")"}]}]], "]"}]}]}], 
  RowBox[{"2", " ", 
   RowBox[{"(", 
    RowBox[{"s1", "-", 
     RowBox[{
      RowBox[{"(", 
       RowBox[{
        RowBox[{"-", "1"}], "+", "s1"}], ")"}], " ", 
      RowBox[{"Log", "[", 
       RowBox[{"1", "-", "s1"}], "]"}]}]}], ")"}]}]]], "Output",
 CellChangeTimes->{{3.918570259571207*^9, 3.918570280192993*^9}, 
   3.918570492051753*^9, 3.918570573564242*^9, 3.9185738196312447`*^9, {
   3.9187399326443853`*^9, 3.918739948493458*^9}, 3.918743798366439*^9, 
   3.91887378816016*^9, 3.919271828539919*^9, 3.920422377216495*^9},
 CellLabel->
  "Out[113]=",ExpressionUUID->"67ae7f97-eb2d-4aa2-9859-a60eef93d073"]
}, Open  ]],

Cell[CellGroupData[{

Cell[BoxData[
 RowBox[{
  RowBox[{
   FractionBox[
    RowBox[{
     RowBox[{"2", " ", "s1"}], "-", "s2", "+", 
     RowBox[{"Log", "[", "4", "]"}], "+", 
     RowBox[{"2", " ", 
      RowBox[{"Log", "[", 
       RowBox[{"1", "-", "s1"}], "]"}]}], "-", 
     RowBox[{"2", " ", 
      RowBox[{"Log", "[", 
       RowBox[{"2", "-", "s2"}], "]"}]}], "+", 
     RowBox[{"2", " ", "s1", " ", 
      RowBox[{"Log", "[", 
       FractionBox[
        RowBox[{
         RowBox[{"-", "2"}], "+", "s2"}], 
        RowBox[{"2", " ", 
         RowBox[{"(", 
          RowBox[{
           RowBox[{"-", "1"}], "+", "s1"}], ")"}]}]], "]"}]}]}], 
    RowBox[{"2", " ", 
     RowBox[{"(", 
      RowBox[{"s1", "-", 
       RowBox[{
        RowBox[{"(", 
         RowBox[{
          RowBox[{"-", "1"}], "+", "s1"}], ")"}], " ", 
        RowBox[{"Log", "[", 
         RowBox[{"1", "-", "s1"}], "]"}]}]}], ")"}]}]], "/.", 
   RowBox[{"{", 
    RowBox[{
     RowBox[{"s1", "->", 
      SubscriptBox["s", "1"]}], ",", " ", 
     RowBox[{"s2", "->", 
      SubscriptBox["s", "2"]}]}], "}"}]}], "//", "TraditionalForm"}]], "Input",\

 CellChangeTimes->{{3.919254208862731*^9, 3.919254222717123*^9}},
 CellLabel->
  "In[114]:=",ExpressionUUID->"b983519e-5e77-4b8f-9e9a-a47b1e766c76"],

Cell[BoxData[
 FormBox[
  FractionBox[
   RowBox[{
    RowBox[{"2", " ", 
     SubscriptBox["s", "1"]}], "-", 
    SubscriptBox["s", "2"], "+", 
    RowBox[{"2", " ", 
     RowBox[{"log", "(", 
      RowBox[{"1", "-", 
       SubscriptBox["s", "1"]}], ")"}]}], "-", 
    RowBox[{"2", " ", 
     RowBox[{"log", "(", 
      RowBox[{"2", "-", 
       SubscriptBox["s", "2"]}], ")"}]}], "+", 
    RowBox[{"2", " ", 
     SubscriptBox["s", "1"], " ", 
     RowBox[{"log", "(", 
      FractionBox[
       RowBox[{
        SubscriptBox["s", "2"], "-", "2"}], 
       RowBox[{"2", " ", 
        RowBox[{"(", 
         RowBox[{
          SubscriptBox["s", "1"], "-", "1"}], ")"}]}]], ")"}]}], "+", 
    RowBox[{"log", "(", "4", ")"}]}], 
   RowBox[{"2", " ", 
    RowBox[{"(", 
     RowBox[{
      SubscriptBox["s", "1"], "-", 
      RowBox[{
       RowBox[{"(", 
        RowBox[{
         SubscriptBox["s", "1"], "-", "1"}], ")"}], " ", 
       RowBox[{"log", "(", 
        RowBox[{"1", "-", 
         SubscriptBox["s", "1"]}], ")"}]}]}], ")"}]}]], 
  TraditionalForm]], "Output",
 CellChangeTimes->{3.919254223119089*^9, 3.919271828560906*^9, 
  3.9204223772325177`*^9},
 CellLabel->
  "Out[114]//TraditionalForm=",ExpressionUUID->"04908e80-85ae-4e38-87d8-\
89e0effa8095"]
}, Open  ]],

Cell[".... in the A-dominance quadrant:", "Text",
 CellChangeTimes->{{3.918570129512148*^9, 3.9185702072920027`*^9}, 
   3.918570273688518*^9, {3.918653968005485*^9, 3.918653968859642*^9}, {
   3.9186660797485037`*^9, 3.91866608232441*^9}, {3.918666186831869*^9, 
   3.918666187341886*^9}},
 FontFamily->"Palatino",
 FontWeight->"Regular",
 Background->RGBColor[
  0.88, 1, 0.88],ExpressionUUID->"cb90302a-a548-4cc0-8299-5beef4639543"],

Cell[CellGroupData[{

Cell[BoxData[
 RowBox[{"relC2ben", "=", 
  RowBox[{
   RowBox[{"C2ben", "/", "areaTotal"}], "//", "FullSimplify"}]}]], "Input",
 CellChangeTimes->{{3.918570158009688*^9, 3.918570168527511*^9}, {
   3.918570208479867*^9, 3.918570304154463*^9}, {3.91857051030308*^9, 
   3.918570524379109*^9}, {3.918739951473878*^9, 3.918739967081767*^9}, 
   3.918743818929682*^9},
 CellLabel->
  "In[115]:=",ExpressionUUID->"ceceb759-62d9-4a42-8e37-38d2613c2e3d"],

Cell[BoxData[
 FractionBox[
  RowBox[{
   RowBox[{"-", "s1"}], "+", "s2", "+", 
   RowBox[{"4", " ", 
    RowBox[{"ArcCoth", "[", 
     RowBox[{"3", "-", 
      RowBox[{"2", " ", "s1"}]}], "]"}]}], "+", 
   RowBox[{
    RowBox[{"(", 
     RowBox[{
      RowBox[{"-", "1"}], "+", "s1"}], ")"}], " ", 
    RowBox[{"Log", "[", "16", "]"}]}], "+", 
   RowBox[{"2", " ", 
    RowBox[{"Log", "[", 
     RowBox[{"2", "-", "s2"}], "]"}]}], "-", 
   RowBox[{"2", " ", "s1", " ", 
    RowBox[{"(", 
     RowBox[{
      RowBox[{"Log", "[", 
       RowBox[{"1", "-", "s1"}], "]"}], "+", 
      RowBox[{"Log", "[", 
       RowBox[{
        RowBox[{"-", "2"}], "+", "s1"}], "]"}], "-", 
      RowBox[{"Log", "[", 
       RowBox[{
        RowBox[{"-", "1"}], "+", "s1"}], "]"}], "+", 
      RowBox[{"Log", "[", 
       FractionBox[
        RowBox[{
         RowBox[{"-", "2"}], "+", "s2"}], 
        RowBox[{
         RowBox[{"-", "1"}], "+", "s1"}]], "]"}]}], ")"}]}]}], 
  RowBox[{"2", " ", 
   RowBox[{"(", 
    RowBox[{"s1", "-", 
     RowBox[{
      RowBox[{"(", 
       RowBox[{
        RowBox[{"-", "1"}], "+", "s1"}], ")"}], " ", 
      RowBox[{"Log", "[", 
       RowBox[{"1", "-", "s1"}], "]"}]}]}], ")"}]}]]], "Output",
 CellChangeTimes->{{3.918570259571207*^9, 3.9185702647310658`*^9}, {
   3.9185702954985533`*^9, 3.918570305547126*^9}, 3.91857052478845*^9, 
   3.918570573578355*^9, 3.91857381967842*^9, 3.918739968387773*^9, 
   3.918743819621674*^9, 3.918873788275228*^9, 3.919271828672921*^9, 
   3.9204223773520403`*^9},
 CellLabel->
  "Out[115]=",ExpressionUUID->"308cdb19-46bb-4547-8d0e-553e2e5b4570"]
}, Open  ]],

Cell[CellGroupData[{

Cell[BoxData[
 RowBox[{
  RowBox[{
   FractionBox[
    RowBox[{
     RowBox[{"-", "s1"}], "+", "s2", "+", 
     RowBox[{"4", " ", 
      RowBox[{"ArcCoth", "[", 
       RowBox[{"3", "-", 
        RowBox[{"2", " ", "s1"}]}], "]"}]}], "+", 
     RowBox[{
      RowBox[{"(", 
       RowBox[{
        RowBox[{"-", "1"}], "+", "s1"}], ")"}], " ", 
      RowBox[{"Log", "[", "16", "]"}]}], "+", 
     RowBox[{"2", " ", 
      RowBox[{"Log", "[", 
       RowBox[{"2", "-", "s2"}], "]"}]}], "-", 
     RowBox[{"2", " ", "s1", " ", 
      RowBox[{"(", 
       RowBox[{
        RowBox[{"Log", "[", 
         RowBox[{"1", "-", "s1"}], "]"}], "+", 
        RowBox[{"Log", "[", 
         RowBox[{
          RowBox[{"-", "2"}], "+", "s1"}], "]"}], "-", 
        RowBox[{"Log", "[", 
         RowBox[{
          RowBox[{"-", "1"}], "+", "s1"}], "]"}], "+", 
        RowBox[{"Log", "[", 
         FractionBox[
          RowBox[{
           RowBox[{"-", "2"}], "+", "s2"}], 
          RowBox[{
           RowBox[{"-", "1"}], "+", "s1"}]], "]"}]}], ")"}]}]}], 
    RowBox[{"2", " ", 
     RowBox[{"(", 
      RowBox[{"s1", "-", 
       RowBox[{
        RowBox[{"(", 
         RowBox[{
          RowBox[{"-", "1"}], "+", "s1"}], ")"}], " ", 
        RowBox[{"Log", "[", 
         RowBox[{"1", "-", "s1"}], "]"}]}]}], ")"}]}]], "/.", 
   RowBox[{"{", 
    RowBox[{
     RowBox[{"s1", "->", 
      SubscriptBox["s", "1"]}], ",", " ", 
     RowBox[{"s2", "->", 
      SubscriptBox["s", "2"]}]}], "}"}]}], "//", "TraditionalForm"}]], "Input",\

 CellChangeTimes->{3.918873830643401*^9},
 CellLabel->
  "In[116]:=",ExpressionUUID->"be1880cd-ac8b-4b56-9aab-8965a47ab70b"],

Cell[BoxData[
 FormBox[
  FractionBox[
   RowBox[{
    RowBox[{"-", 
     SubscriptBox["s", "1"]}], "+", 
    SubscriptBox["s", "2"], "+", 
    RowBox[{"2", " ", 
     RowBox[{"log", "(", 
      RowBox[{"2", "-", 
       SubscriptBox["s", "2"]}], ")"}]}], "+", 
    RowBox[{
     RowBox[{"(", 
      RowBox[{
       SubscriptBox["s", "1"], "-", "1"}], ")"}], " ", 
     RowBox[{"log", "(", "16", ")"}]}], "-", 
    RowBox[{"2", " ", 
     SubscriptBox["s", "1"], " ", 
     RowBox[{"(", 
      RowBox[{
       RowBox[{"log", "(", 
        RowBox[{"1", "-", 
         SubscriptBox["s", "1"]}], ")"}], "+", 
       RowBox[{"log", "(", 
        RowBox[{
         SubscriptBox["s", "1"], "-", "2"}], ")"}], "-", 
       RowBox[{"log", "(", 
        RowBox[{
         SubscriptBox["s", "1"], "-", "1"}], ")"}], "+", 
       RowBox[{"log", "(", 
        FractionBox[
         RowBox[{
          SubscriptBox["s", "2"], "-", "2"}], 
         RowBox[{
          SubscriptBox["s", "1"], "-", "1"}]], ")"}]}], ")"}]}], "+", 
    RowBox[{"4", " ", 
     RowBox[{
      SuperscriptBox["coth", 
       RowBox[{"-", "1"}]], "(", 
      RowBox[{"3", "-", 
       RowBox[{"2", " ", 
        SubscriptBox["s", "1"]}]}], ")"}]}]}], 
   RowBox[{"2", " ", 
    RowBox[{"(", 
     RowBox[{
      SubscriptBox["s", "1"], "-", 
      RowBox[{
       RowBox[{"(", 
        RowBox[{
         SubscriptBox["s", "1"], "-", "1"}], ")"}], " ", 
       RowBox[{"log", "(", 
        RowBox[{"1", "-", 
         SubscriptBox["s", "1"]}], ")"}]}]}], ")"}]}]], 
  TraditionalForm]], "Output",
 CellChangeTimes->{3.918873833894079*^9, 3.919271828694172*^9, 
  3.920422377368722*^9},
 CellLabel->
  "Out[116]//TraditionalForm=",ExpressionUUID->"b0448d27-a0fe-4549-9879-\
5807e620cdc2"]
}, Open  ]],

Cell["... in the deleterious reversal quadrant:", "Text",
 CellChangeTimes->{{3.918570129512148*^9, 3.918570153735223*^9}, {
   3.91857044693666*^9, 3.918570447254367*^9}, {3.918653974468648*^9, 
   3.918653988490197*^9}, 3.918666091108614*^9, {3.9186661903399897`*^9, 
   3.91866619124743*^9}},
 FontFamily->"Palatino",
 FontWeight->"Regular",
 Background->RGBColor[
  0.88, 1, 0.88],ExpressionUUID->"767c2a67-c0c8-4bb1-bf24-2b38f70ed3bb"],

Cell[CellGroupData[{

Cell[BoxData[
 RowBox[{"relC2del", "=", 
  RowBox[{
   RowBox[{"C2del", "/", "areaTotal"}], "//", "FullSimplify"}]}]], "Input",
 CellChangeTimes->{{3.918570323809241*^9, 3.918570387283041*^9}, {
   3.918570530163061*^9, 3.918570551770578*^9}, {3.918739974491791*^9, 
   3.918739979606114*^9}, 3.918743825090711*^9},
 CellLabel->
  "In[117]:=",ExpressionUUID->"12f8de59-ca6d-4f52-b96c-53ec3dc98cbe"],

Cell[BoxData["0"], "Output",
 CellChangeTimes->{{3.91857036282894*^9, 3.9185703908565407`*^9}, {
   3.918570543293407*^9, 3.918570573594125*^9}, 3.9185738197731028`*^9, 
   3.918739979880786*^9, 3.918743825453206*^9, 3.918873788279035*^9, 
   3.919271828698648*^9, 3.920422377373313*^9},
 CellLabel->
  "Out[117]=",ExpressionUUID->"2075d394-ec9a-45e0-82a7-304385a10dc0"]
}, Open  ]]
}, Closed]],

Cell[CellGroupData[{

Cell[TextData[{
 "Case iii: ",
 Cell[BoxData[
  FormBox[
   RowBox[{
    StyleBox[
     FractionBox[
      StyleBox["2",
       FontWeight->"Plain"], 
      StyleBox[
       RowBox[{
        StyleBox["2",
         FontSlant->"Plain"], "+", 
        SubscriptBox[
         StyleBox["s",
          FontSlant->"Plain"], "2"]}],
       FontWeight->"Plain"]],
     FontWeight->"Plain"], 
    StyleBox["<",
     FontWeight->"Plain"], 
    FractionBox[
     StyleBox[
      SubscriptBox[
       StyleBox["s",
        FontSlant->"Plain"], "1"],
      FontWeight->"Plain"], 
     StyleBox[
      SubscriptBox[
       StyleBox["s",
        FontSlant->"Plain"], "2"],
      FontWeight->"Plain"]], 
    StyleBox["\[LessEqual]",
     FontWeight->"Plain"], 
    StyleBox["1",
     FontWeight->"Plain"]}], TraditionalForm]],ExpressionUUID->
  "d0f642de-4312-423a-b3a5-03a1e8232903"]
}], "Subsubsubsection",
 CellChangeTimes->{{3.918664473629764*^9, 3.91866447529458*^9}, {
  3.918743872590111*^9, 3.918743882400899*^9}, {3.921113568111217*^9, 
  3.92111356849551*^9}},ExpressionUUID->"825949bc-f4d7-478f-82d3-\
be6649857bca"],

Cell[TextData[{
 "Absolute area of ",
 StyleBox["P",
  FontSlant->"Italic"],
 " in the",
 " beneficial reversal quadrant:"
}], "Text",
 CellChangeTimes->{{3.918570129512148*^9, 3.918570153735223*^9}, {
   3.918665793533081*^9, 3.918665793968713*^9}, 3.9186661254277363`*^9},
 FontFamily->"Palatino",
 FontWeight->"Regular",
 Background->GrayLevel[
  1],ExpressionUUID->"53b6f5bd-3a7b-4710-a5b6-d86e837f79ce"],

Cell[BoxData[
 RowBox[{
  RowBox[{"C3ben", "=", 
   RowBox[{"1", "/", "4"}]}], ";"}]], "Input",
 CellChangeTimes->{{3.918570158009688*^9, 3.918570168527511*^9}},
 CellLabel->
  "In[118]:=",ExpressionUUID->"984b9cf6-d076-4d26-9cd2-cc34675ee388"],

Cell["... in the a-dominance quadrant:", "Text",
 CellChangeTimes->{{3.918570129512148*^9, 3.9185702072920027`*^9}, {
  3.918665795589164*^9, 3.918665796048643*^9}, {3.918666117521003*^9, 
  3.918666119085775*^9}, {3.9186662004729967`*^9, 3.9186662116286383`*^9}},
 FontFamily->"Palatino",
 FontWeight->"Regular",
 Background->GrayLevel[
  1],ExpressionUUID->"21b49680-a447-4818-ab35-b81429d97361"],

Cell[CellGroupData[{

Cell[BoxData[
 RowBox[{"C3adom", "=", 
  RowBox[{
   RowBox[{
    RowBox[{"Assuming", "[", 
     RowBox[{
      RowBox[{
       RowBox[{"0", "<", "s2", "\[LessEqual]", "1"}], "&&", 
       RowBox[{
        FractionBox[
         RowBox[{"2", " ", "s2"}], 
         RowBox[{"2", "+", "s2"}]], "<", "s1", "\[LessEqual]", "s2"}]}], ",", 
      " ", 
      RowBox[{"Integrate", "[", 
       RowBox[{"h1maxForm", ",", 
        RowBox[{"{", 
         RowBox[{"h2", ",", "0", ",", 
          RowBox[{"1", "/", "2"}]}], "}"}]}], "]"}]}], "]"}], "-", "C3ben"}], 
   "//", "FullSimplify"}]}]], "Input",
 CellChangeTimes->{{3.918570158009688*^9, 3.918570168527511*^9}, {
   3.918570208479867*^9, 3.91857027897143*^9}, 3.918665728649989*^9, {
   3.918742042616208*^9, 3.918742130963238*^9}, 3.91874457359867*^9, {
   3.918744633346035*^9, 3.918744638984766*^9}},
 CellLabel->
  "In[119]:=",ExpressionUUID->"d98372a5-5bea-4a0b-82e9-86aa797df7d1"],

Cell[BoxData[
 RowBox[{
  RowBox[{"-", 
   FractionBox["1", "4"]}], "+", 
  FractionBox[
   RowBox[{"s2", "-", 
    RowBox[{"Log", "[", "4", "]"}], "+", 
    RowBox[{"2", " ", 
     RowBox[{"Log", "[", 
      RowBox[{"2", "-", "s2"}], "]"}]}], "+", 
    RowBox[{"2", " ", "s1", " ", 
     RowBox[{"Log", "[", 
      RowBox[{"-", 
       FractionBox["2", 
        RowBox[{
         RowBox[{"-", "2"}], "+", "s2"}]]}], "]"}]}]}], 
   RowBox[{"2", " ", "s1", " ", "s2"}]]}]], "Output",
 CellChangeTimes->{{3.918570259571207*^9, 3.918570280192993*^9}, 
   3.91857057262803*^9, 3.918573818499904*^9, 3.918665730055991*^9, {
   3.918742114920905*^9, 3.918742133200206*^9}, 3.91874393550373*^9, 
   3.918744640909951*^9, {3.918871232395095*^9, 3.918871237309546*^9}, 
   3.918873789514336*^9, 3.9192718298821583`*^9, 3.920422378597872*^9},
 CellLabel->
  "Out[119]=",ExpressionUUID->"7c641a4c-0e45-4c9a-8d3b-ca86efba1a8b"]
}, Open  ]],

Cell[CellGroupData[{

Cell[BoxData[
 RowBox[{
  RowBox[{
   RowBox[{
    RowBox[{"-", 
     FractionBox["1", "4"]}], "+", 
    FractionBox[
     RowBox[{"s2", "-", 
      RowBox[{"Log", "[", "4", "]"}], "+", 
      RowBox[{"2", " ", 
       RowBox[{"Log", "[", 
        RowBox[{"2", "-", "s2"}], "]"}]}], "+", 
      RowBox[{"2", " ", "s1", " ", 
       RowBox[{"Log", "[", 
        RowBox[{"-", 
         FractionBox["2", 
          RowBox[{
           RowBox[{"-", "2"}], "+", "s2"}]]}], "]"}]}]}], 
     RowBox[{"2", " ", "s1", " ", "s2"}]]}], "/.", 
   RowBox[{"{", 
    RowBox[{
     RowBox[{"s1", "->", 
      SubscriptBox["s", "1"]}], ",", " ", 
     RowBox[{"s2", "->", 
      SubscriptBox["s", "2"]}]}], "}"}]}], "//", "TraditionalForm"}]], "Input",\

 CellChangeTimes->{{3.918868690700231*^9, 3.918868706055698*^9}},
 CellLabel->
  "In[120]:=",ExpressionUUID->"a47b10d4-c9b6-4627-8e21-5e6b64d91c3c"],

Cell[BoxData[
 FormBox[
  RowBox[{
   FractionBox[
    RowBox[{
     SubscriptBox["s", "2"], "+", 
     RowBox[{"2", " ", 
      RowBox[{"log", "(", 
       RowBox[{"2", "-", 
        SubscriptBox["s", "2"]}], ")"}]}], "+", 
     RowBox[{"2", " ", 
      SubscriptBox["s", "1"], " ", 
      RowBox[{"log", "(", 
       RowBox[{"-", 
        FractionBox["2", 
         RowBox[{
          SubscriptBox["s", "2"], "-", "2"}]]}], ")"}]}], "-", 
     RowBox[{"log", "(", "4", ")"}]}], 
    RowBox[{"2", " ", 
     SubscriptBox["s", "1"], " ", 
     SubscriptBox["s", "2"]}]], "-", 
   FractionBox["1", "4"]}], TraditionalForm]], "Output",
 CellChangeTimes->{{3.918868700645029*^9, 3.918868706407234*^9}, 
   3.91887378953218*^9, 3.919271829922876*^9, 3.920422378616825*^9},
 CellLabel->
  "Out[120]//TraditionalForm=",ExpressionUUID->"ba89813b-8406-4f5f-93bb-\
6baa5a1f91bc"]
}, Open  ]],

Cell["... in the A-dominance quadrant:", "Text",
 CellChangeTimes->{{3.918570129512148*^9, 3.9185702072920027`*^9}, 
   3.918570273688518*^9, 3.9186657994285297`*^9, {3.918666121502919*^9, 
   3.918666122950091*^9}, {3.918666197343745*^9, 3.9186661982179203`*^9}},
 FontFamily->"Palatino",
 FontWeight->"Regular",
 Background->GrayLevel[
  1],ExpressionUUID->"db05cb89-38fd-4265-909d-7c5ba6bbc1c8"],

Cell[CellGroupData[{

Cell[BoxData[
 RowBox[{"C3Adom", "=", 
  RowBox[{
   RowBox[{
    RowBox[{"Assuming", "[", 
     RowBox[{
      RowBox[{
       RowBox[{"0", "<", "s2", "\[LessEqual]", "1"}], "&&", 
       RowBox[{
        FractionBox[
         RowBox[{"2", " ", "s2"}], 
         RowBox[{"2", "+", "s2"}]], "<", "s1", "\[LessEqual]", "s2"}]}], ",", 
      " ", 
      RowBox[{"Integrate", "[", 
       RowBox[{"h2maxForm", ",", 
        RowBox[{"{", 
         RowBox[{"h1", ",", "0", ",", 
          RowBox[{"1", "/", "2"}]}], "}"}]}], "]"}]}], "]"}], "-", "C3ben"}], 
   "//", "FullSimplify"}]}]], "Input",
 CellChangeTimes->{{3.918570158009688*^9, 3.918570168527511*^9}, {
   3.918570208479867*^9, 3.918570304154463*^9}, {3.918665740797578*^9, 
   3.918665742538032*^9}, 3.918742060181691*^9, {3.918742160068276*^9, 
   3.91874220165371*^9}, 3.9187445751863422`*^9, 3.9187446551422997`*^9, 
   3.918744685855164*^9},
 CellLabel->
  "In[121]:=",ExpressionUUID->"822fffbf-6442-4f30-bdb0-1455fd917e83"],

Cell[BoxData[
 RowBox[{
  RowBox[{"-", 
   FractionBox["1", "4"]}], "+", 
  FractionBox[
   RowBox[{"s1", "-", 
    RowBox[{"Log", "[", "4", "]"}], "+", 
    RowBox[{"2", " ", 
     RowBox[{"Log", "[", 
      RowBox[{"2", "-", "s1"}], "]"}]}], "+", 
    RowBox[{"2", " ", "s1", " ", 
     RowBox[{"Log", "[", 
      RowBox[{"-", 
       FractionBox["2", 
        RowBox[{
         RowBox[{"-", "2"}], "+", "s1"}]]}], "]"}]}]}], 
   RowBox[{"2", " ", "s1", " ", "s2"}]]}]], "Output",
 CellChangeTimes->{{3.918570259571207*^9, 3.9185702647310658`*^9}, {
   3.9185702954985533`*^9, 3.918570305547126*^9}, 3.9185705735184507`*^9, 
   3.918573819362443*^9, 3.918665743056869*^9, 3.918742173433831*^9, 
   3.918742203675416*^9, 3.918743941319786*^9, 3.918744688062426*^9, 
   3.9188737912603617`*^9, 3.919271831609721*^9, 3.920422380366829*^9},
 CellLabel->
  "Out[121]=",ExpressionUUID->"587ecad6-05af-4308-a72e-6987acae4cb7"]
}, Open  ]],

Cell[CellGroupData[{

Cell[BoxData[
 RowBox[{
  RowBox[{
   RowBox[{
    RowBox[{"-", 
     FractionBox["1", "4"]}], "+", 
    FractionBox[
     RowBox[{"s1", "-", 
      RowBox[{"Log", "[", "4", "]"}], "+", 
      RowBox[{"2", " ", 
       RowBox[{"Log", "[", 
        RowBox[{"2", "-", "s1"}], "]"}]}], "+", 
      RowBox[{"2", " ", "s1", " ", 
       RowBox[{"Log", "[", 
        RowBox[{"-", 
         FractionBox["2", 
          RowBox[{
           RowBox[{"-", "2"}], "+", "s1"}]]}], "]"}]}]}], 
     RowBox[{"2", " ", "s1", " ", "s2"}]]}], "/.", 
   RowBox[{"{", 
    RowBox[{
     RowBox[{"s1", "->", 
      SubscriptBox["s", "1"]}], ",", " ", 
     RowBox[{"s2", "->", 
      SubscriptBox["s", "2"]}]}], "}"}]}], "//", "TraditionalForm"}]], "Input",\

 CellChangeTimes->{3.919255274746319*^9},
 CellLabel->
  "In[122]:=",ExpressionUUID->"68ca76fd-5709-466f-87d0-411d3f45c6f5"],

Cell[BoxData[
 FormBox[
  RowBox[{
   FractionBox[
    RowBox[{
     SubscriptBox["s", "1"], "+", 
     RowBox[{"2", " ", 
      RowBox[{"log", "(", 
       RowBox[{"2", "-", 
        SubscriptBox["s", "1"]}], ")"}]}], "+", 
     RowBox[{"2", " ", 
      SubscriptBox["s", "1"], " ", 
      RowBox[{"log", "(", 
       RowBox[{"-", 
        FractionBox["2", 
         RowBox[{
          SubscriptBox["s", "1"], "-", "2"}]]}], ")"}]}], "-", 
     RowBox[{"log", "(", "4", ")"}]}], 
    RowBox[{"2", " ", 
     SubscriptBox["s", "1"], " ", 
     SubscriptBox["s", "2"]}]], "-", 
   FractionBox["1", "4"]}], TraditionalForm]], "Output",
 CellChangeTimes->{3.919255275308223*^9, 3.919271831634677*^9, 
  3.9204223803883533`*^9},
 CellLabel->
  "Out[122]//TraditionalForm=",ExpressionUUID->"1726e5cf-a2a3-43c3-b631-\
9674f135ae31"]
}, Open  ]],

Cell["... in the deleterious reversal quadrant:", "Text",
 CellChangeTimes->{{3.918570129512148*^9, 3.9185702072920027`*^9}, 
   3.918570273688518*^9, {3.9186539081955023`*^9, 3.918653913443544*^9}, 
   3.9186658006745*^9, 3.918666126661393*^9, {3.918666194798271*^9, 
   3.918666195526558*^9}},
 FontFamily->"Palatino",
 FontWeight->"Regular",
 Background->GrayLevel[
  1],ExpressionUUID->"fd4259d9-66fe-43da-ace0-f66ccb621ecc"],

Cell[CellGroupData[{

Cell[BoxData[
 RowBox[{"C3del", "=", 
  RowBox[{
   RowBox[{"areaTotal", "-", "C3ben", "-", "C3adom", "-", "C3Adom"}], "//", 
   "FullSimplify"}]}]], "Input",
 CellChangeTimes->{{3.918570323809241*^9, 3.918570387283041*^9}, {
   3.918742187853547*^9, 3.918742188898939*^9}, 3.918744696906704*^9},
 CellLabel->
  "In[123]:=",ExpressionUUID->"55779523-7a14-4a2d-afbd-c549088ad929"],

Cell[BoxData[
 FractionBox[
  RowBox[{
   RowBox[{
    RowBox[{"-", "2"}], " ", "s2"}], "+", 
   RowBox[{"s1", " ", 
    RowBox[{"(", 
     RowBox[{"2", "+", "s2"}], ")"}]}], "+", 
   RowBox[{"Log", "[", "256", "]"}], "-", 
   RowBox[{"4", " ", 
    RowBox[{"(", 
     RowBox[{
      RowBox[{"-", "1"}], "+", "s1"}], ")"}], " ", 
    RowBox[{"Log", "[", 
     RowBox[{"1", "-", "s1"}], "]"}]}], "-", 
   RowBox[{"4", " ", 
    RowBox[{"Log", "[", 
     RowBox[{"2", "-", "s1"}], "]"}]}], "-", 
   RowBox[{"4", " ", 
    RowBox[{"Log", "[", 
     RowBox[{"2", "-", "s2"}], "]"}]}], "-", 
   RowBox[{"4", " ", "s1", " ", 
    RowBox[{"(", 
     RowBox[{
      RowBox[{"Log", "[", 
       RowBox[{"-", 
        FractionBox["2", 
         RowBox[{
          RowBox[{"-", "2"}], "+", "s1"}]]}], "]"}], "+", 
      RowBox[{"Log", "[", 
       RowBox[{"-", 
        FractionBox["2", 
         RowBox[{
          RowBox[{"-", "2"}], "+", "s2"}]]}], "]"}]}], ")"}]}]}], 
  RowBox[{"4", " ", "s1", " ", "s2"}]]], "Output",
 CellChangeTimes->{{3.91857036282894*^9, 3.9185703908565407`*^9}, 
   3.918570573522615*^9, 3.918573219251721*^9, 3.918573819525837*^9, 
   3.918665751371195*^9, {3.918742184394698*^9, 3.918742206870304*^9}, {
   3.918744692771546*^9, 3.918744697338665*^9}, 3.918873791373947*^9, 
   3.919271831732882*^9, 3.9204223804891233`*^9},
 CellLabel->
  "Out[123]=",ExpressionUUID->"96c9f9f4-0fd9-4b71-aedd-08d2ca227490"]
}, Open  ]],

Cell[TextData[{
 "Relative area of ",
 StyleBox["P",
  FontSlant->"Italic"],
 " in the",
 " beneficial reversal quadrant:"
}], "Text",
 CellChangeTimes->{{3.918570129512148*^9, 3.918570153735223*^9}, {
   3.91857044693666*^9, 3.918570447254367*^9}, {3.918653974468648*^9, 
   3.918653978276874*^9}, 3.918666087518363*^9},
 FontFamily->"Palatino",
 FontWeight->"Regular",
 Background->RGBColor[
  0.88, 1, 0.88],ExpressionUUID->"ffd2e0b6-6c16-4e28-9b49-3afa018e55de"],

Cell[CellGroupData[{

Cell[BoxData[
 RowBox[{"relC3ben", "=", 
  RowBox[{
   RowBox[{"C3ben", "/", "areaTotal"}], "//", "FullSimplify"}]}]], "Input",
 CellChangeTimes->{{3.918570158009688*^9, 3.918570168527511*^9}, {
  3.918570449465919*^9, 3.918570471643309*^9}},
 CellLabel->
  "In[124]:=",ExpressionUUID->"d4b9146d-3a34-4d1b-bef0-455fff79a1ed"],

Cell[BoxData[
 FractionBox[
  RowBox[{"s1", " ", "s2"}], 
  RowBox[{"4", " ", 
   RowBox[{"(", 
    RowBox[{"s1", "-", 
     RowBox[{
      RowBox[{"(", 
       RowBox[{
        RowBox[{"-", "1"}], "+", "s1"}], ")"}], " ", 
      RowBox[{"Log", "[", 
       RowBox[{"1", "-", "s1"}], "]"}]}]}], ")"}]}]]], "Output",
 CellChangeTimes->{{3.918570456872103*^9, 3.918570471963325*^9}, 
   3.918570573534427*^9, 3.918573819578116*^9, 3.9187422217652063`*^9, 
   3.9187455096461143`*^9, 3.918873791385527*^9, 3.919271831753336*^9, 
   3.920422380506337*^9},
 CellLabel->
  "Out[124]=",ExpressionUUID->"c0ccd775-7797-4ac4-af76-fc0983d978d6"]
}, Open  ]],

Cell[CellGroupData[{

Cell[BoxData[
 RowBox[{
  RowBox[{
   FractionBox[
    RowBox[{"s1", " ", "s2"}], 
    RowBox[{"4", " ", 
     RowBox[{"(", 
      RowBox[{"s1", "-", 
       RowBox[{
        RowBox[{"(", 
         RowBox[{
          RowBox[{"-", "1"}], "+", "s1"}], ")"}], " ", 
        RowBox[{"Log", "[", 
         RowBox[{"1", "-", "s1"}], "]"}]}]}], ")"}]}]], "/.", 
   RowBox[{"{", 
    RowBox[{
     RowBox[{"s1", "->", 
      SubscriptBox["s", "1"]}], ",", " ", 
     RowBox[{"s2", "->", 
      SubscriptBox["s", "2"]}]}], "}"}]}], "//", "TraditionalForm"}]], "Input",\

 CellChangeTimes->{3.9195576535971117`*^9},
 CellLabel->
  "In[125]:=",ExpressionUUID->"f6503064-494e-426f-8e2b-2a9461599d24"],

Cell[BoxData[
 FormBox[
  FractionBox[
   RowBox[{
    SubscriptBox["s", "1"], " ", 
    SubscriptBox["s", "2"]}], 
   RowBox[{"4", " ", 
    RowBox[{"(", 
     RowBox[{
      SubscriptBox["s", "1"], "-", 
      RowBox[{
       RowBox[{"(", 
        RowBox[{
         SubscriptBox["s", "1"], "-", "1"}], ")"}], " ", 
       RowBox[{"log", "(", 
        RowBox[{"1", "-", 
         SubscriptBox["s", "1"]}], ")"}]}]}], ")"}]}]], 
  TraditionalForm]], "Output",
 CellChangeTimes->{3.919557654523047*^9, 3.920422380513205*^9},
 CellLabel->
  "Out[125]//TraditionalForm=",ExpressionUUID->"9c496ea0-cc74-4a1e-a10e-\
9f0590271208"]
}, Open  ]],

Cell[".... in the a-dominance quadrant:", "Text",
 CellChangeTimes->{{3.918570129512148*^9, 3.9185702072920027`*^9}, {
  3.9186539711484203`*^9, 3.9186539718908443`*^9}, {3.9186660752384872`*^9, 
  3.918666078395763*^9}, {3.918666179950406*^9, 3.9186661843764887`*^9}},
 FontFamily->"Palatino",
 FontWeight->"Regular",
 Background->RGBColor[
  0.88, 1, 0.88],ExpressionUUID->"95d9757d-a3bf-4e07-8292-6534380122cb"],

Cell[CellGroupData[{

Cell[BoxData[
 RowBox[{"relC3adom", "=", 
  RowBox[{
   RowBox[{"C3adom", "/", "areaTotal"}], "//", "FullSimplify"}]}]], "Input",
 CellChangeTimes->{{3.918570158009688*^9, 3.918570168527511*^9}, {
  3.918570208479867*^9, 3.91857027897143*^9}, {3.9185704771567783`*^9, 
  3.91857049005171*^9}},
 CellLabel->
  "In[126]:=",ExpressionUUID->"d822e07a-79b3-4f1e-bf0e-e933b887681d"],

Cell[BoxData[
 FractionBox[
  RowBox[{
   RowBox[{
    RowBox[{"(", 
     RowBox[{
      RowBox[{"-", "2"}], "+", "s1"}], ")"}], " ", "s2"}], "+", 
   RowBox[{"Log", "[", "16", "]"}], "-", 
   RowBox[{"4", " ", 
    RowBox[{"Log", "[", 
     RowBox[{"2", "-", "s2"}], "]"}]}], "-", 
   RowBox[{"4", " ", "s1", " ", 
    RowBox[{"Log", "[", 
     RowBox[{"-", 
      FractionBox["2", 
       RowBox[{
        RowBox[{"-", "2"}], "+", "s2"}]]}], "]"}]}]}], 
  RowBox[{
   RowBox[{
    RowBox[{"-", "4"}], " ", "s1"}], "+", 
   RowBox[{"4", " ", 
    RowBox[{"(", 
     RowBox[{
      RowBox[{"-", "1"}], "+", "s1"}], ")"}], " ", 
    RowBox[{"Log", "[", 
     RowBox[{"1", "-", "s1"}], "]"}]}]}]]], "Output",
 CellChangeTimes->{{3.918570259571207*^9, 3.918570280192993*^9}, 
   3.918570492051753*^9, 3.918570573564242*^9, 3.9185738196312447`*^9, 
   3.918742223610677*^9, 3.9187455117830667`*^9, 3.918873791409177*^9, 
   3.919271831775931*^9, 3.920422380537465*^9},
 CellLabel->
  "Out[126]=",ExpressionUUID->"2b29051f-c8d0-418d-98a3-9409fdfbf249"]
}, Open  ]],

Cell[CellGroupData[{

Cell[BoxData[
 RowBox[{
  RowBox[{
   FractionBox[
    RowBox[{
     RowBox[{
      RowBox[{"(", 
       RowBox[{
        RowBox[{"-", "2"}], "+", "s1"}], ")"}], " ", "s2"}], "+", 
     RowBox[{"Log", "[", "16", "]"}], "-", 
     RowBox[{"4", " ", 
      RowBox[{"Log", "[", 
       RowBox[{"2", "-", "s2"}], "]"}]}], "-", 
     RowBox[{"4", " ", "s1", " ", 
      RowBox[{"Log", "[", 
       RowBox[{"-", 
        FractionBox["2", 
         RowBox[{
          RowBox[{"-", "2"}], "+", "s2"}]]}], "]"}]}]}], 
    RowBox[{
     RowBox[{
      RowBox[{"-", "4"}], " ", "s1"}], "+", 
     RowBox[{"4", " ", 
      RowBox[{"(", 
       RowBox[{
        RowBox[{"-", "1"}], "+", "s1"}], ")"}], " ", 
      RowBox[{"Log", "[", 
       RowBox[{"1", "-", "s1"}], "]"}]}]}]], "/.", 
   RowBox[{"{", 
    RowBox[{
     RowBox[{"s1", "->", 
      SubscriptBox["s", "1"]}], ",", " ", 
     RowBox[{"s2", "->", 
      SubscriptBox["s", "2"]}]}], "}"}]}], "//", "TraditionalForm"}]], "Input",\

 CellChangeTimes->{3.919558050624192*^9},
 CellLabel->
  "In[127]:=",ExpressionUUID->"4c6807ab-dac8-4250-b6ec-927d66cb78b0"],

Cell[BoxData[
 FormBox[
  FractionBox[
   RowBox[{
    RowBox[{
     RowBox[{"(", 
      RowBox[{
       SubscriptBox["s", "1"], "-", "2"}], ")"}], " ", 
     SubscriptBox["s", "2"]}], "-", 
    RowBox[{"4", " ", 
     RowBox[{"log", "(", 
      RowBox[{"2", "-", 
       SubscriptBox["s", "2"]}], ")"}]}], "-", 
    RowBox[{"4", " ", 
     SubscriptBox["s", "1"], " ", 
     RowBox[{"log", "(", 
      RowBox[{"-", 
       FractionBox["2", 
        RowBox[{
         SubscriptBox["s", "2"], "-", "2"}]]}], ")"}]}], "+", 
    RowBox[{"log", "(", "16", ")"}]}], 
   RowBox[{
    RowBox[{"4", " ", 
     RowBox[{"(", 
      RowBox[{
       SubscriptBox["s", "1"], "-", "1"}], ")"}], " ", 
     RowBox[{"log", "(", 
      RowBox[{"1", "-", 
       SubscriptBox["s", "1"]}], ")"}]}], "-", 
    RowBox[{"4", " ", 
     SubscriptBox["s", "1"]}]}]], TraditionalForm]], "Output",
 CellChangeTimes->{3.919558051310383*^9, 3.920422380542251*^9},
 CellLabel->
  "Out[127]//TraditionalForm=",ExpressionUUID->"71e0ab55-e587-4bf6-8542-\
3dabb0db4df0"]
}, Open  ]],

Cell[".... in the A-dominance quadrant:", "Text",
 CellChangeTimes->{{3.918570129512148*^9, 3.9185702072920027`*^9}, 
   3.918570273688518*^9, {3.918653968005485*^9, 3.918653968859642*^9}, {
   3.9186660797485037`*^9, 3.91866608232441*^9}, {3.918666186831869*^9, 
   3.918666187341886*^9}},
 FontFamily->"Palatino",
 FontWeight->"Regular",
 Background->RGBColor[
  0.88, 1, 0.88],ExpressionUUID->"bd3160c3-a507-4bd2-ba0e-a6ce4108241e"],

Cell[CellGroupData[{

Cell[BoxData[
 RowBox[{"relC3Adom", "=", 
  RowBox[{
   RowBox[{"C3Adom", "/", "areaTotal"}], "//", "FullSimplify"}]}]], "Input",
 CellChangeTimes->{{3.918570158009688*^9, 3.918570168527511*^9}, {
  3.918570208479867*^9, 3.918570304154463*^9}, {3.91857051030308*^9, 
  3.918570524379109*^9}},
 CellLabel->
  "In[128]:=",ExpressionUUID->"eb29737b-36b4-4cfd-91ec-14e3b480de2a"],

Cell[BoxData[
 FractionBox[
  RowBox[{
   RowBox[{"s1", " ", 
    RowBox[{"(", 
     RowBox[{
      RowBox[{"-", "2"}], "+", "s2"}], ")"}]}], "+", 
   RowBox[{"Log", "[", "16", "]"}], "-", 
   RowBox[{"4", " ", 
    RowBox[{"Log", "[", 
     RowBox[{"2", "-", "s1"}], "]"}]}], "-", 
   RowBox[{"4", " ", "s1", " ", 
    RowBox[{"Log", "[", 
     RowBox[{"-", 
      FractionBox["2", 
       RowBox[{
        RowBox[{"-", "2"}], "+", "s1"}]]}], "]"}]}]}], 
  RowBox[{
   RowBox[{
    RowBox[{"-", "4"}], " ", "s1"}], "+", 
   RowBox[{"4", " ", 
    RowBox[{"(", 
     RowBox[{
      RowBox[{"-", "1"}], "+", "s1"}], ")"}], " ", 
    RowBox[{"Log", "[", 
     RowBox[{"1", "-", "s1"}], "]"}]}]}]]], "Output",
 CellChangeTimes->{{3.918570259571207*^9, 3.9185702647310658`*^9}, {
   3.9185702954985533`*^9, 3.918570305547126*^9}, 3.91857052478845*^9, 
   3.918570573578355*^9, 3.91857381967842*^9, 3.918742225666985*^9, 
   3.918745514071216*^9, 3.918873791427674*^9, 3.9192718318061543`*^9, 
   3.920422380561075*^9},
 CellLabel->
  "Out[128]=",ExpressionUUID->"10048034-a3f2-4951-a804-b171ef8a0bd5"]
}, Open  ]],

Cell[CellGroupData[{

Cell[BoxData[
 RowBox[{
  RowBox[{
   FractionBox[
    RowBox[{
     RowBox[{"s1", " ", 
      RowBox[{"(", 
       RowBox[{
        RowBox[{"-", "2"}], "+", "s2"}], ")"}]}], "+", 
     RowBox[{"Log", "[", "16", "]"}], "-", 
     RowBox[{"4", " ", 
      RowBox[{"Log", "[", 
       RowBox[{"2", "-", "s1"}], "]"}]}], "-", 
     RowBox[{"4", " ", "s1", " ", 
      RowBox[{"Log", "[", 
       RowBox[{"-", 
        FractionBox["2", 
         RowBox[{
          RowBox[{"-", "2"}], "+", "s1"}]]}], "]"}]}]}], 
    RowBox[{
     RowBox[{
      RowBox[{"-", "4"}], " ", "s1"}], "+", 
     RowBox[{"4", " ", 
      RowBox[{"(", 
       RowBox[{
        RowBox[{"-", "1"}], "+", "s1"}], ")"}], " ", 
      RowBox[{"Log", "[", 
       RowBox[{"1", "-", "s1"}], "]"}]}]}]], "/.", 
   RowBox[{"{", 
    RowBox[{
     RowBox[{"s1", "->", 
      SubscriptBox["s", "1"]}], ",", " ", 
     RowBox[{"s2", "->", 
      SubscriptBox["s", "2"]}]}], "}"}]}], "//", "TraditionalForm"}]], "Input",\

 CellChangeTimes->{{3.919559001860647*^9, 3.9195590061830397`*^9}},
 CellLabel->
  "In[129]:=",ExpressionUUID->"155e78b0-dd30-40ef-8204-6cd7ad5e6be6"],

Cell[BoxData[
 FormBox[
  FractionBox[
   RowBox[{
    RowBox[{
     SubscriptBox["s", "1"], " ", 
     RowBox[{"(", 
      RowBox[{
       SubscriptBox["s", "2"], "-", "2"}], ")"}]}], "-", 
    RowBox[{"4", " ", 
     RowBox[{"log", "(", 
      RowBox[{"2", "-", 
       SubscriptBox["s", "1"]}], ")"}]}], "-", 
    RowBox[{"4", " ", 
     SubscriptBox["s", "1"], " ", 
     RowBox[{"log", "(", 
      RowBox[{"-", 
       FractionBox["2", 
        RowBox[{
         SubscriptBox["s", "1"], "-", "2"}]]}], ")"}]}], "+", 
    RowBox[{"log", "(", "16", ")"}]}], 
   RowBox[{
    RowBox[{"4", " ", 
     RowBox[{"(", 
      RowBox[{
       SubscriptBox["s", "1"], "-", "1"}], ")"}], " ", 
     RowBox[{"log", "(", 
      RowBox[{"1", "-", 
       SubscriptBox["s", "1"]}], ")"}]}], "-", 
    RowBox[{"4", " ", 
     SubscriptBox["s", "1"]}]}]], TraditionalForm]], "Output",
 CellChangeTimes->{3.919559014849588*^9, 3.920422380573347*^9},
 CellLabel->
  "Out[129]//TraditionalForm=",ExpressionUUID->"3efd230a-1be4-479e-8e14-\
f5b2d1b52f1c"]
}, Open  ]],

Cell["... in the deleterious reversal quadrant:", "Text",
 CellChangeTimes->{{3.918570129512148*^9, 3.918570153735223*^9}, {
   3.91857044693666*^9, 3.918570447254367*^9}, {3.918653974468648*^9, 
   3.918653988490197*^9}, 3.918666091108614*^9, {3.918666190339989*^9, 
   3.91866619124743*^9}},
 FontFamily->"Palatino",
 FontWeight->"Regular",
 Background->RGBColor[
  0.88, 1, 0.88],ExpressionUUID->"af33b7df-8976-442b-a2b7-b04b546e20fc"],

Cell[CellGroupData[{

Cell[BoxData[
 RowBox[{"relC3del", "=", 
  RowBox[{
   RowBox[{"C3del", "/", "areaTotal"}], "//", "FullSimplify"}]}]], "Input",
 CellChangeTimes->{{3.918570323809241*^9, 3.918570387283041*^9}, {
  3.918570530163061*^9, 3.918570551770578*^9}, {3.918742246789772*^9, 
  3.9187422475644608`*^9}},
 CellLabel->
  "In[130]:=",ExpressionUUID->"6da0377f-e80a-4e49-be87-89806dd4ad6e"],

Cell[BoxData[
 FractionBox[
  RowBox[{
   RowBox[{"2", " ", "s2"}], "-", 
   RowBox[{"s1", " ", 
    RowBox[{"(", 
     RowBox[{"2", "+", "s2"}], ")"}]}], "-", 
   RowBox[{"8", " ", 
    RowBox[{"Log", "[", "2", "]"}]}], "+", 
   RowBox[{"4", " ", 
    RowBox[{"(", 
     RowBox[{
      RowBox[{"-", "1"}], "+", "s1"}], ")"}], " ", 
    RowBox[{"Log", "[", 
     RowBox[{"1", "-", "s1"}], "]"}]}], "+", 
   RowBox[{"4", " ", 
    RowBox[{"Log", "[", 
     RowBox[{"2", "-", "s1"}], "]"}]}], "+", 
   RowBox[{"4", " ", 
    RowBox[{"Log", "[", 
     RowBox[{"2", "-", "s2"}], "]"}]}], "+", 
   RowBox[{"4", " ", "s1", " ", 
    RowBox[{"(", 
     RowBox[{
      RowBox[{"Log", "[", 
       RowBox[{"-", 
        FractionBox["2", 
         RowBox[{
          RowBox[{"-", "2"}], "+", "s1"}]]}], "]"}], "+", 
      RowBox[{"Log", "[", 
       RowBox[{"-", 
        FractionBox["2", 
         RowBox[{
          RowBox[{"-", "2"}], "+", "s2"}]]}], "]"}]}], ")"}]}]}], 
  RowBox[{
   RowBox[{
    RowBox[{"-", "4"}], " ", "s1"}], "+", 
   RowBox[{"4", " ", 
    RowBox[{"(", 
     RowBox[{
      RowBox[{"-", "1"}], "+", "s1"}], ")"}], " ", 
    RowBox[{"Log", "[", 
     RowBox[{"1", "-", "s1"}], "]"}]}]}]]], "Output",
 CellChangeTimes->{{3.91857036282894*^9, 3.9185703908565407`*^9}, {
   3.918570543293407*^9, 3.918570573594125*^9}, 3.9185738197731028`*^9, {
   3.918742227880278*^9, 3.918742247892483*^9}, 3.918745516947138*^9, 
   3.918873791606358*^9, 3.919271831984881*^9, 3.920422380755021*^9},
 CellLabel->
  "Out[130]=",ExpressionUUID->"84d5ddf5-d2d2-4a12-88bd-da27a8de2347"]
}, Open  ]]
}, Closed]]
}, Closed]]
}, Closed]],

Cell[CellGroupData[{

Cell["Figure 2", "Subsection",
 CellChangeTimes->{{3.919722140966876*^9, 
  3.919722141684176*^9}},ExpressionUUID->"ca94996a-e701-4167-a471-\
621ede4307f2"],

Cell[CellGroupData[{

Cell[BoxData[
 RowBox[{"Show", "[", 
  RowBox[{
   RowBox[{"DensityPlot", "[", 
    RowBox[{
     FractionBox[
      RowBox[{"s1", "-", 
       RowBox[{
        RowBox[{"(", 
         RowBox[{
          RowBox[{"-", "1"}], "+", "s1"}], ")"}], " ", 
        RowBox[{"Log", "[", 
         RowBox[{"1", "-", "s1"}], "]"}]}]}], 
      RowBox[{"s1", " ", "s2"}]], ",", 
     RowBox[{"{", 
      RowBox[{"s1", ",", "0", ",", "1"}], "}"}], ",", 
     RowBox[{"{", 
      RowBox[{"s2", ",", "s1", ",", "1"}], "}"}], ",", " ", 
     RowBox[{"PlotLegends", "->", "Automatic"}], ",", " ", 
     RowBox[{"ColorFunction", "->", "\"\<IslandColors\>\""}], ",", " ", 
     RowBox[{"ColorFunctionScaling", "->", "False"}], ",", " ", 
     RowBox[{"Frame", "\[Rule]", "True"}], ",", 
     RowBox[{"FrameTicks", "\[Rule]", 
      RowBox[{"{", 
       RowBox[{
        RowBox[{"{", 
         RowBox[{
          RowBox[{"{", 
           RowBox[{
           "0", ",", "0.2", ",", "0.4", ",", " ", "0.6", ",", " ", "0.8", ",",
             " ", "1"}], "}"}], ",", "None"}], "}"}], ",", 
        RowBox[{"{", 
         RowBox[{
          RowBox[{"{", 
           RowBox[{
           "0", ",", "0.2", ",", "0.4", ",", " ", "0.6", ",", " ", "0.8", ",",
             " ", "1"}], "}"}], ",", "None"}], "}"}]}], "}"}]}], ",", " ", 
     RowBox[{"FrameTicksStyle", "->", "16"}]}], "]"}], ",", " ", 
   RowBox[{"ContourPlot", "[", 
    RowBox[{
     FractionBox[
      RowBox[{"s1", "-", 
       RowBox[{
        RowBox[{"(", 
         RowBox[{
          RowBox[{"-", "1"}], "+", "s1"}], ")"}], " ", 
        RowBox[{"Log", "[", 
         RowBox[{"1", "-", "s1"}], "]"}]}]}], 
      RowBox[{"s1", " ", "s2"}]], ",", 
     RowBox[{"{", 
      RowBox[{"s1", ",", "0", ",", "1"}], "}"}], ",", 
     RowBox[{"{", 
      RowBox[{"s2", ",", "s1", ",", "1"}], "}"}], ",", " ", 
     RowBox[{"ContourShading", "->", "None"}], ",", 
     RowBox[{"Contours", "->", "8"}], ",", 
     RowBox[{"ContourStyle", "->", 
      RowBox[{"Directive", "[", 
       RowBox[{"Dashed", ",", " ", 
        RowBox[{"Lighter", "[", "Black", "]"}]}], "]"}]}]}], "]"}]}], 
  "]"}]], "Input",
 CellChangeTimes->{{3.917820287752269*^9, 3.917820351378051*^9}, {
   3.917820589307891*^9, 3.91782061591488*^9}, {3.917820647819581*^9, 
   3.917820667271367*^9}, {3.917820697683326*^9, 3.917820774775379*^9}, {
   3.917820889922932*^9, 3.917821184202451*^9}, {3.917821218944495*^9, 
   3.9178213840195932`*^9}, {3.917821416666306*^9, 3.917821514346279*^9}, {
   3.917821587050023*^9, 3.917821597206086*^9}, {3.9178216350118303`*^9, 
   3.917821698937208*^9}, {3.917821786010753*^9, 3.9178217925541897`*^9}, {
   3.91850168196629*^9, 3.918501739720979*^9}, {3.918501808403379*^9, 
   3.918501966157833*^9}, 3.918502000022547*^9, {3.91850216419656*^9, 
   3.918502164794643*^9}, {3.918502233825701*^9, 3.918502349596298*^9}, {
   3.918502550619977*^9, 3.918502566512496*^9}, {3.918502626427746*^9, 
   3.9185028025732727`*^9}, {3.918502843099574*^9, 3.9185028722635317`*^9}, {
   3.918502952403606*^9, 3.918502972211173*^9}, {3.918503045251119*^9, 
   3.918503057306848*^9}, {3.918565804374071*^9, 3.918565956498466*^9}, {
   3.918566023743813*^9, 3.918566038914215*^9}, 3.9185861824372683`*^9, {
   3.9185863812926702`*^9, 3.918586383436949*^9}, 3.9197072150334*^9, {
   3.919707246180358*^9, 3.9197072613865027`*^9}, {3.9197221547962933`*^9, 
   3.91972215552201*^9}, {3.919724762766255*^9, 3.919724763101279*^9}, {
   3.919725366667718*^9, 3.919725444392336*^9}},
 CellLabel->
  "In[391]:=",ExpressionUUID->"9cb6b920-7997-4e22-adc2-8ba4e62bcf3c"],

Cell[BoxData[
 TemplateBox[{
   GraphicsBox[{{
      GraphicsComplexBox[CompressedData["
1:eJyFWguMVVcVHfoxrdGgWJNKYomvtJFGpcEaoYncKE0KpaJCY7C2RmlRJLQY
goqN9TM20GjblNemmPpJIRaSolYm5dMWLDOFkTJQYIDHMG8Y5s/w5s0bRCCV
8pG7915rzzlvbmxI7+y7z2+d/Tlrn3c/NW/x7PlX1dTUfOLqmpr0mR8/48q/
5qnhsy4Jnw18Fjc9cuVfE5/Wj095XSzwqe2KfNbIfx18ar8uPuWR7+FTu/Xx
Ka/Hn+RTxx3gU5ptGuRzc/r/y0N86jxXJXcUVjSen+44F/x19NNnV9cT55ON
5/fPHbebOOecWvLB78w6QJwPPZ72OEycqba+6Shx1q5Ke7QTp663kzgPzB03
dmBaN3GK+FAvcXb03rD1j7UniFPX53hlOfWOd9mUayeu63C8t115MUS8Y5IU
7v7pDcQLfMCrG7KfeGW43kPEq+oW4v3cunSFbcT78SurXTUn264fubL6DVPd
rk+l4h1uV9m+Cf3Eu0LWVyJeWc4NZeLV/a0Q75/SF8Pwbm+asGwK/bMuuS+w
X0Nyp+EDXtn+x1uIV+drI97StNTix4n3h2KPTuLV993E+7X6dAG9xCvrufYE
8ep+Ot61YnDHK8tZ4Hh1vxxvup//Jt6ctp/eTLwPm38C7xfMfsALfMAr6rnH
iVf9vZN4t6XmPdVFvMAFvM+YPfH+TCoWHK+Yd5nH7c7UvGM9bmU5Wx3vC7IA
x5vOfnoYXtmu1gLxLrX4A97bA/9sSgbMfsB7n+ED3nS1Kxq7iPej5q/Aq+vq
Jd69qTknniDeT0sA9hPvk+a/wNuThvMqx3uXJBDPUy/JAhzvuSuznxmGV/xj
UZF4n7D8AryIP+BdYP4JvFvNfsA72vAB73zxl17iBQ7g/ZDFJ/A+YPZEuzrZ
P8d7tcUr8H5LAszxviILcLyy3mF4F6XtLh0n3nuC/NnAdYXnUTfxhudHgfYD
3tdt3cB7Wf47wXFnGg6M86z8USLeNsMFvDn5w/E+Gp1Dr8kfjjftf24Y3hsl
fruIt9nOB+AN7dWUzLL8ArxhPi0kTeafwPthsx/wTrd1A+9vzV+Bd4fFJ/B+
wOwJvF82/wXe31g+Bt5/ygL83E1nf28Y3p+nBl/ZQ7z32/kHvMADvPWWP4E3
zC+FZILFH/B+z/wTeFea/YD3HcMHvO+J6Hhvt3wEvN+V+HC8v7f8BLy7ZAGO
N539v8Pwtku+6iPeLjvfgfd6sw/w4nwA3jDeCtH5WEw2WvwBb6utE3ivM/sB
72cMH/Deb/EJvL80ewLv3yxegbdZFuB4Zb3D8H4l9Y+bTxLvQuMvwLs8WH9T
ss7OP+AN/a+Q9Ab5s5hcb3iA92aLP+C92/wTeGE/4H3C8AHvny3/Am+D+S/w
tskCHG86+4VheP8i+XmAeE8bPwPeMB828XwH3tAehWRaEF/F5EGzD/AusnUB
73LDA7zPm38C79/NfsC7zfAB7xGzJ/D2yQIcbzr7xWF4r0v9deMg8T5m/BN4
fxX4T1PytPEX4A3XV0hWB/tfTDbYeoF3o+VP4N1p6wdexB/wthge4IX9gLds
+ID3lCzA8aazXxqGd6GcR0PEO0rWdYp4L8r5MUS8NYG+OblgeuC9HLQvJldZ
e+C9ZHrghR54w/H6uB7gfT8Yf4DrAd7zpgfecL1rjD9ssPErfIb6er5XfuF6
4eNLdlNfb/aCXvnzAeolHYx1vZ4nBeqbzL7h+K3US7aY5vrN8r6d+sPmD+H6
O6nXfOn6c+IP3dQfN/+BXuuPPuqV37le651+6k+av0Ev27WkRH1F8oXrb5Pz
rEz9f8w/oY/toueX6/FU+78Z1bdrjO++YfLpqbJ9M709nuMtr2I98B+tdwer
1hHX21n+ofmgkfW48OHFPp/Wnz6fpO+z1fVtln9p/t4X1oPHGjm+8h/nZ3qe
VteTWf75vuz3wbC+rtnP8edGfFf5R3X9luXfyudbmH9kv587xPHVnj7+H8Sf
quulrPiYaPURxp+c7vctRzn+Ty2fY/yX5Xyurk+y4kvH6eD4ks82H+P4y22/
Mf6r4o/V9UBWfNZZvYbx56UOcksnx38h4mevm//F/DsrvmX48z0cX+rVR7s5
/lrbD4z/tvlHzHez8sMe4+cYX+rHzb0cH+cdxt9r9ov5ZVZ+Uf87yfF/l8Zb
TT/H32HrxfhHbH9jPpeVn/qMj2F80c8ocfxDEZ/oNPwxf8rKb8gvGP8bqTnz
ZY6P/cT4A7a+mK9k5cfwvJvE+gzjYz0Y/6z1h/5idH6CL2C+i8H5Xcd8i/7x
U/m+y3cF/LVs9zEuzzM+Cxn7Bbk24INl5h/IuG+A/A+LP8jbA35VTvaZ/0Fu
t3iBDP9AXtX7TfDXIT6h1/sg16vser1vc32HzQc98hP0eh/r+mskwVWo7zN/
gf5Z2w/oNZ+6/pNC0F1fsviCHvcX0KufuP6Lcn65/lS0P4g/6NV+rv+6dHD9
GfNH6I8FfHbI9sP1C2090J83/4Us9fdZ+Gfe8K+mrOftBpMrfMb2RPuQT6B/
PftpvVOpsjfaaz3dSFn5wm72XxPUB+4PaK/3l/so/0LmP8D+ej9QqfIXtNf7
50OUlZ8V2B/xEfsT2is/aonW38r+kyN/gL+hvdrtGGU9746z//agXnN/RHvN
Hx2U1b6d7H+3/DFU5a9or/mmm7Lev/Sw/7sW/7E/o/1sedEb7V8f+39TzqNq
f0d7zWcnKGv50c/+7ZG/nwnOi7yNd5LyG7KAEvvPt/2O4wXtNV+WKe8Whxlk
/7LhjeMJ7ZFPQvsNsf9Smy8r/tS/N6HeMz6ej+Lrlar4+3/8O6t9yMfzVq/s
IB+/KTXXsU3Ua3y9VcW/43gemY/n7b5yL/my/H70/A7qNX52MX/pfc9gFR+P
439kfp432fm55J8te6N42c/5cH7G/DzOFyPz9bzlgyPkK4Jn8UHq9feGw5xP
6//BKr4e55eR+Xvezjfn7zL8qJYoHo5yvvj3I/D3OB+NzOfhh87npd1zbZG+
nfPdaPk+5vNx/hqZ3yMenN+L++c9vym/7eR8cX0Cfh/nu5H5ft7yu/N9SS/F
Lup1f7o53yTxn0oV34/z48j8P8/fAzGf2HO850/NT72cL75PB/+P8+nI9UDe
/MfrgR+keB7xfKv1bz/nmynxWl0PxPl35Pogb/Hp9YHk082en7U+K3G+lqj+
QH0Q5+uR64W8ze/1wmfTAWo8n2u95nU/zoO4Xojz+8j1Qz66n5tUlf9Rv2G+
0xn3i1nnQfg8PVXiYfH6Kj6Wle9DfjVG/XfU9sz8HfKpMXqe3/pOZv4N+VNO
78tuPZCZP0O+lNPzZ8vhzPwX8qOcns/3tGbmr5AP5XTf29oz80/If3J6H7G5
MzN/hHwnp/FV05MZ/yG/ySX3puaY0ZcZvyGfyel9SL4/M/5C/pJLxqQbWixl
xk/IV3LJj9P+4wcz/T/0x0lV8Rn776Xgvnl9VD+sIX+B366y+xnIqA8Qb1OM
L0M/zuoxyKgH0F7va1yP+xnI4P9or3zX+Zl+z+LtwffRXuPY2+M9ZPB7vJ9l
+RP6L0XrA59H+9lW70G/I+Azzt/Rfq7xaejvjeYDX0f7B4J8UOH9DGTwc7Sf
F8R3Jfl21L894l/fD+K1knQF8e78G+0XBfFXYb0KuRydnz8K4qnCfAp5aXQ+
/CSIj0ryM/Nn6B8zGf6Kp7Yv8X5e3w/wvkvvjcp2f11mex3X25+335PRXv3X
2+t57N+DKP8usz3OK8gaP95f85331+PC2+P+HDLuk9D/muj7jDuj9nus/oGs
/N/732R40F/93dvjfgcy7qvRf7LNh/4P230W2p+y8xyy7qf3n233YeiP79/Q
HvdfkJ8Kfn8s8fdT9H/G9Ggv5p5Tiezn/XF/jf7IR6H9KpH9vP9LwX3GQLLF
/BLtkU8gTwvyVcnqW++/x+oRtG+K5EIQ7yXGP/p3WTyH9huK7Of9K0E9PGC/
lw1F9vP4uxDwpVobbyVlPS9WU9bvp+ooaz23nnJYL0P/ZtS/gbLGy1uU9feV
HZT1+4NGyrqfTZQ1nnZR1vy7l7J+X7Yvmr+ZMr6vhKzxcpCynoeHKOt5VaCs
/OwwZd3fI9H6Wiir/YuUNR5aKet9cBtlrb+OUdb4OE5Zv69op6zndQdlPX9d
1vjooqznSWdkD9fr903d0f72UP68bJ/r1f9dr/VcL2X9Hq+PsuY7lzUfnKCs
573Lmm/6KWs97DK+x4H8a9nfEmW9Pxqg/HLwfUut8Q3Xaz4rU35RDDZIWc8z
11+y+wPI+v1ZJbKfxxv4Q2i/10xutvumWuo1X71IWe/z36as7ryFsubLPZQ1
f+ykrPd5Hg8av+9G8eD+rPzZ42NIXhSj+dzflZ+5/+l53Bbh7YrW4+3VH92f
NB95e/U395+vBt/fwZ/cH/R8dH9SfxmI8Hh7/f7H7an8MLa32y+sN7H+V6N4
3B7F/27Ket4eoKzx4flGz6/WaH89H2i94vGs3/P6/ml97/sl9w2rPX709xGP
B/meaILjPxrcB9VWPdV/1kb5YluUH/8V2d/zr95/er59UOxzlLLez3k+VL7m
ePV7Jc9H6q/uD/L922jH+zGZ0PHqfZDbF78//g/0U59v
       "], {{{
          EdgeForm[], 
          GrayLevel[0.8], 
          GraphicsGroupBox[{
            PolygonBox[CompressedData["
1:eJxNmge0V8URh+/dR7CL2GOLJWo0djERNSo2NIooRLEioIBYALtRxCgIKhYE
EQUFRLGABZWIhdiwVzQqxIIVezcWNCaZj/n+571z3pydu3d2dva+3ZnfzP7X
6TWgS/9SVdXoX1VVU7R7xEO3uqreDX7FoFZB8apaybZ10Mq2iwWtFrRk0FJB
qwYtHrRE0ApV6mP8Bo5ZRVpMuQ19Ztz/lF8+aHX1LR30flDboLWD1pFHZl1b
5jkpbD4xaJngf6vd2PtrbcG+9e3DjvUch9yDsdahQa2DfqctjPuj9tG3kX2s
9figw4O6Y2OMWTJozeA/0MbNgx6LvvODlg7a2HGsaYsW69jSlnX8wW/EfKfG
Ok4JWiP4rbWVNW3bwpb2tuj+a8ieHvT74Ldxneh6Nua+KGj5oK2cB13t1Ifc
0/GubdByQa2CmoKWjf6PXMeOQTvJY/uu2oSO3WyZc3db1rGHLd/vxdC3StDK
QbtUaQfjO/qeNe1py5o6+F2QOyvWNChou+APcA50d9amnYP2s2Xc/rbM08UW
ez9xHZ2C/hl2jAxaNair71nHX2yZ40DnwcZzYv6/Be0VfG/t4P1n6jvMvQC/
r3tiX23spR3M00NbsfG1mPvyoLXqtH0L13yE45Cbx54KWiOop+PQdaT6sPet
eLde0LpB54WNQ4MOiv4+2tgtqL82ofudkLsy6LdBx7Ww/Sj1HeCYjv5PvlDm
WNfU2AsD1Meabg26JmhC0ImuGRtPskX3ybZ8v1NssfErdZ8RdEKV62T8BbGO
84P6Bv9B2LoR5zLo4ui7KOjU6P8onq/mbHF2nQPdg10zNp5tOzDob7bMc44t
9g6q8ltwps/UHp7P9T3rGGLLHGcpyxyfx9ybB20W9O+gbYLaBV3omtD3jfwF
fqNLgi4Nusi5z7JvsPaOcBzvRmo39l6sLHJfxhyTgrYIusz32DtaW/ke38e7
64P+gG3Of2XQVfLYOM6WOS+L7zoy6LzgR6kPXeN9j71X217s//xibZ/omrB3
atB9QfcGTVYXdo0J3ZdDwf8cNm0ftF3QL0E3Be1Q59hxznltlWtj/PfafmPQ
TS3W8aN9dwfdbB/jW8U8t+Bvgm7zu2Pj7baTgqbbMs8dtth7i+tkfdO0heer
QueVQdcFX6LtwNkNmtnCrntsseVx7Zrpt7jZbzPJ78TaZjkfZ+iBKm3Fxn/Y
d5vfcqq2POh7bH/IFtvv9z26rgnbrg66M/glou0YNu4R9JR2oO9JbeX5CW3k
mfPRo8pz+LSy6H5WW7HrJ9f1WNBSoX966N4z6BllkXtOWdb0vC22v2CL7cvH
2Bkxbt+g/6jv5aBX5Pl+r9pi42vaxDzLxdhOMW6foLm+Z03zbFkrmIPYToz/
l32Mb7IP3DBf+7BrSui8PmhO8KtE2zV0dwn6dfD3RHtA0Bt+C9b3urbwPC1k
7o/359aJm8AxYJQ3lWWOBn5aUSL+EovBQOCNBiaiBZ/8paT//7RK7AJ+AH+A
ccAR4KIl7GP8niXj93tV4qbVHdPAasx9e8jMDplhdTN+Wsd362sTshv4jC0b
+swcv/N5BW1f13WiY21t2Ug55t7YZ7DMxtp0Wkl8A2bauyR+WuB44uDmVTM2
2sI5tvKZObf2GVvb+YxNYIkGhqLdRju29d369rWrmvHTtuoFM+wcdGZJLAUW
2rckLvow+meyL4K/pE77iIE7at/OPmMHWKKBcXZRL7isvd/iruCfIj7Uzfhp
16oZM+1eNeMhYjDYZ09tPbskHgJH7V8SU31cNWOgzq6zo7ruD5m5ITOqTluJ
3520tbPPDcy0X9WM4RoYCCzQwES0DaxECw45uSTmBi8y34GOaWCv/bWlm+/A
UN1c25CSuApsc220k4Iejv4Ho50ffVfUzVjqcO3rUSXmQG9Pn5mnl8/YdaTP
4KA+zt3Zcd1dx1HKYWvvFs/E9xO1tY/vetkHVgAHgQuO1abjfUZvf5+ZZ4DP
3Upis8+DH14Sn4HTsHugcj3VPbBqxkknVc04qfFMHCYeg4lO0b5O2oFdT0T/
Z6F7grgO7NDAMrTgjxElcRU4ClvPUg5bB/t8SEms9WXVjJ8GV834iedLS+Iw
MA9YbGgLW4dq6+zoXxDvxwUdXhIjfa0d4I0L/K6sqYHFznGOZ0L+25CfXCem
ONt+1jHC8dgK9rioYVOVOAS5kT6j7zKfmWeUz9g32uceJTHbt/SVxEDgtxei
/SnaG+rERKNdG3aDMa5U76Qq8QR2gRPGVc04aXzVjJOu1r4JPl/quAnaAe5o
4J1r1dvAZ1f5P7hEfWCoya7hyJI46jttAnvc6JibfUbHVJ+xaZrPDTwExvhn
6KmDptZp6y3KYeutPk9Q9taqGT8xfmxJbAeW6yMu+oG5SmImMBK46Q7XOchv
xDebG/2LB91WN+Ow6a4BTHJ31YyrZrqGe33uwv8lxv25yjg52liJfWCPWVUz
TgJzgIkeco6JJXHSHuI38AM44/XoawN2qnNtjAO7HCfe+Dn4fmKqhcG/hT8O
uluc+YBzY9+T6sUOMMIzvnvO5wY2es41PeUYfOEL2n23doGHrivpK8E8DSzF
+PvV/bRy4CdwVFVn/aZt1YyleEeh5+x411lMCDaapw4wTQNnveY71jDX8dj9
hnLY/abPHfHnoe+/VTMOYwx4ar62/iPeDwn6Ff8zcrtoFws6r05bqfEMEHf9
wvqjHa4M65zvfOA0cNlbwS/uuLWrxKpP+x07hUy/eLdM0AV1ylGbuTjaZeus
baxoS2x8Dl8TtEJQ1xh7PLgv6MDgB0T7m6D9gj9WmcvqHE9dYTVb/PHjwY9w
3pfdk+jZpM5cF/93cOg5IZ7XD7oqaO068+wNbPHZ7wY/XhneU2vAz4+pc75F
z8Tf4H8fdE2d45nj42gn2n+tc5OD3goOqDNn6hVjTwv+j0FTgraqM0fc1hZf
guz3nsXe4KJ4/hNzBF0XtKXfku8KJvoh+BvVuZVz4i9vrlMvuv4b7TT1HAue
iXYv9kTwt0e7a9Bu2sje/zt7pc784A7fkX8sHfJ3Ofbo4M907BHER237s7Kc
ideDH9v4P6qPM/JGnViDb3xCybone7jUieGL5wcevHxvnRif/XpQndiHeuPA
EPwb+8X9yHvGvRv9NwfdF88H14l511Afc5CLvB/vbw16JJ5n1VmH5Iw8UOcZ
oSa5V0l8z1lYq2RdEb5PnZif2mMf58Cmh+vE+I19T8sZGaI89b2joz1EmzqX
xLvs7UfrPDvULTl/S6mf8wHm3D74dUrWFdnnnCH2AXtgn5KYnv4zSuoHSz9R
J+ZF7mh1bhLyx0R7qDKcm7b2/7ZkjQ57nq8TdzfOGy1n9qOQ+Tu+Mp6fqfNs
Uuc8Rj3YObikfjDzcUGHteBZC7HjpTrPO/VA4twsfeordWLnxnmj5Yx/Ejrv
DXqVvVBSJzj2X3X6Cmp6G5as73H2+wcdrgw8serg0HNQSYzIGR9tP/a8Xad/
oEaHP2BvcvY/C9l/BL3J/7akTvDkwKDu8huXrO+xzw8omUP+Rhmw6NFVnoP1
tGHTkjU0bHivTryGH7kk+o+oE+N9pW/CLxFzyT1Y14l1yoAn8VUbqf9E+dOC
/wJcH/R+PH9Yp7+iXndoSayJj7qwpP3o2aJkXYv+T+rEs/gv/Nnm6jxZfph8
D+1cIcbOrDOufVGnH6A+tnXJOhg+4avgHwv6tE7/hG58cveSOBWZr+vEng2f
SIsf+ybePxX0TTyfWiduHFOlL9xGe76r069Sc+tZEl/iD/8d7XNBCx3bs06c
+YeStS9kfqwTb+Irx0V/rzqx0/f6ZXzy99H/YknHhK/dXhv+U6d/poZ2VElc
iI9tX7IOBn96nTrBaVeUtAH+f3XivkZsoMXnn67+64lb0R6pPceUxED43iZ9
L3U2/HoH5fFD+CP8xg4la0T4Z/wxPhzf3rckXqR/Qkn94LHW4kHkzlDnXSE/
iLUpQ6zoaP9OJetI2LOM2K0RM2jx/z9F/7+Clg1a0rhDzWqQeh4Jmckl9YOv
Bgf1bsGD/V6sMuZ0Ur6tOIr61S4la0TsvRXFg4viDOc1aKWgG0rqBLv8xfbt
qvkZPMP+7epcqxpTDlC2q/I3lsRJxBrubvCxmxhTqD2xPYgBxCf8PHk6/w/i
Dr7+YP8vp+mfuTPijgY/ic88U5/Jncu76iSWHV8SB7PGs/V73IkM0Rdx7zDc
s9yo28PjE0boT6jbUzOH5yz/7FlgD3OXgR78Ejkm55paNHX1Hp6v0e5bashj
PSPUY7krwR7850T/jw9XWf880n0yXp666I/Bv0I8LVlLPMr/aVEne/g6/1+N
emBv/y+t3Nt841HayVnmDpF4vaj+Vmec43tzD0g8XWDchN+0yhhFrFrOb3+M
3591HOdaDlEP/1/u8ohxHxof4Xeo0tfic/GfqziWGLepOLNfld+1v9+Wuyfi
FLkS8QL+kCpjAnGCOEL8IibuXeV9GTy1pu7K8D/lLgn91DeO0Ab+p9zL4Oep
IbQXN06p0rfTf3qVGIZvtVaVdxn4auoD+NFT/Z5bi+WGV+nv8fWbuV9Odc9w
x4G/JX/voQz7BL9K/xVV+jB8Gb6ulf6K/JS9cIZ7o4M8/m1NvxXxegflZ1S5
Rwa5T7izYF3k3b3Uz57pqAw+apo4grxkKX0OOSP+A5+Cb1leH0JeuYv8S1XW
nDn75EG7y78T/E3Br1Yy1wJjgkU5o79E39Sg1YPWKInzOPvUpM9Rhn07xP0J
ngTb4QfIy4baf0tJjEtONtsWPPtffDJYoiSWHGb/2iWx6Fru+eHu8zVL6mxT
5bkZ7NkhpztfGeqg5GbgU3DhhfJgyBHuec7ICPf8eiUxJ2cH4Hw32Cnof/j8
oHVL5l8XKT+jJO4k55tj28j7LpGfXhIrYwc54Ej3+QYlec4XZ+pS+3fy/zg7
+HtKYlNyQfAzMpzfufaBVeuw875497uS+HGU/R/E8x1BT8bzRiWxImeN3J8c
H59TYuwDwf++JAYkTwGHguvGepYfKpnDkEduUhL7cZapoY5RHowDjvrKMz7W
MwsGm+iZnVUS7zJmgfq+0LeM9yxvXhIr4k/IT6+2vynsfCTebVayBnmNc5Fz
XelcrULm8Xi/ZdCjJbEmcmBg9B/tGcce/AB4Byy0CH+VxIT4jffch/zPqBGS
34LjwGiT5X8Vcz0dMu1K5sKT1AnGA6sN08/A4zdah/zz8e6P/D9K4k70kude
rwxYDrw1Rn9yo2d/25L4DT9DvXCKNs8piefIfbcpqQc/9mxJfIkc+fJN6gFf
j/ObU4djHLhvsbDtpXjeLmj7klgOX0oeDY8fe7kkhiO/p5ZG+6O+CJy0UP82
TfnFQ+erIfenkhjrNuXBjcjgx8BmjMU3kmuDr/BR1MbIw8FxS4Se1+J555I4
6077wYfgJPwkef10bdhRfoY+8C51dlA/Z+qNkhiOvH/J0D8/+F31Z/gpfBQ4
CJyEb9ytJO7CZ64gTz9+Ed+H38OH4dPwl2AYxuKLwLlT/c5v6z+RA7eB38CP
75T0ueTvSzdlLo9efNuD2kMcI1fHBw7VTvJ3fAr7FH/ZV3lyefwffnAx9ZDz
4ydXdt3MO1wZ/OS8kpiY745/pk6wnGefvOrQKjEFeTu+Ef2PObafPLk8fhT/
+KF+D9/zm+CXacr6A/7+ImXI3xfoV/Gh+DN8Hb4TP0ofPvvDkn6Yd2AV8Ch4
BmxCTo7/ROezznusPHn6sk3pAxv3YbT4f/wovhh/O1KeOkBb9W+ibyfv3yz4
5ZoyH8fv4qvBsvjhNk1ZH8D3f1rSl+IrwTLk/PhbePANuf+hjgU74Y+p35Hn
jlQGe4gb6CN2fFzSt+M3iQXUA/5UJX4Aj4LfDpMHS4CzqBHgn9EPDgODEROw
nbiA/0XfasojQz0Bn40/xZdeKU9ej59mTcQHcj7OMOe3bVPWCogD+HywNfHi
cHkwHtiNWgP+HF+OT6cOQJxh3GfO9Y7zniBPXQI/jW/Fr453LLEAfAf+I8fH
nxFL8GnLN2UdgGdiCrkBPr+7PNiVeEBcwBd+XjKm8IxOagena+dHzjVJG6gV
fFkyvuC78a34WGICfpw+YiAxjtrJPviKpqwDEK/AruQkYMvN5YmJxCnqBMdU
iUOpKQx33i9dO3EVHV8pQz81B2IL8YPYsWJT1g0ad1q0xCliDbWEv1aJpzh/
7xubyHmIU2BYagrEl69LxjXWdr36qVf0UL6d/d8772ny1CKIV8QbYg2xhdhE
jCUeUZM4v8p4Swwjfq3UlPUKnolRvzj225KxkvHEQfI3YmJPeTA2eJm6AH4e
jExtgpgFTia/AmN/VzKuNeIWLf6YuEkCO7ZK30wsxD8Tl4h5P6gTe6h1rNyU
9RDkOqif/X+L8tQ94MH9jCXmEM+IO8Qi4hP1h9vlF7qHyVXYV/jc1i3iJPGV
WPlDyRjKO+IseeZdxmJyyhuq/A7MS23kSGXIC5h3KeeaoT3ULhaWjKeN+LeM
cRX/T93i71ViT8ZSu4CnlkHcJPYSm4m/qzZlrYNn4iz5LbH4KHnyDvIM6hfE
TXjyEOoYxEbiKDH0Hnny/Z9LxmJqG8Ro6hmPGovJjYmnv27KWgdxrLf91C2I
pfQR18hjqGu8Y9wkDyQO0k/OQ62DfIUchzo8v6shp6nrxADkNsRW4iY5BvGU
37SQlyxRm4uUjMX3qPMXv/Py/t+RIW8hJhKbyMk3NU6RYxCbiFPk2MSdkfLE
Mn4HQs6xUp2/rwDXr17n7zrIP9ooT/5ATCG+kEsTRy6X31v/D+7Ht/fTBmIu
/hYcj4/ltxBg/3XsJ1cndqzSlLUL9iI+mTwfvz1AGeLC1fbj27mLB5tvaD84
fmPPNT6B2uMk9/zp+jcwN34Mf0Iejt/jXh5MvbX94Fp8y6J6Z0k9nE1yfs7d
KY7d0rmQwY9xtw7Wbl/n/6WDew8Z8DTnmntYcOXe+pMdPKfT5fEt3B2DYXe3
f0fPBXfZ4OWdPPvYM8Wzs5NnbYb8bPf/Lu7ze+Q5F9y3/Nn9yT0vOHT/On9r
QR6zaZ21Me6McFvsW+5B362y3UMenbu5t+nr6N4mH2eONT0X5PnU9JiT/ve0
YS9luFchNwb/cL/JMxiPvHtv+1nv9voc8N4+7ived5Lv6xzviTP3co3sw07q
5D4C/AM+AXdxNwSmou0szxnhTvRD+/fzvIDBuCMA/3CXCg92ou1iP3xXzwVn
pKsyYCfuLA7Whi6l+R6WfuzhzoS8sXGXcYB7foByyCB7oP3gn27Kc/cK38Az
B8uDYQ7yHDH2AG0Ai3Z2XYw7WBnuXrm/AIeAhciliRcn+Y5+3h9mP7iC+4Vh
4gTuKb9WhrHgDfoOt5+2u/Jgie6eI/qPkAdHHeJY4ntPzyB3DvDEZe55eQYP
8P/Z1/8XZ7aX/ds4BnnaXuohvoMpiafc/8KDATgL+Hp8+sv6Nb4573t79qnr
k0MSE4mtfT2/nGXua4nF3CGQKz5SZQztJ8/7Pspwr0qtGx9O39Hq4bwMtL+D
891lfD/GM87vHKhX4/Npyf2IU8S44z3v+ATuoRcq099++vrZT4zDhrf1Ff3V
SWw9Tp28H+j5pZ7Ob/74vR/nnXvl+Fv0OyJ+X0Ttmt9w8ts5avK0J8tTU+aZ
O+VllON3ntTskeE9cvyekt9SknNRx6fOvLryjff8xhJb2mvPdrZ/lT9DHhlk
T5Onj3fkcRuri37mOFX9zHuG/XynY/3mjD1T/eRTZ6qHe9izWvQPlqcPnpwL
nnsF7hT4rSC/D+ROYZBj6SefOlv5hhy/J9xTOfq62c9Y8p1h8ugb0qIfnryM
Z34vyLg+8n2d61x1nqs9e/n+PGWGyaODlmdyK/Ka4fLcpfJ7Oe4++P3eBfIX
yqMH+Qvlecfv6vhNHe9HKH+K4+G3c73tlWEsOVRfZVgHec0I+4eqk/sUbLm0
BY995D5HaCv6R7lXkSG/uFSZ0e7jy9V3sTKsfbj2n6fMUL/5uX5n9IxSnnoy
uI28h9yBex3yF/Ty+zbmmSx/ne0Yedqx8tg4WnuuUAYenVfIP1Tlb78ediz9
5Cl32s/vwfh9Gr9Vo2+cPPrJWcbJ0wdP/nKdYyYrM1adyIxXD5h/vPKNORpz
XqM91Hn5jRS/j6KPe1ByBMZOUJ7fkFCDAl+A4ScqwxjqxXMcO1Gd3GNeK/+w
MnyDCc6LTvRMVgbZ69QzX3vesp0if4M8MmD7G1rwjCWnQM9keWSR6aLv5M4S
/7lUU64luhfV1Kinge3BjcQO4gs1OGpx1PCouU1ThjuOafZTr6MWRh0M7L/o
bqLKXGGq/e8rQ/2Pmhk1LnIE7gvA69ScZtuPDPUo+sHw1Jmnq/MDeep51Mzu
UOYpefqpod2ufmp+t7m3yQmooVGnomZ2p/NSW5th/0fy1NWoZZFXkFNQ36J+
tSjX8FuxB6i1UXOjFsU9yEz5NvLIz3EsOqnRUZ+iNvWJPPU88pi77ad2da/z
zpVHht+cUDehLvWxPPWTWjupXXEGR3l+qa9QdyJnIXeh5kZ9kprWfcqTM92n
nvnKo586FvLUn6hfPaieIk8/9U7qSOQyC+SpgZHfUC+iVkPNCJ76E7/3oI5D
bYnfojykPPWo2eppkkee/IYaC/WQzx2LTmo21HAa9SRqTdR+qCORD5ALtJKn
n3oU9R1qO9SHHtOGT+WR/0aZRXcY6ie3Ird43LHUerCHuhE1Dmod1G+oBT2r
ndx3PKMM66PWybekrkMNhzyLfIu6DXWVfzuWOhl1nheU+Ul5+ldUJ/a0Vob6
EL8/maMN5FjUcKh1UL+Bp2ZDTYYcjPxrMXn6K+2n/1v1YA+1oJfV86M8NSHq
KOS55HeLy9NPzkfthXoIufDchow8dRrqM/OU+UmeWg51FGoj5JXUV6i3UDvZ
WZ6aBvWT15Vpozxjl7AfefAvOJh8kN94UBOhZkNd5E37V5ann9yR+sk/q6yh
wN+tn8OX4a+WVCf9C9WJPa1dL+u6Rfl79QfEhnP0N/gs/NV0+Yf1bfjB8xwL
jy9EBr+GP7tJPffpn/BN+KUZ8k/o55C/QN+DT8FvMJY7kkX+vKSP2Mex+LWG
D4PHF1E3fN69NEv5Rv0cnc/re/BTl9kP/6q+gb2NP6F9SB7/gZ8a47nn3HJm
8Q2c+as8F/Dve3a/9Hw9Kc+ZXnQ3V/LMPaqe9zyv+JFr7IfnHPM/+cE99rRj
OY/sa85J5R5nr//o2eLsTXEu+IWem+/c/4tqwqXZH8DjH15WhnP2ovo5g/O0
obXng/Nzq/9H4tyFjqWf8zTLb4WfZl//5N5mP/7s/pxnP2eFM7HQfche/o/7
+Q35ldynyHCe2M/EaWL0NHliMnGJWNWIOfDErLu0kzj5vN9qrHuJGDPK/zsx
AP9PjAU7NmI+PHH2fuWJLdSKuQchD33QscQifDy+nliBn8Zf42v53+FD8Z/P
yLfTHnwfe/UFefwo/3d8DecR34aPwxfOtR//9JL9+D2+Ib7jTu0HK8z2m3Pm
Oe9vyeMnOFPgJGqgfEMwUCP+w9d+N/DKU55xdII9Xncu/NnjrnGC5xf5Np5H
sMJKnjUwx+p+K+JuIybDE3/5bsTLBX4fYsO3fnPGzjUOI0M85dsSFxtxD35T
9zNjiSkztWGO+5mYsZPfE55Yx3khPrX3XPO/I0bznfH7xIQXlCF2vWL/7n4H
/HjDf8Pjz9nD+G788/8BUflJQw==
             "]]}]}, {}, {}, {}, {}}}, VertexColors -> CompressedData["
1:eJyVW2lYje/XDZU0qdCgJCSlKCEhrUjJUDSoNEiDTJEoP5IpczQITZIhqQxR
CJWQSqV5PM2deXjOUZQpyf/2fj8f3uvy6XHcZ5917732Wuu5zPALdto+VkJC
QmOchAT5IxGw9aOrfAYfk4citKWsRHhglfb34RYh+mv1Nzv85mNZ0v24Dh8R
Dnn/6NFeJ0Te0SjnLe4CzF/yTnFBpAjlMzWvuy8VYoxX4IllbwT4E6ExsCdT
BD3VsBT9OULsPbw1stGAAs3L+Yh5nQgNixp29ioLkVS+03K6C4WuyMq0/eR5
xIYlgXkPKZxxrPT+EklBw/1kaQ55Hl7pnZe8jIJ2uXvjmpcUZur0WAyR504r
A8PnFQnQZ/yr79RXCpr6uh2r6kVgh0zBtHkCONcY5iaZCXH8V8uym+T51PPF
Vfcu8KHlERBzp5eCR+X4by4nRbiy8wmj3pKH1Z7n1ibvp7DoiY6mt5YIF02q
ZVoecOD0LryN9VqAgGvcudcvCZGrdP3E42gWtJqnqkzt4+HVGB9NqwAKl1Va
XsXL0OG1/WVM8xw2mgvTj95Q5yPP8+ejPH4TUuYu3K25k4ehcdPyr/u2oWEg
4HKnsAoN7+49+mXKgPU3g7wDdTz0974L9AvlI8t2T98zfzbuHtS49mk1hYoI
dlr0Gwo5k6YMb4/i4ts1i1N3/IQweWtUoRgshFNd5iuZXh7uQnL+l+9CZM+b
ouVzTAhFYSJ9tJOPMw37921wEaFicfn3DxuFcL890V6yRACDfHtnk2wRtg19
TlmvJ4S2ss2QmTOFltCw3cEE5wV9FSeYjykY1TulG6WT+5pScbmdPL/emZFU
LBRgKH35pQM/KZQeTChaR3Ae1lykUKotwCPV/DglVSHSp27wccsVIXuJWmSP
JB9zV9Sum5tEwWzOj/IRiMAL8iqpWsbFRfdp4Vk/BcgYcnj9PE9I6uWelpdi
Y8fdlJ9tf3nQKrlpN+EwhdHRaq8vq+mY65B3u4Xg7JBsoZtKcL555urbfILz
G61M7384c9bL1P/DOer1la5/OOe8vle2exwdto9n9Zb0syFzv1HSf5iNyqvO
jhbPGAjIfi2ot+Wj+AhlHzbAR41sRdNLLgtfFpyZFCJJYcqtFCrhOoXTOTvb
ttE5cK3ay+LICvH5dGn/VXMh3qVtXWIZwsM33hrvoFohggql/edeESJzR252
11U+qq+UBT5eKkLftIuLy7yEkFk3T253pgC7Vsz7tfWWCHWuu3erGQphFVVU
e8aTgmqX6f5wgrPmsc9hzckUpn4PXtVTTEGerbdxlDyfeffl0fZsAW47nxsx
myvEYu9Lny4T/ONzdttG3+djJCg9DOTzTte+hdn6idB4cO5hjzIuHof2fPqr
SqFk+rm1uZ+EuBHb8V9zABtV3zmXVkznQ7o3dMeNSxS+eERLZp2kI1XncV4r
wVl6V0v1P5wPuM9vLCA4/+7aMiF8Fw8ZZ57tfr+1DYnB86dqsqoQt+DvgszJ
dGgsMblnaEzw+zOccjeTCRFfoNZsSIf9Aru4Sx1cTChZ+bApjIdPxZKqAauY
CHi5lCNXzYeRUn7PQLgAbbqijAQjNp7aeqwy0afw4/n3xkrCDxUpuasCpLno
rSpXnKYtxNDZBzqRq4WIpBrPHY7nodPnw/0nHULkeJtWG5F53TfbLqS2io8o
0aN9Q/YiJB1nbux2EqI8OGpp0F8BChWnNrW/FUFL2jRiqaYQdvez/XwuUsj7
stn+JcGZXSvxQtmQgkxfcNnTvxR011RucSE4F9gdm2GjIEDmdskPIgaFR8bq
svanRdj839fD9et40EuFT7MxhRrD6yHyDCFsxwaFGr1l40rng2UbLPmYaHTQ
60cahaIPB3e9LqTjcVdmaRvB+dfcfWE3Cc46bRWsYoJzjX7K6n/9HFb/cVwC
6ecnY+9FdJF+nmcS2z5xDR0ZNFpMswIT6+eUxD7VZiAtYnPSpz99CODX+06K
5ODI0vl5PkUcDIw9NqAymwGPaPmnkSU8HJjs0NQfyIeb85JuDSYTF6MinW76
CiD3aG7JDtIfSSuDvDeWsmHF13UeOEQhLcttdW4X6YuyF49vxHNxuPONLytQ
iDgjSfPnIUI8PBTBeyHNx6X7jwquS4nQ0fGLseSQEBsOp1ya4iqA0ipHVc9T
ImyvNNd6T/bFajmTM1FuBE+Hq/phBOf7k48Z7Cf8El9Q3+jeRuHBNdkabYLz
mcNGR1/tE2ADpz7TTlqI0C388TPTRVDwWxd78BPh7QWCcHU7cj+VtufZPwiv
5enXHlLj4PaLnD1S3oR/TVaM186jMPZaz2L973T4R95tpRGcDXqltdMIzs8l
/H+UEJyLku88FRGck0KWuzJ92rDWd5R7g1sFW8+U3omhDDS3LYvpb6Vjjys1
rn1FH0r3z+PpEr7/2qt+rDCUDUflqiIbNzYGthxu+s+ODmsb4YjpNy5UkqXU
LlzhoXodpE6OYWJ/k+BSZiwfjHm/xhtaCGC7unnWvecsVG4aXfyZL0DL99XW
OmcpXNix5L+maxwcSy8fnsskuCu76HOnC/Fo2kj6SjceToReWdRSKsSH/ezS
9utCzIx/aa9YyEf7LiVPXTsR7O1jVj3fLMRJC543ReZnW/d817kE56pZh1cW
TxLC743QRiqX7NuGQhFFnmtplB/a8EmA5lKLJX76QiTeO/ui5b0Is6J/Hj+7
ho9VsZF/6n0o3H0gJbJSEGGdFMuibC8HQysUj+8+yodFTc4qpTIKOpeuSv0w
ZqBA+SavneCccPZW+T+cjVpGJnwkOOfG3v95hPCGh+nC6H+8IbWefeYfb7hI
dSz4u54JH4ZAnfujD+3Kp3KqKrshcWCD31glOiJ+vJCXyWKBcbtMtW8NC3sn
fy/cRj63Mj51goYBF0W9PW/rk7kYkDpQ9MmWgTh7818sOg8W5vVtMef5eLJJ
qfh7NxOu6YXbWrwEMPkzKy5Ymew5Q0WT2hdseDydJbUrmPCsgfZOSRqFLdZG
td1JXMzQkv42a7cQ62qGb786KETjuJVfk4z4MPl+0PTKJMLPfGNrf7J/B1yd
q+MeCVBRbPrA5o4I0lZtWQaEl+OflWyOu0z49tqLi4UEZxVB6havWUSvKCmH
hZC/f1M+RyOa9PlM9q0JEoS31yvYxIz9j8Jn7pammTNFOFzSnqNfwoFmSVBl
RDIffdW/WbVkPvjzZgXq72LgeVTicAfBGdrmwbcIzhddErQ+EZyzG9SMegjO
7wxYsV+927DqjJblDXoVskqT7Q99ZmK2s12d+qY+rFlqmfWqpBMrzzYGmqjS
EZ1jTS0Yz0KUnVzk3QNM6HmUR4yM9iHq4069yf4c2E0f98f2KgdPX3YbFGTT
4ffLXeflRh5EfyMKb/bzcKFw6/pjFkz4+VS1R5fzEfB+YcDyMAFwcUqnzQAL
6/ccq6bLkPme09DkTnTAKq3hCqtuDpq/RbwrkREiNdkhCkuEoN0J8lyRzcOv
wNYaVaYQc5nOIuXzQrg+0b/Qv0QAzRMBr5cdEiEgWueaCYT470hMY9su0s+r
Eg9G/+OTluKXywiOaiNju4sUhUjpb3XaSXDu237LRcjjQ7hZ+XZuNAXBg/vL
Y80Iz2S9d86dzIVC0Zy0FS/5UAque+shoFDw166t+A4DTqIr8l0E5znZ9Wq3
Cc51x42N6wjOsz48cjLYzcMGJs/RjeBs0i81obCX9HNT1+oZe1lQNb5dfz6l
F/IHFF9Lze9AlpLQ3EiTjhv9135FnCV7L2BM5oNyBk4eFqU5SNHB2qsyMb6Y
DevztcaGr9koW7Pvw/tZdCxvGzom08SFT8WvCsl9POQW/6o5+oSBt5zRUSdr
PoYVk3SbhXzca+neqm7FwtHrQdP2Pyb67JufdyyZ28bNKrJ5puT+BJdalz+l
4Olc2WgjIcS4aw6thcY8sLNKTZAvhFKpA+tXqhDSfoFsF7I3M5kWVz+SvWn1
8tXSQbI3g1UeFBQRvl3XZR7pS3B+evLFIdOPFN40HHL/MUghwqKrcjXBedLq
nTMSDQRgClaFMgivv9MsGL64jnx+8tzMfdu5kGw4b5PTzAf3y+7bz0co5Ofa
fSpqZyB66WXtboLzGr1d7/7hzHauWNlEcE4zkCz3Jzh/rQi/2uPVBt7swCib
niqoPl+yJauRhfnPDbjVFT1IqvixMINPw3A2xzfPgY52p+flX6SY2HHr4vLj
Kgx8vhq95p4sHZbdom8FC4nukXnsoTaGjbGjJbazvvehIPuIvc9aLrbJHJO7
UcrFS5ts57ULGcgPO9JURPS50TnT0CdEn2+bUsttL2TiLqdhZMoKAYbzrcuC
BwTYFtWh8DOBjQC18tQdBPcpMiG8SbUUVL71V9nf5sK0a46ZxD4hTmyxdNUm
+9GZ/3baLH/Cr9su/smdI8LDznNyMduFeL1ctmcm8U2MRSZxSwjOOfKjj84T
3v7aO0dySgfxKWb7980kOMuWy8+ZtlOAp1ke05JfU5D6bVqoupXovcw54cHP
uVhlOzCm/gsfP/U+bOwmc3A8wC5TV5mJ4OBzJj0E58zrY3bdITgPNG1zaSM4
3zj69EI8wbnn2czfxwjOx7SfFU/troJ8mnZSx2w2rrd+nz+g1YP5Uy21Wnvb
wF+13tyfQcfzn9JqgXsZuGvzxDlWjw5jtc+2iybS8VRJa9VIEQsTpKInZfmz
cOjEarfjv/uw+/dI5O83HKRvLnlcLceFXqZDwcQyOkz2tV+eQ3jLYNwBlqIs
HyGWZqrT1jJxcpvjdftGPjboWOeFnBIgumBkubkMGyqqem82TqGwU/12g9Jt
sp9u6TnfUOXC1sEs4zzxM3dXXJpRtJb4GuuX7rVj+DhtOexZPk6EOOEQpv4n
xIHIaJpCkwBTjf77eeQJ4e1J1Oqls4RQrVv3QfY9hcltjQvGEJzLrRetSL4n
wJfKiFPt5D5Dld/+NQ8R4cO9wJH3Y3iwG5afeE9RgAjNm/EtOkKoqWd9+LmG
iaGYk6t6Cc6rfyQr3yU4943+DOwkOCf59lW9IjjfutvxdT7BWXfMdVu9LqI3
foje2Oxh4/SJiEsXo7thFBv5XW5sG6b+dC4U+jCQIzVVv4iiY4Zt3UrJrX0Y
eXL0jt4kOg4GFB5Y7cqCyZIlpw53MjFJ4eySRRJEn3iO/vSz5sA9zslz1S4O
7Pc9jb7qR8dYKafNJxSIHz1umFX5gIeBkphb8nQG1s5/rBEaQnj7xbOqci3i
exsvU8wzLGTT49fPbhBgxVC0YlEYBYvYP+sWJHCQYmMe00f0yajwnsCN/O6B
fdkLOjJ42GhvVN5KF6Ln+7LVOYS3u92mxF09KcDR5YezJ1wRodND8rOaqRBL
xt01rs2isHiXmTT9336kx0bq9gogf6vcK5OcS7ktnj1EdPVAbnbpQXseVAdG
7xgakrq6sg3SyL/P9XcNWn6cCfWkcJc+grPWetOCfzhnNccd6SU4J3zPe0Qj
OFteS1MVebbB66petEdnFdKkZQdV7rPRuProEeXJ3dimYHlhnm0r/qheGvjy
iQG2rEe/QQQdpUsvxPD9elH6Vm1FMtmPL8M2bL84QnScRszPkwFMfFxdPNFX
ko6u7WWdr1rZODTjd7hJOxtfDMqF8oRnNsdLcDULubg1KfOt3mYedjsdXGgR
ycCih6ePmmnwYbki4K7iez6YvQPhzUos1DbyHI0uC+DNeGx9bxWFIffl5nO0
OXBpT7eNz6BwNCG05P4vCsU/p95rc+BhsH+fdcF74veNlmttTRRij+L5khsL
CB/N5wywDoogsq9PcbEi/nTq5EubrxCctz/qeU9w1rn14ESrGgUfwXFraeLf
BRExAesTRGjNeUe7kshD5ZHz/B1rBEjZeqdhCfFXzTEz6Z+fMcGICg2kE5wX
XqnySyc4+27Wv8wkOFvbd94fJDjnbVvt9YLg7PvbyTCnowonT8w6eJbGxn3d
lqDOh10YfXfXRCKjBaFKkxf3GTBh5rTffDbZh1yOXnqtWQ+2lq1k3tWgY+PE
RRPCHzPRHqo978lvBhLaxwxPJXp7RVTEwJsw4t87nmxPdSf7eKT7dOq3PtxS
D81QceNivOcn/bJWLq71rT1zzJCBCyfu+R2t4GGbX2ml7l4+mg48NbySz8St
q5kTDM0FmFtzxcSZEuDdPYvR3MdspCWzfRfuIfzaP27BjhYKl8al9XMGuOBZ
dRW2EHy33fzzUz2O7EeZRXaf2Xw4mXtM+eEmQtT7SXt+2RM+OZeSlxhO4bnG
5CfpBOeXVuG2ZQ4U9K/OuvdLTogvi4qbV2aJEBY05oV+Hw+LJpoqevgL4H7V
yzqd6PW+WfKuU/hMbNix7zCD4Hy20k/uHsF56OTbNC7B+UrinnLZPTx8mfgj
8SzBedi4ZNdUgvP8AfcaW0kOPj/5vuGwYxei9M+vW6TRgt1rC2UcIpjIzThe
NKa8DzU6p9UPGndjyVM+NmuR/pwj2L9uBxOf+mNc76Qx0INH0Qfl6Dg5quOb
pU38ara6xhw2C7PDLVsO/+rDrlRsSfrKgfKPxO/Rjlxs6Dx1q6mTjsshwu1u
x3nQNmPGTtbhY7qpht87PyZ8n9NoBgI+XPdv/2CZIkDGBXuf6avZRH/M8tqx
iELyvJQSn2cUjPzXztOL4mJpYKX/ST8hBnWylwyTPRmvPBTjdpOPqSlnFeet
IP3ZJfFwoqcQMV7+KpcDKKQLZIPOEZz/KsrGSp2h0KTvVnmG+KTAuOCgjtci
fFy33nn1HD7iuyJMx50QYPzTzwvpxLc2q8QNPp3Ggvu8nVFMgvPkoeFn/3De
4+aaSxGc91cEfxVNZWDALKlY+TUPsx2zk6cTP5lfpKn4/iIXAZd2n/4cK4Bs
y65vz4e78OSSgr4t4Qf+8/hXvyVZcHge0fwsmImdNgendBJfYoL1im3JAiRu
ivo2vKQbS7cwFVUfMWCuFCZQvklH4baQdc8qepGaztndm82Fb+5p5KUL0BdM
C/wc2g07Dw9/bS0WPsu2nx7Q6cNYycgH7Sad0FNdsKz2NRcFkn8WnCR6L/ZR
cX9sbjec3t8xHvjJgmPX96+vjvRgW7W7mlswDbF3knIyK7moN3eXWPlSAGEg
f1GfqBvung0v9S6zsU4ufFna2m6sy4yXlUhuRUdi/9c97VxM0ewvHXonwPNX
G9p7DXoQqeL70P4bG3lMnfjA/V340nJgjNzaFphOTVigyefCaFFL8o0qAYpM
5h6P3d4DRqc8Y+5qDiSke5oiajrx+WfKskn2zYi5dvTai59cROXSkhY3E775
T/VD/+0eTPT6lHLqFAfxW/5Kf3TohO7kwVsaF5uwa6GOzXIZHkLWn+4s6Sb7
uHvUZkxXDwJjTSqu5nGwbNfJyp38Dmh5S39xFDZCJ35As0CNhw+zG/Zs4Qqw
+rfCyDfVXjyudxG97uBA9lBh2eGEDsxXeJ0pF9SIu8ZuLLM5PLx/G9Ig8UWA
0T7PJb2OvdjlZSdvPMJBvsSqvZ6OHbiyLn233phGxI3ftO6WGQ9zR5ZF3hgW
4EZXPS/8ci8yGleEHVfnImnS9pl9qh2Y4TZo9ux+A9YG/A0btOHB9aBpooEk
Bd2uadmV5b34s0TpXIkJF4KgKclvWe1g+07iGG5pwJZgndiFZG+0L9YyeKhA
fPy33PGBEn0ottAc9K/jg1YndzZjowjz3SYUTyD6fGNe7sxlDzgIdPLOtP1M
YdmnT1NqiA7S/D1L9JP4i/JrM++sJDxnNv9BvNldNnrPTu//ly99nn0+/Zpv
Gw45SC+nCatw4kvLX4G+AFETgxhP9ougoCz7nL1SiNAbiRsODhHeU/xtGakk
RHq+3x99VSYKzEf0JAd46PK0vWu4j0LM43NmbUQHipsXcTm5uHnJuFZqez+e
Dl/Tt3IlbxmweHMjbSCDjuAZiuv+5ZAmIxPY77a2QTSuIEKDVYXCk8mfNs8i
8zMlrL1wHtElJl/OupB5dEi4/OL6RD5mHgw2bD9F4dNE6zN0P/F5srh5PJcy
OFWG+De6msay0aI+2BXHOV2Z1I1Rp5opnwmeTKw4y/BpA1f9rG8ytwrXz9y8
ss9RgCkp8/L/WyeEZERMoMRHJpTLLLPr5vNx9a2axqbrFO7pei+ySROfu4qb
94q822caUljws3L20rPoxUHVugz51HZ0Tqv1/5cDCHk1Wv9ygMDIaR3J9Co0
/83OLjkuwDg55q9XhA+Db902MyN8uOROWdAzez7xwy72V4guO96d8VOyXXw+
KY5PLCy67T6vZ6Mk4MPgmtpuSM3fdGN+YBvWISw2juCTNvnPy/RtbZDYtv7v
Z34VKpPUhlwfEr44+DonMlKIOCU/i78hLIQmyPuvCiJ6ztIv42YhhWuZM0Nn
TWKIzfHE8RU99vfjZ+Vs/DyW0fugvguv4h/1fu5uwcYo5cPLCD50p5mFq8l9
VY1dvj6XXYXQCY76Jm2k/xIdy9puCpHluHh/QBkLgoIg7rEoPmxcS3+FER+g
FnRgefoG8XmXWD5sf3upXoeDrPf7Tp1R7UJLgMJL6eJm5Pf81npK6qn3tn/h
SPqZmrYr5j2jCp+c6PsSx1D4+6Rm/J5XQjQljj83oMrGhqV99juy+Mi+Gqit
SafgsMW45dxZ8bmQOL5tPOVhWbadgy8Kn6NVLnSCI2gY+5LehNKxbwKkia7z
F2UduUX65xbPaXlKXxWmdSyIMJ5EYbzxTutVFUI8dzNeOuTKhuPURcy/ZXx0
HyxkRA9SkL1qX1D/Rnx+Io7Pd6ruqrdI5cDS8smLGLVOpB+b0py7kOB58dw2
O1LPCukYQzVST1nUpJShniqsieIfPqFLYV53eSqtTQgTL6dXX66z8TDCXGTH
5EPbs0O5TkqIV9xDrqe/ic8ZxO0Li3UhulsqODhdMSYzuKgDAZY91h/uN8JY
s+NwBKmnQKgd85D4ONG5oZeZxC/nDttpXVxMIUtx+y1jrhBGZ++s7G8i37eu
/4G1hACr8lIP9KoJ8SnDX+aOkXg/Lm4fnZ76sLhayMHg0o+DM0M6MJmdONve
tBH1d30z7pN6Pr9bGexC6hnU+LoshfjKbJXCiQ62FM44r62y+y6E3okffV+V
OGg6/NrlC/F55ZoFH98aCOH1yGSmkb943ypu36Uu7Tuxl/h4mVPzvncv6MBX
g2nLD9Q3ICktNqKS1DNr1ZlD8qQeL/eJKYXEf1n5+fTXuVLYMD4ybraUCOYz
6kPG2nOgyozUcl4qwN8KZt3+5cS/1+fx9ZLF+ztx+/RKa7TVudlcxPUMWXz7
3Y7NN1zDlY814Jo88x2H1JO5e92YeqKf/f7LTpAg9XDkYtYp7aAQNyV1y8dJ
Ipzx1b8z6wIHwx+F83ZvFmD7jx6bwQ1CFD/9mHS1VrwPErev5bghedIWXPgn
HLl7pKYd837Vqcxb3ADraWnfP/7LO07d3q9D5r31S88cAzLv3omb7yn9R0Hb
enKk8UwRamba9XuWcPDy96GcJSECVN9M61uzVYhbcve8Q8ex0Fxy+0US2Wet
fyZTDwxFiHNLC3zM44j1Ea8vSL/xCeDhyN2jm3SID5yZkeq+cloftiVURA6+
YeG72561Hz4Tv57icEznAoWPXhuK77H4uKsb3pcpLcRfvYR29Z8MrP9y8s6n
SQJs2PuflryuEMd530PLHZmoj7k6ac4qASaPul34Qvzn6h/rZ33JZsJHaDi/
KFhA5vCno6e3EGce1CbelWBB+1V2b2yqAPfuWFzecESI05Y7FrI2s+DcTwnv
Vwhg2KtnUnFNCON2RZm32SyUDowZlBoS4H6kYFrDEyGKTMd3LR9hQXLZ1mUe
BHfPpR61Yz4QXhpbNrVwJRtqbC25Em0KeZPYNx43Et2yPmzDxFNstI5mfWEY
U3DbsDpOgyGEw3S7I75v2fBbP3yj2IrCE4vE+Wu+CDG8//6blyNsxLXEPnB1
pGAzr0u0REIEGXyTVF/KQfjgt6ePfCkk/N25VKQogpvJMbkLoRxEqtmalYRQ
OLZqa8jOaSLE3Fm+TeEJB9Z/gu+En+Jj/L3ppW0VxOcnaMicWM5AkiRj3I47
HNxra44YJDwRznt+4fS5dsiGnE9MIDyfYuuQZE543v8+v7SP8Pz1wv1707I5
2Fbs3j5GWoCXGy36Pma0Y6hhfas+0YepF89fs/5FgWX44LpFHQNxqn/863M5
mM8I6pSXE+Duf8ZHf5S2Y1jV2GTRNz4u604/Okx03c6HPrRENSYGlL8IR15z
sHV24LnJSsQvp+nvUyH6VNtFJqBwqgCuW0zG+ugTXrUsK/uxlYndJ58o6JI+
bRtzvVt9CuHPt/dr1Md1QKG5aNp7CLDXa3zzARD/bBpzwDeDCUr12iebKg7C
4mxYGuS81SUKObIziR7fwfi+JkAApVPnYpe4ClH1IqW+XcCE5eFBQ79GDozj
3t5Umy7A0vv3Z/GsOiCz1PM/pwsCeHqdr8gJEuI7dJ5uN2ah3Epz0RGi8x33
2iqo6AoQkXNrVa5PBwoOU1OYRG/QFc1lOojeCJlf/m7CQRYkVJz4UQziO+w0
zCYYkP0YIz898HgH5KZVmo/UEl6ih9YUJAnxcNHL+KoXLIxNa9uUKOBAe/SA
5p95AnCvc6qlb3ZgREbP7Dbh68/+2tFOOULsV8tKfPSDhfY8VnAa8c8ZRlHv
RKYCMDvkt10t7IDfiwUKNBkyh44K974WC9H7ZO8L5wVsNNk8XH97mEP01BX9
ziUC6AauFsp1dECHYazSqkqh/hleXfokhMpvZFoEsFF03JWfOpYLp+35rmUW
Aqh7m5/d/7MDAyWyDtdkuTj+cpbDo5UCGBmFW75X7cTWlZ/dLSYSPd3Q/tQ4
h4edBSn5dY58OBv3XjqtRof0EaWlL1lM1MSk9lGrmWBHrOl5uoqH9Mo0zxlj
iW/n/JngX9Artm8FT8KONJUzYDjfNvzgKTqqmuJCVh/sxaYLbM9iMxaGA48e
2y/Vh1XJ7uyKTrJXFQeWvPTgIXDjGw1NZYr4TPluhmyf2D6/nuOXqibHhip9
S6y5Sw/s68KKXRfT4F1Hy+PcZEPynNP5Qd1uTN9WvWDdtlYI/v5dfvkADy9s
vNS+T6dw1YWxzcy8T+xceCy3lxOM5aDSsbrYzqULCgMbYmOmtYB1wKkn3JED
eb+TNSO5nYi2lqZFzWxGSnnDKZMoHswrm/Ly5lOQuOJtMm97n9g5qpgx/cPW
yxw8U9jQs9m8E+skd372DyS+Y98Nw2VvOOjJ21m6s6kD9Ukly9dXNULOxC3t
3h0e3K79tnNcQeFPbWlgxZU+sXO3Uf3D9hImB70+0jV1pzswds/iQOONjQhS
rZ4wUYqLSZY5k6RB+lXP6vgnVgNcU2br8l/xoH7TdHHjeoJ/JH3qhOI+sXOa
T2+pM9fhIv91jhdfugPNCY0HxsY0oDMv44u3ORdfIyQLZFraYTXM+N5t1QAt
xqn00Toeys4ENiz2oPDMQtVngN8ndq5T7GrSozZwsSgmv9LzYTsSK1OHdko0
wJh3YXr7Vi7Ujcryo86245m6dwNVVo8gmaAHbA4POR1TD0XspGDcFLryxBS6
WB4YUiqTCNrHRcX+kLat29tRdUGZaXCtHmW0j3ofI7jQ0Jspyl/TDptdyqL1
gfXIj39QmvaHB+uF+8PvH6KwYmzzp3wrulje0A73zjAg/jf8h9mJGfPbsbOi
dlOBZT3kAueVv7rGxUmXpXlWqu1wsV4+rlqjHjvvtxydO5mPe5MNFz0/Q/RM
NGtc0h66WJ6xstFaVpvGxabqoElBY0j9pjuK9AfrcCHiJLUxi4tt0+KfVoho
kJ6qfmtXfh0CGb5uF+fywX1d8CMjnvR/nw01K4EulpcCU7b/l/OUi9aEpqLj
XTRYWZrxP5+sw9fXNovTX3GhObVry8RqGlomD9mpO5DnPx50FVrxoZ8D9Yjb
FOyXpZzwfEcXy2MB8id+5b7lImtvuczRNzRsi2TN/6tTh3PlfucPlnNhfKd3
ybknNAQrmR9q+laLUsnRmBJX4oet4rlmORT2bEkpgIAulvdkh0qeHq3mQmBl
sU0pnQYTo0w/u7pazL1gmr2ukfigpeMfKyXSoMFLeD/3QS1mPU3vv0n8ZmqD
XX4r8ZtnCvTjG4jfFMefuX7brp3Kp0PRwVfidQoDe0MVOrOCCM8Ftf9frmI3
ffzdf7mKyk4/s3+5StfZwUe+0nS8y8r3v3GXDaWgeUrq19hi+fP/m5+IO0dc
rmKVKvoU8JTw8Mq7Odcm9iL0pdbvaW7t6Gh20f6XYzTmpB38l2Mcvy9p+C/H
WKbR+SKV6PGXrh/3FWX2YeVXtnN9Q5fY/EQcb4vLVVzdHytMaWVDcOrGavbT
Llgqdmt9etSC2o6O9H+5QfHVjuh/uYFT3reIf7mBblP5bntPNlIrxw6fy+mG
ES9/jMriNmSnXjr66S0f6+wUy5/0UxjZIV08Lo8hNlcRx//i8hb+sgS7/BAO
OGsWHt8R3Al1/lxGbGETTD6cNPzn38eYb0z859+Xhd5d8M+/Fyzs5HQbcWCr
5z+Y9qcTrhlntc8mNuPzGoMweQ4fc2dmalwYL8Tgl6N/SocZYvMWcXtEbA6z
W01Gk/DqI5px5posoqs2+6YknG/ENwnvhC0ET7WM7WumkP7UNNho40BVoSTh
N1/zPgcNP/23zh3Xie93+a1zJjfBdRt/QQXB5ZeC0EdhOtHzLJeWC6uYYnMY
cftIXD7z8ebZb48mcbFPbdayZp0OKB4IN1XPb8AjlwMKqgTPRz5232JJH/6W
nDKazKmCU5tczOxvHFxacrOdRXg8cFOk9l21RiiuXLB9zAIBFmi0rllpJkTX
xgs7XS4yxeYz4vaauNwmPOyzsaE14RMlhLwqbocX8/00T+0G2G8dvyyB1BlV
zZp/nty7x4k5PwOZVbgRVS7xzoiL3Ev7dGRE7XCzHEz8vb0BwuzWJwXEVxYe
qg6dbS+Etem7fKM6ptjcRtx+FJfnpEq2JMzZwcW5V13DvqHtoE2obvV9WI9r
Pw0VBkmd07867/vo3QZ3uUNNU+hVWJzwjDm6meyLAxpGzYntWDdx+5ZFjHoc
mll8+/sRAfYsHX+i0F+IyXnnbqpOZonNc8TtWXE5T67PWg3v01w0GgpNtJa1
Y6aFk/9Kx3qcFLZtW0p8+qvnHnPMSJ2ssZ4hLr1VyP9aM7EujIuEpUqBWq7t
CP16WTouoh7lygdfvLwpgPnMz4OS4UQP++9oV3Vnic15xO1rcflPfX+QvkoK
F+drgzgL5dqhNFuR8VymHo4Hb5zcT+o0KVGyK/2Xb0Rj0VB3FQyafnWoxXLR
l8Syps9oR/OJlNyPhvU43fLaQ+K9ANueHnQdF0f87HSp8aY3WGLzH3F7X1wu
VD737sLiR1wUdvRE32HR4PjnWIZGSh3y7Tx6U0mdk+7X3tpJ6vx14lUOrasK
G2fqcB6mcyHDN2vd+oOG44tDR5Sa67BMW0vUyBQg4FbQ9FcZQjgP694L6maJ
zYXE6QdxeZGez23trUVctMxNfOtRSsOWJfTDq8zqIPFZ3fM9qZMbtXbVNFLn
jAehMf2d5N43W/KKn5P9bjQ5VKOZBj3zxPjvgXVYUtO1xHQchd76l/Su10Lg
065ZH7XYYvMicTpEXI70+vv7o3cJr8b4TS38mkWD+/5734/Sa3HPZgmjl9Qp
mLXStMezDfuo4AgjUufUexVSuh+4iDv7/atXPg19rpHfh2Xr0JSwsm4V8TP5
by7nnCsX4sVwXebgRrbYHEmcnhGXLwVy5RxlW7j48Cxyqv8VGiSVVQ+mJNWC
5rFzYRGZd8bXcW/MCS/p3rZ1DCX7yCrk/pf9dVw0ZcZNGUqlYd7zN4m+RbU4
LeO8YjbxRc1Xb1PSTUKUhtxbcjiSLTZHEqeLpG/x78sU8LH6v+qqD2tEmB/x
cR9zsxDVMuYb/72vsbXx6fj3vmaHXqHnv/c14nylOJ0jTldoeTwuOruDB6Pk
DbwqvzbMWxQ+nDhQJVafiNv728PPXPr3XkB12rf4f+8FZv4arH3KrhKrH8Tt
5Uc1J561kHpYxk2vZpN6fh7+b1zy5yqx+13c3lRpi3v7nuzrcwcoTUuif1Sy
Hz19zqsSu3/F7TUPD+NXnuR3PTOzk5Mgv8v15oGmLoK/uP0obu8k0aZPqSDn
HEi+seBfbtnj3h+gT/pK3P4StxeSDBkR6mSOfB60qIf/20ci61S9viqx+0Uc
b7fF1p9xJeds/fN96BfhDe6lZxYpPVVi+V8crzaP/9F0npyTOrtM/Ro55zPr
1Rwfwufi+Fkc79Vflv3xhJwTa6NuvJKc4+hZkrOV8K04/hTHS5rzQ20ayDm3
BS98RwjPfJK43XmR8Iw4fhPHG2fdEj1E5Jz4wE9bS8g5G5dd29XaUSWWf8TN
9Ti4bGgi995oHiw9gdx7nNWcgj6iH8Txw/537OPnVEg9On+V42wF+Pz0lOHo
ok5Enxpt/jGTAy+1C4oqWRRmLkpSWvSbwpXz6RuuJLAQMdvG0KlDgEUTt+Xv
O0rhVCgjtcCJh7+s6bd05ClceykIC/jRKzYv2rWltKr+Chcv3N6Hsa4JMD+1
2tFPoxsDP3rH3CY43EjxaJTSpPD9jyNb16BPbC7EGvNwsPcOF+nLgjaVp5H6
j6V8O+7aDZNv+w+5RPKwz0rvTLUBBdYM5tFlrn1i85+Nvckn23O5BBdhT0qW
AGd8x21de7UbH3Y4x9GSebjf2q4cZk722MxQzaHIPrE5z4iv8s0377k4NG28
hV+eAJN/XjEpqevGhgYWwyiXh02THdv+2lLI0Vjf5fSkT2yec+PMtNDLDVxU
uC+N1CoS4H3ZFGWBXA+UrOb/dazgYTlncP7ezRSiC9Ho1tknNrfp3+RmYkvn
IvLd60+VZQJU8LLuvF/TgxfyAwftenm49u5NyBt/Cg05DfKS4+li85kDWzm/
BQNcFKkcMd1dR/R25YvItad7YO74uEbpOw++pat/DIRQYLhbJrqb0sXmMJLr
IyWOSvBQOntW/R+aAFXPR5wii3uwQPNlwkN5PvQL3k2ROUnhjkHCYVdvuti8
5d280B3fJ/Kwu3p68RmGAMreyU+CfvVAx3OJm8YswkcM5ZnjYihs3NHwbPQ8
XWyuMnbcT8Wj03lYZF+XP18ogG13lEvool7cjl9+3WMpHyO3PgYzblCoPc5a
45RHF5ufNF7TuiOaz8PegN7ium8C7B8temkW3Atb67fNwRvJ9w7pOd7PpuDU
2WTs1EUXm5NIvPvKWm9J+lw/XTvgrwBWv293P8zuRdf0/MQt2/mo6TNR2/iS
As3uo99fKYbYPGTdpN1jE+wJnzj//UzJUGAbTt/azOzFzTGqW9WP8vH9apZy
dymFFJZWs4cxA7SsCTOqvXiYFZlot0OFQtC6yh00xT607tiXq8vmg/b74ZNH
biJc0Jj/YZqDEGGPpMJkLSgoFvlKyYmEUKj+EZlCsaEz6G16qJ340OCOq6tu
CeHKl9nzspKFd4eLBu2PCuCk+uHklQDiU77bX09XZcGiza7fwYsCHUpe6rIi
WHxIezXGl/jGox/eestS+Prf8VOO74QY1zQhuduMjR9zdloH5xJctGbbbTwn
xKvZ0ZUJx1iwpZ6rpf7jobOjUmv0RMhf80eFTfbihxtPQyNmUTCXGb+zv1WI
o9eNHKzj2SgLmhdgXyGAm3r1trhrQjTJT387OZsFXXpzwDGOADL/vT/vmymE
15K5t48zWJi5vLJ3JJmC+5TI7tsrRRDO1vUPWslF1ulPRjIEh7k6Pj9kCA5x
t9Yvjic4dC5YosYbEcCx6fIjjxdEpyUy5WYosNEQYB50U47CXbvpziHvhZC+
l/li53I2vgboJhwl97r63bq5xl4iNO45a/CG+IScljtMKRcKTxb9enh3rAge
O/cEd63iYNrrIamCyRRimmMiMiqF+BN8+nWsFxsz+173vdehYPfsyf7wZiGO
nzW8uvkCG7oLjL/OaKaQ0cl8OBwmwp+BHe+GJ/OgP/etZ/geCp5Dg7Xv1ES4
MqDrsDCJg1vVD3xyCW/mMQf+nO0SQqqhNJyWxcZIP+vbscWEBzX3X5/NFWJD
3rSn5U1sWDpWaf/qp1Cd4JguFytCNut9pG04D5ZeTTN2R1JoXD5weIcRuZd9
mj6ZFAelEm8zVlpS0C4yyJ3QL8SjejfTB4NspDxdkt28lsLTcYkHwn4JcV7t
qah8Ggfuj9RKJ8gJkXSnr3NXpgjbDZv733bxcOlHemx7EoULwS+vpViJ8PZG
7iG7FVxs/6hRudeJ9I+FpsXCMSKoRN27OnEFBzM2Lu2s8CZ812N7K0hOhOX0
3A/bAjmINglT8potxHZq+TOttyLcOdz66YwF6fvy6tpqMp8uLS/o3i4ipBgr
FMyO5mLziHWaeSCF9RGahlKTRLg/tk2gcpaD2WEtm7wJD0rTy5MVppHvvXTC
Ju0xB/Kmq1ghC4lPk+6XS64XQcfD8O7KOD4CjZw715A5/Gq+4fvzHSLIdodl
2XdyMdr1uufeEQqcH7O/ntIl5x95OqP4Ewdft9x7fo3woPrWBxUe80XYdP6R
3sVBDuIijHtfThMi5fqSxRHk/MYTlZ+KSvnwuDnxnEM7haje3yvTw0XIHNHU
rSW+9PICw7kvLlMY2/Zb9HCxCPvXTS6dqszFk1c6SSGJ5Hu7uEddIcJMqT1v
55pz8er+3htxMkJwrqyfsY2cf/+61OGWH3ykOw4cYokoeEcHTzSKFoGu5BT+
nOxpj67s8UG3yPc6L9p+1laE4VIXSdPNXIxvqg79TngwgNsnGrtJhNEJ+UqX
j3JRfj7Y+/sg2fcysRX//n+K5f6yE8lEP3J/qhkrjCU8ohdwzumWCL7brPco
FPHwU/SR8ymXwqYNlheVCC8dVlz9Vj6J1Bm/5vHsIsJrMZ6r/baJEFK6suLF
Gy5+1Wq+YPZScDCumjWXnL9P67GUqocAeRM6ZaunCNFqcfCxRq4IJfILFrDH
Eb225r5O2wcKD/qd/9tI7kWuQf7ks3YuIuQFxxwi+VD/86bJs5L4Rb+An8or
GDhzm1733wQGzGWlzjVk8SCyOOizfAMf51ovTnygRgdnRKq1uo+J7aM/mAVg
Qja3ceS+NQsdzKZDZgO9cD+3rTAqrwPeAZLPznYx4Lf/3SNZsueSd8Vwv87r
Ba87rKR/EhuHre7sHFzZAziV9k7WoIHqo1/ceo+N0D1lIwlq3XhtOKP91vpW
rBpfOb/fjYNR4b5Lmfc6ob5M9gOl0Awl5jFjLTkOkgYbznpYd0GQ8HaSz7gW
BMuearh/hczZ6q7uoHmd2BeUaXBmcxNKvTSsbr3nwNKtM92lqgMVKbMyrIoa
8aC27JrXBC622djHzzTrwLhDoqnybQ3wW6wjqOBxcG3VY+N9RzogUEuSnoFG
GJ07XPVrFhfLgwqX6v9tR7K7lr5kZANsbmtXZC/nomdIFL+0th2+JUv7N5s1
wNu0dM0kPy6uhBRN6Tvejp+Tem1TC+vh37zpP4NNXOxqq1tIT28HbSbtY9tQ
PZTfz/7iEsKF2TmFP54+7fCYXdrSHVWPPo1zzTtPkO9d47Fmzap2BD1bf5np
Tc65Y/DMPpELu7dJAZRSO2a3W/heVq5HqsHCD38ucbHf2StrrX477uX5Vz1d
XI8Hi1w2zSc6c923O8LTIzS8uROs+ZtZh32VwbNPPuDCK7VzhzWfhhKpDQ17
s+qgklAyXFnARclNw+SbH2no8r/DdreqQ1yqd5zEMy6kLw4ffdZGw40ZBo+m
HqhDXeaPe8+IbkyUixFufk2Dotb8XqPJdejOOdrpVPHvPZevfNZDGmYqvE7o
4tdiepvxu5nNXNSfvRa28ioN1uM3zfJLq0WPl4PzwVoupm0rGf2bRgNLxsQ0
v6QWiV5xJpakf9dmTL79/AINCb2xz94eq8VndZkgkx4yfxwhP+I4DblKl+N1
t9ZC+HGly2wuFx0LmR4je2hoHHNVma9bi+XxzxbWM8jvLVE53x9Kg9TyMock
q1pobYqKUaG4SJtI1fX606Biv/lNg1wtUlU6zHifCV8WJXwb9KRh3vWXUo6D
NbhIUz3w+RsXjO06tiH2NBw2iwnbV14Do5T6lWe/cqH9t0bxmAsNQzdOKS/r
qsGErq8b5X5xof+jVm/cGhrcH6dEReXVIMr615WpI1xU6i7UzbWi4dhttet/
0mqw78TQxZIxREd5OI4du5iG0fIBw/bwGjCPL1g35i8XRuHhvXnLaLh67lfW
wcs1OP5+0fO1kjz01b2fUWlMQ9adby25u2ug8thpTqU0D4/XOC64PZeGuNr+
6kIP8nw7TXm/HA9HhjKVJGfQ0Ffxon/MihrQup0S5k7gIU5j/aoXs2lI29Aa
d3Z9DUI6+lUuKPDAptY3PNWiwdOlhXfbuAZSx2J+3iA69jrGKgaq05B5vELH
Y2YNyn69e3xyEg9fK1O0PJVo+HjrzIojE2pQ/zheOlmZh+RJPuHrJhPcEO6Q
MYWc8+YIw3oKD6emzpvwUp6G3TbHlM1Gq6F4fw2k1Hh49/RGqeoEGm4bDD8a
/VqNtZeaM52nEv1/XMNh1VgaoqYmmPR0V4OlHND0XJ2HK3+KLG5IEX5RaaHM
edWYUKj5vFmT+KBAabbe3zYMT9T/sLK5Gkbd0h6bp/GgYxi4UX6kDeu/fmJm
VlXDPuU/pXk6PPxaUSc773sbwr94dh17VY2i6q2Mj9o8FG48zlD81Qafezyz
ne+rcexW81xGAQvHXQQBfKLjXX8mOaUsbkf4xmdf/r2nMzNdlPbvPZ37ppi5
/97T7XHe7HZdmo7VfP/XHjfZUGy9YzsjmujDJs79yP84mLtxvOFe/06cVezx
nZDdhA+DHv01fmyMFhU+Hn+rG3tCID11WhtkNba8eKzGhemmc56x6h3YeGO7
gUN2A3ZOb2XyH3DgOeVR9IpfHYj4W6dVK9mEe2HF1OLdXBRfVGYo72vHiZob
jml36rF98hU7axMulNZfDylnE55JMdxb4tGAi2volVGpxMdlTZLXkG5HT1LP
/TqJekQaZXDiD3MhfK9nHLipHY8Dzp4qOFiPyZHQCSnmAp/WNim/o+H1hle+
Ywzq8PG/AKvBDC72PUz9mP2VBm2D+TtPldXhkSqzsamVC60XVWPzomlQP71l
nHF0LQYeS0yYXMZF7Li9m7zyaBDq9oQnj9ZCumWCihmfC+agn9arHTRYZl8+
mK9Wi+hLlrolRHfQwt74RZ6mQbOkmP1oby0W/Vo0EPeDi8OTIsqV1tEQk3LT
aaSQzJe2TYWkiIvdO6bd6PChYeqfgml+f2tQ+/3JyJRxPMR4V39abUpD9rOE
6dsO1CBd76pZ0jD5XZsur6yzpmHdUsrnbhbpc4sA4QV5HlxvP2a91aYBubvt
/y6uAVvKxTFaioeL877dNppHg4RE74+bfjWQITwaRHRrwDfT2QcVyfPdFY1X
x9WgX0b61zVFHpwLQ9zOTqXhVFjGA4F+Dcb92qM2jfTt5yMPTO5K0LC/K3Z8
G60a6bt8OvVUeUiScDdkyNLAVrhaeOlnNYy/sXs6SN+m3cqXKB9qQ778Bqs5
z6uxbevltgQtHi4U5Xdc/9OGCR/Dl++qq8b9nRajEg+YOPezenFtAvH/+OQV
crML9usZ0ZqLOHj66vrH7M+doLmNlPqdbEZm5++3lb84EGhSbg6uHfiwMIxe
I9NI+ClTetcWwv8xmvvK49oxz175zPq2ejjcTl/46QoXS0YF2vZa7ShMsunR
m1WPOaPbHw3nczFxwXOXiDoarNIvj891r4OExai/ewMXLtlfdaWSyR7Zu4tm
9rQW+yep3B/H5sLSZl2i/35y7xs4wvOmtUhhXFC0GuJikneXu2ATDQuO30g1
aqgB5+78PYHEp792753ZsISGxJXGdy+eJjzssP3ZJlkeZq9Tz9s8i4Y/mR8X
zl9dgx8ZC0JiVQgfLm4NsVehYa6L3evjEwmfGzbYnNPgoXdpbbxgHA17JsyI
H2VUw5ktpxFBfPcfU5XUlB9tmNhbk80rqoZj5+pxJ5/wUbp2VUKftQjHzSVv
VLoJ4b7VSDerkI6dNqnqO64z4Oy5O3xfAB29OQsWFXWy4cIIalqS0QWPD2fO
Fqa0oFuOj9mtHIQMLV3af6sDrGeFm3LCG5Hv6SthY0vmyGX67U2v2lH8pZN3
YHIDkjz00HuWi7k/rz4WLSJz/ZbzdsXaeuxx0ymj5RCfR48eu7aPBumaVRZZ
l+uQqH54/IFP5PNtY+cuzqDBZjVvgN9SC/ddHppRfVyY3340cucIDT1TxnZM
30jmyPT4yTcDXAQ+/nt+rjsNDrKWG1O4Nfi6f311/B8uju6LGMxcQUPY2dbT
yddr8N+I9rE/43nQrthoNUufBgNlQewE5xpknHy56qYSD0P622OdVGm4vv+3
0mfNGmy+5rWgl/D8AmWXyy7jCW/f+ysZI6qG2dwtm5UI3/48Ua4QNdyGc4rm
an/KqvE/+ZFabA==
        "]], {}}, {
      GraphicsComplexBox[CompressedData["
1:eJzkvXV4VrkTP4qzuBV3XRZfZHEGX9x9gcXd3d2d4g7FSlukpRQp0FKgBYrV
3e3tq7gtct+e5JNwTrdPv3v/ufd37z77PC/TyUkyyWQyM5lMKo+Z2W98tixZ
sqwsmiVL2q9tta7W/13aTHIqtP39qXttOEzqXy/xG+E23fq/r/hlf/cXv8qf
I4LFLysXIX6zKP/Fil/2Xbz4VX5sE8Uv+yxZ/Cp/rpYqflm9BvGrFHMzid8Z
1t9/fljEL2snG1UsY+gwtqekk9Mv6Nzk/eXlkIpPBJ39X83JO7KXn6Bz7PK0
L4IEnWnYe75hgs41B9K+iBZ0sv7GCTr9hqT1IEHQqYBjkwSdsUk2t4+uSRF0
sv5JepXu3JP0Lmqes/75WElvGlbSW5Tu+f62qHlPL0Ev6AO91Dh4o/VPgl6l
uqRAQS9Dhwp6651P62GkoLe4tbcH+mc8r4WtvXduI+d1WxrYWM6rMny/6QS9
G5X+6QW9SndsjIJeNr5mQW8a9utP9Hqm0Sv404UGqObPi1pw+kCvMvzLQwW9
rL1IQa++Q9qMxwh6JyvzESfoZX9PEPT2VgY8SdCr9CdniqCXjaek95wy4ZJe
pTuTJL1svCS9Ha1YSW8VVr6Lv6B3HOdP0NuEzx/oBX2gV0EPiRH0Mn6PE/Te
SZveV/GCXtAFenfw+cTf36WBwZJeZXoXyXX7MG16y8h1q3TntqR3v9IBSW8a
9md6leEKDxb0zuPrD/Q2UPGnLxn4/IHeAZw+0JvW243e8YLeIpxfQS/rV5Kg
91nadNZPEfTWVBagTtC7ifMv6E1MW84HJL0dFQEi5dRJpQOS3hVW7Lef6FX4
Y1qEoHcdly+gF+sP9E7i/Al6b/P5A72FOH2gd7zCL0mCXtABevPz9Ql6h/P5
RDkXZfwkvdn5egW9Q5UFJul1UDog6U3D/kzvtLRy32MEvd1U8tNL9Eu9HyUI
etX7R7CYP9B7k/cb9P5Q/ksR9XbndKCeXco/9ILeSE4X6K2i/EPSO0OzD7kq
/5D0XrfCP9NbSlm/8YJef74/gF71fPlSLy5fQK9angaTL+dP0FuAzx/o7cL7
DXq3cH4FvQ/4+gS9ufh8gt52nH9B71ouj0HvXaUDct9NW2/ff6J3WRq77U4U
9A7j+x/oBT2g9x6Xn6BXLV+C6Te+/kDvaM6foHc3nz/Q+5jTB3o/KaCktwGX
R6B3lLI+JL0HuXwCvY+UDkh607A/0xutyKtkQW88399Bbx4+P6AX+wPoVa+3
YM3+GEHX+PoDveG8n6D3Fz5/oLcOpw/0DuPrE/Su5PMJei/y9Qp6/ZUOSHrT
sD/T2z6NP6qmCnqncP0F9G5Q9d9X2b/T9j/Qq+a/YEpSyc8IysPpAb1V+foD
vX9y/gS9mD/Qu47TB3qPc/kLer04/4LeSKUDkt5aVuyPn+g9o8hng6D3DdfP
QK9aHvqK/R30qucjmDqo1lcEjeDzA3qn8X6B3g2cHtC7l/Mn6L3E5w/03uH0
gd4QPp+gN1npgKQ3Dfszvb+k8es1k6B3Cdc/Qe8qFf/4KvyRpr+AXnX/gumU
avwjyJn3F/Re4/IT9D7k/Qe9WH+gN5TTA3oxf6DXyOkDva+UDkh607A/0ztF
2Y8sgt6sSr9eCXq/KfuHRdCbRYX3p68cD3p/qMpHUDZeHvR+53jQCzzoVdeX
LPoDev9R1W8Q/QG9Xzge9Kr7a8f1B2dev1n8qvH3xN+ZfiHxxxQF/YnA3+Pz
BTzTn/0EXhEHZSSe7SfBAu/L51ddf7jAK9Kig8RfV/4eLfBBnB/U/Y8TeCYv
Jf6Dwg8JAh/D+Qd4Zn8kCzzT7ySe2Ts6gU/l/Aa8Mlxz9AJvVuSFxNdS9jOj
wL/l/Am8dl7Y/iXx+GXz766xb+24vnuLw2/aKOKxpyyP32pcrqI/4B9m75rS
9UNrb2fEH0weeAt7XNGHZ8r2mP0p21P69z69fZsRfzH5/UJtD0Z5i/qZ/iP1
M7afprcnM+LPf5TxDhD1K9t1lpei/iEafZfpH+ntt4z4m+nzoUL+KOO9J1DU
z+ZT1n9E4af09lJG66M+t49Qf7O08a4eJupfyOU56j+r7M/p7ZOM1herJ1bU
r8iz61Gi/g18vFH/ZYUf09sDGa1PF26vof4xaQxSPU7Uv1+jn93k/KfVvzNa
30r1XxJF/Yq9OiNB1H+Ojwfqv8/5Q6vvZiQfnnL9HPUr9uP1JFE/9jvU/4zP
n1a/zEi+MP5LFfVvTVtvWXSi/ge8v6g/hI+vVp/LSD4lc30M9Sv4rnpRf6BG
n4jj9Gv1p4zkG+QL6u+bRrCtUdSP8UT9Bt4/rb6SkXxU73cNhX2G+tEf1P+e
fw/8N83+CX0B7X1T7d8uQt7ie+0v0/cl3FGlvxq5P0bCY7g+CxjjBXiNSh80
CvkDGP4GwFf4+gPsqdKvjPSC8x/gaL5eAIM/IFeZfxP6q0X8As/8QRLPYIln
/jaJj+XtAQ/5BDzzx0p8DkXAmQU+mfML8Lv4eADP5KnEl1cUdInX8/UFPPwX
wDM+kfimyv4l8a8044P1BzybP4nvo3wg8e84PwIfpdJnLXw8JH4K7w/wXzj/
Albs7/fgT1tO/ykBs/3WmcNm8audT5RX6xP4/p74jtk75nTzjfLMnvYWMNMX
nojv7VT2geQHlGf+yxcCXqG07ye+Z/4Bczp+QXnmfw4UMNPPgsX3WB9afkJ5
ph+FavofLr5vpuEH8BvKs3mLEjDb72LE954qe03yI8oz+RErYDa/ceL7P5V/
WNLxK8ozeZMgYOZ/SRTfP+frX8vPKN9P+UOSZvySxfeDlP0oPb+jPJNnKQJm
5odOfB+t4fd3qv3ClteXKuBbSgf04vvxfLy16wXlmbw0CviJwjAm8b2R06td
TygPeaKeP4v4fh5vL6P1x/jbDfYe18dtNevLId36y0z/zqi8Wh+35fbKA6GP
V0ibrig3gWfryyOd/q1dz/+uj9tyf+UzoS8r50d7Hwg8Wz+PhPxi/h5TOn1c
u/7/XT+35bDUzxX5c+OZZr28FO1h/9Tq51p58e/6ui2XByFCX1HomRkg8Oy8
IUi0x+x/Uzp9XStf/l1/t+X7m9TfleqzhmrWQ5hoT3t+BP1dK4/+XZ8HH0p9
Xim3J1KDjxbtleLyXqvPa+XXv+v3WA9Sv1fY31bKN6bfxon2tPYJ9HutvPt3
fd+Wy3ep7yviJSJe4Nn4JIj2Gir8Y06n72vl47/r/7biPBDtKfNZTcpPJp+S
RHtafzr0f608/Xd7wJbzj7QHJqbRM13KW2b/6kR73ZX1mt4e0Mrff7cPbPn6
lPaBIk+vS/nM7DO9aC9UY3/APtDK63+3F2x5+9JeqJu2PLJIec7sNWn3Yz/Q
2gta+f7v9oOtxj/XMJ38h/2G9t5k4F/MaD9Q/75po6yHmY7p9LGM5L1avyrK
+DerZ4byW61PFWX7eY3HGcpftf5UhfnLavhlKD/V+lIVtv/cCMpQ/qn1oyps
f+4WnqH8UutDVdi4R0ZnKH/U+k8V5o+4Hpeh/FDrO1XY+sqSmOH6V+s3VahH
2nR0Tc5w/ar1mSrMH2Kry3D9qfWXKlQ0bUAj9BmuH7W+UoXmp31fzZQh/6v5
sWG69anl3+8qf7Ojxn6wE/oL+PYA988Ahn2A9dac68vAV+T2GGDYAyjP/DUS
D/8MYOj/KM/0XamfsXgWWR76vptqHcvy+Dtg6Pf4ey8uP4Fvrekf9HmU78ft
PeAfqPQZqb+j/BCuTwPfQ9Me9HWUH66SB2bhnwEM/Rzlx6jWt5n+0nwfrdG/
JqjWq5niVetd6t8oP021/szCXgVs1Oyfs1TrySzkKeB5mv1hgWp9mGkx52fg
l3AY/IpfVl4v/PPs7wbh72J+IyP3XxtFeVavLP+FnyejPONfWZ7txzIehOnf
RlEe+xVgtn7k90zeye/ZdiHLw38OGP4kfJ9DE5/RQlP+Kbd/ADP9X35fgdOD
7xm/y/Lw7wCGvxrfN+Pt4ftx3J+F8q/4fg6Yjaf8vh/3h+F7xL+hPPxfgLep
zh/14vwU3+/geJRXpru/WTN/8nv4r/E95JF6/sya+ZPfn1T5Mwx0g/MlykOe
AO6gkld6bt/K759yewTlfTVwsGq968X6x/fxfD2r58+imT/5vVllDxv4eZlF
M39y/X1V6Ut6oR9CP3ql0t/0Yv0Av4yf/wDP5kfqcyx+Qo5vPX6eDvx+1X4j
9U78svgdiYd/FfjLmvlDf4BvpZLvetEe8I/5fAAepJLfeu5vkHi1/NQL+wH4
mSp5qBf773TO13NU8tCby7MnfH5e8vn047COxxfpeNySRfyy9sL4+o4S5RGf
gnLsPAn84C7iSdE+wwfy8lF8vcaJ78EvrP9J6frDznskPUxeRor+4TxImcZq
cbz+JFEf0w9kfXP5+KG/vTl9qJ/RiTjHQFE/vmfkye+Z/0KWZ/yZKOhl3yOe
KYGPZ6oYT8hz7CPw96O993x9oT3mH4sX88n6kyjqR/wh6i/I9xfUD/866md/
l/Wz+UoU9bP4jGQx3iUU+nRivLXtNeLnGWjv53jdtPYWqfzVYTRT+XuqqI/J
M4OYv9/4+TPqx/kq6i/zk78hrX42/ZJfcB6G+WHyVy/aw/6L9lA/2sN6R/1q
+9Bb7OeoH/sr5h/7K+r/+bw5rT7mj5P1YZ2jvgl8/0R9m1X7TwKPnzKL+qHn
oP7lKv3HW3O+EyjkD+oPVe0PCcI+RH1sPaE+N+H/V++/Rs1+KuUxs3ek/AR/
AGb8KuHD/HwbcE2uzwPG+R3gdny/BAx9GPAwzXmTjtuPan1D7l8fOAw85C1g
Vk7SC30Mv1r9CPYEYPi/AMM+1cpjrbxl42/k+pgpnTzVyk+t/NPKM6280coH
7frVrjft+tDyt5YftfzExnEN3592c/47wsufEngtzOSPi4CZ/9cxw/HLaDwz
grXjmdn4ZjbemY1/ZvOR2fxkNl+ZzV9m85nZ/GY234AZv5upsaY98ENG/MHk
zeH/2/P7f8r6YHLBRK817anHw1aMB8aH7e+X/z83Hv++/5wT6x3yk8kDKY8R
bwuY6U9SP8E+ABjyGjDb/ySM8ynAsD8BI14NcCG+nwGGfQlYay/ivAcw/K2A
1f7CNZpfF3GeyOSnI9f/cT7vJeLvGN6dz+9jEb/qyePnoC+04fo89IU1PD4T
MPQ46A/su2ihXyHeErBaf9Wl+2X16gS9+NXyL+hl4/9Q0MfiR58L+gBDn2X+
kCBBH+M3f4HHfTCGD+bzESHog74PGPeJoC/V4/ozYEZ/kkZ/TU23/tBfbf8q
8f5gvAtx+wcw7m+hP2w9JAh9EPcJAbP1Ju8X4jxGu/4xnjf4OGB82PcRon+I
xwUe/QFfDFWd14Xx9SntNdgvgIfy+yDoL+53ZGS/deP1Avbn84X+Mf9OtBgv
tr7jNPwcL/qXT/EnyP4w/kgW/WG/qenkIdoPUd2n8xb2Ltpj/sQEMV/j+P0r
wLhPB/6x4fYWYNjf4Cdvfl8CMO5/ZGQ/sr/HifkCvwBmv4miv7Cn0T+0g/7M
4OOBv7PzbUO6/QDtM36X7WFcMf53+HgDZvH6KWI+2PqQ9uJk1f3YBB5/YNDI
E2O6/Qj9gX2O/hTk/ge030nTHrsPo9esJ2mvwt5B+9hfMrJPsT4BM31eJ8Yf
/gvAiHdB/x7x+Uf/XqvuByeJ+yToD/yfGdmzkAdoj/kLDWL+jdxfAbgEpxft
D+D+C7SP+Aq0//N9x3+zf+GvQPvwF6vXi0nDfxLGfRO0j/slkHeXfoo3/jf7
GP5dtA/7E+1fVcWDJYj4E7SX9FO8a3p9xVvYj6gfsHp9vRL1A8b46VX2qk7z
vUVzv8Rdsz+68Hi750I/YPrCc4Fn9xsDBJ7JqwDhX4S/E/op7G/gO3P7Fnh2
H0j6JxHfCDziDYCHfQ58CUV/k/hx3B8NPPylwM/g+wPwF/l+BnrYeYCb0B8Z
f8rzSuBRHvcnALNyTwTM/OV+YvzY+ggReHY/OUjUz8b7HJ8/TxEvyfrjpmnv
CD8vdRN6Hr7H/CI+C3IO96m1ej/aZ/cLHonyjD/T61fAM/42CT8HO3+Wfg/m
HzOm02fwPc6PtPoF8D/He/28vwMPf5F2vwUe8b7/T9sjmH+mP3vw+b0i5g8w
0/dviflGedAzgp+fMbxRyGvgwefAuyv9k/hlKvvDKM5HgMd5GPCDFX1LrmfE
NwFm8ewSxn07wOw+n4T/5vYK4Foqfd1O0Av+hv8QMCvnreF3GY/I9O8bojzW
L2Bm7ziI8ozecwKP9kE/znsAs/N/CSNeD3BPRV5JefcHP68DvXV4PAFgnB+h
fFvunwSexRfJ8ux8WpbvxuUj8LhvAhjyFuUH8PMl4Hco4yDhIgpDy/IjNfOl
lb+4P4nykzjfA19DmQ8J2yv6kUXwu9o/h/m/LOZDPT+Own8B+cL0IylvXPh5
OPROd1W8r5Gvf3l/m8kPgyi/i5cDjP0M5Y0qf0iqJn7XUbO+PcX+CpjFnz8W
+/0Bvt+y/vlz+RIg9n893y+w/6v1AJwryTwyTL+R+Q8Q7wr9lbUr8+/AHmPt
xwv9G/oF8gmo9dVUQS/zn7wU+40Pbw/0MXs+WNB3lNuDavtB0oX4ToZP5PIw
WbTXgJ8Xgj5Wr7Qv1X6GYDE+GC/YL+gPs59jhb4cp/BTghjPYzxeHfob7HPQ
x+R7rBjPlsp6l/lPYJ8wdDKvT95vV9MLf4m0p5i+JfMZIH5ePf/S3sJ9ecwH
2y+TxPiE8/owvtGqeEwvft4j8ykgfwnG57iq/xEUo/xK+6IJP98Dv+B+EcZj
ApenGE/4szA+JpX+6sl/H2nk82Whn6n3C0eNPmvH19N9zX5wT3yP/RblmX11
Q8gLNv5G8T3Lj/NAwGx9PBTl1f5Do8YfiPtcEsb5FmB2n8os5CP6AzziZQCz
XwlD3wHM4mHMor9MX/ES+ydbv668/H4+Hg6iPNtPPYWdivMuyPtFGn99C67v
AL7O9SPwA9M/ZL4f1q5eyFPWjpTHbL1Je/2U6nw2VWN/ynw6gLXyfbXqPode
E8+nF/E4EZyv7/B4GuCdfspPE+Fm4PNnEXjEG+J7n5/uf6aV99bAiM/B9zj/
w/f+P93vTCuPeB3Afip/sI7nT5L5DZ6qvk9V5SNJgxG/ifZRP9qP5Hi0V4bb
W4CZ/JTf4zwY36eo7F0D5ycJV1c6KvujjgfUi/NO1Pdatf9KPxJg2Afgv380
9i4b7xChXzN/XAiXhw+E/Qb5wObXTSNPrgqY+R9ua84bvYR+ycbzsqBHHb/q
xe+XPRLlGX/cF+uRyePLwn6wVwY4WNTH6JLnCfCnQN+C/gl8Xq7vA59NkRdy
vBGvBjzOxwEfUgZEwlp7uwG3v9j4n+Tz5yzwLF5T1q/1F+RW+ifrQz4ZwCwf
i4QRH4r5hnyCPMb9WYwnG59TfNy2poMZ/14W5dn8Ogn+QvwuYDveH/Av86cZ
hPxleJPAI74NeAuPbwOeyUeJZ/JEyvef7+uklX+gkifIRyRhdT4QN3HeAZj5
x/04/7sKewvtsf1Atv+e29uAlXw+heR+g/sOGJ+cnL8AIz4ZsBO3BzD+zH7e
LWC2XzmI+WTrzyjWA+w97JcsXsdV0Ad9m8lV/PqJ9Y7zK9ZeAOeHIM63Qdze
DhN5Q1i5GKFX4r4R/OasPpmvS62/OHL9+r7oH8uf9ZR//4x/H8jlt5+4P8ra
ixT6Kvs+np9HJQq9lo1PktALWXupQp8iXj/GQ31+9EC0h/Fg8iJSjAfj3xgx
Hi95PjLorQxOEfSwdiMFPbA3mN0cwuE4MZ6MHxLF+PzNxx/9YftdnND7d/D7
qBh/5v+H/prMxyNV0MvGI06MJ85XMJ7Iz8LaS+H8pxf0gF6MxxyuX2M8sA+D
PvQH9DH5nirmqz2XF5gfNp/JYryYvqIT4/uZnydgvpDvDOPTk8cPYnzu8v6D
XpaPySDG6zmP5wa/nFDdn4jX5G9KFvG/GJ8PqvOjFI1/2l3wO/if6Q9PNfz/
UuCZvPQX8p3d55L7A+67Ad6izL+EB2r8G5W4fgFYfX/gnNjP0T47n5H+I6ZP
S3lSVul/qJA3zL4LEvsdGyc3Ia/YeEn/BOKPAUNu4pfNg5Sv6nw6yL8g5S3i
4Ri/OHP70E3gEc8JmO1nEsZ5BmCmT0t7AfoN5DH8baCX8flVAcN+wHizeHA5
f8i3Anid0r6cH63/vyzXLwH/nH8sbX9j/kvprzFp5lfd/yP8vPiKmD/Yi2zc
z3D5c0voE4tU/txUEc8JeBrfx2C3NP7p/mfa37tyfR7wAE4fvu+jgg3cPyBh
pu9JWO0/d+Xx+SG8/Qs8flTODxsHFzF/TH+5yMsf4vaC1E+ZvJPxL7gfktb+
z/cJmbyTv7A32HimCnmC/K74DvcL8Z1y3hQt86PBXwR5fZ7ru/ge9w3x/c/+
+p/vFwKvxAskSP/CXFU+gGQePyP7h/uG+L7FT/7/n+8XAs+OYyUe9wmB//m8
4Of7g8ArdJvk+PVR5XPRiXwDbHwMtIfrV+C37T/pgz/fN0T9OJ9A/bNU+WB0
6e672PN4I9TP9kdZP+4non6l+jey/h28f6i/AJdP+B73FfG9+nw1mQ6p7mMk
q+K3f76/iO8V/vokv7+vyi+QrLK/f77PiO9/jif8+f4i8Mp28s0i5APbBpyF
fGHnpU/4eN3U5FOz1eij+zXnGVv5eZurgNl6uSZg5h8+l269adePdj1o+V/L
z1r+1fKrlj+1/KSdf+18audHO97a8WXy7SK3t13E+MJ+xvir7WG95v62gdvf
kn/ZeIIf9cL/z+r3Fr/Qpw7wfDOQP8g3A/8pfqEPIr8M9LXlPL+Mdp6wHnC/
Qzt/aI/tH4GZzif8B+y8I1z0n+nzkYL/te1h/mGffFXFa7nxfKxR6fgD5Zm+
FivKs/piM+Uf0H+L7y+YH/gjtPyF8sP5eSfKM/+8OR3/ofx3fh6n5UeMRy7u
H9XyJ/Au3P+XGb+CfvxiP4Z+BHnA9H13xY/2wSpX8JvResYvyqXJh4//sl9q
YZRXyPmX/VELo3zaevn0L/ulFkb5tNn4/C/7oxZG+bR8iF/+Zb/UwiivDPe/
7J9aGOW1+ohWXgFGea3+oJVngFFeqw9o5R1glNfu/1p5CBjltfu1Vl4CRnnt
/qnlT8Aor93vwL9amPG/P88vhHjhORp/zBHxi/2M8TfO5eN5Pooj4nsmj+0E
jPL/dT1kpn/+1/WSmT76X9dTZvrpf11vmemz/3U9Zqbf/tf1mpk+/F/Xc2b6
839d75np2/9VHmSmX/9XeZGZPv1f5Ulm+vV/lTeZ6dv/VR5lpn//V3mVmb7O
5NRW7g+R91+Y/3x/OvkBfZ35V06I71EeMPRTwOw854rQV/Gr9iecE/Y58x84
Cjz826y+9PrrCtV9cvmeAsofU91/hH9BwkN4/BbKQ78BvpbqviTeWzELec3s
mdWa+1VbNPEtz4Q+qtaTPXk+ZF8BM3qDRXnmPwzRxMcECX2W6VPhQs9i/g6p
rxr5+y2AmV7+UPgfWf0+4ryOxY88FfPExkPGt8JfCf8Q7DnAavxJYZ+hfjae
9gKP/Q8wswfPCPqRXw/045fRcYf77zwEfdr+sb/fFfqntr/M33hb6KPq+Da3
dP495u88I8YD8QGoD7+w19j4SvsM/jXoB2y9yPg65l+1F+sB520M7yjWE2BW
rxwXxHNgfDAezP66x9uT9twa1XmXNz+Peinax3hg/bN4C3v+/V6+fh1EfWy+
nvL+3ef+lydiveAX/liGdxH9w/kw+95X5D9keHkPqho/L0D+TkY/8txJewv6
CtYdqzdA2KfsvDtAtMfkmXyXDefhsF+xPgG/5+sT9tUkfp9Cq9+An9X3pTzT
wexXnj8hPyKrP5DLl3BBB9Y/+svaDxPtQx8C/axcuKCf0Rsu6GfyMEzUhzgr
0DuJ27+AWfvRGdjPyeJ8Tav/MH4L5vydoDk/S0in3zB8+vhadv9cwlOVcuYM
9R+t/RzI46szspcX8POdjPxxM3m/QO8MDfwPz7+D+pDfMSP7Gv5F7f4PPPzj
/+5/SxTx/Gy+E0W+GcC474Dv2d9fifg1rCPAbH1HC3mIfJyQf8yfEijkXnXO
p+Cb4jyfB+OvCB7vkiD4MJ7PN8PjV74nxd5fwbjGcX6T941wPw78y/bnWI2/
SNKjPs8MFvnqwX9M3iUJOcPake8/IT6QjV80Xy/y/hHiQ7HecR6K9c38bfJ+
oS/P14H5c+D3ozBfeN8O9eM+JOpXx5+i/iQhL8JV4+kv8mdi/SKeEfOljV/c
yvOTYL6KKgJbL+YL97cwXzpVfFkc95fh/Nac7j4K4qlZf2W8NepHfArqr6mU
M4r666jym5hF/Dzqx/kY6lfymc2X8TCIt0b56jz+CuURvwP+wXkv+Afnj+Af
xBeCf/DeFfgH8R/gH+THQn9wXx39qa+6r2GiXko4tJTn6nzoviJ+Dvyvzv8e
JuLl0H/El6L/yJeE/iO+Tc3/FtF/gyof7Tmhb0DfY/uVl9DvWDvyPRWmP0Gf
etNGIT/mnNATYB8ARnnor2z93cnUPwJ9CfFk6C/TVx6J/rD4CR8Rz4l8NtU4
37Hv5Pk0/OuA8d5LZv6VzPwlmfk/MvNnZOafyMzfkJn/IDN/QGb2fWb2emb2
d2b29P/mz5N5Zhh/pp9fph/L+X/J32eAvsHyC8n8OcP5eQo79+fxBOMlXp2/
7oiIz3Lj9gBg6NtM/7su+J/tf+nt8/+Vv/5POe8C/f//otdOxFNCXrH7VRdF
vAHycbDyenFfnPGvXsRzozz4FuW38fybKK+Op9Sny5dZWpX/A/k3Jczuv8nz
KpwfAWZ0yPwciP9GvMYKfl+LlUM+Tfk9/DHsnoSJ1qdtcCfkesL9IqxHwNg/
kR8HeBc+7tC/1O+RJWve/0wR7ysAZvyVIuLXGD3yPWfi913YuEfy/VjG0yG+
DvoN9Fnof9DXEM/G9D0Jr+HxbrC347i/B/oZyzcRL/SjtSr63KgG7wf0A+af
kO/7Ir8E618A/17C13n9qI/pN7FCf2D1JAr9gOlv8j3cOvy+jBuv5yJ/rwIw
s7dTxfyo33tDvIJBzAfTfyXM4lW08YLyvpc6v+AzTq+E73H9H/o3Wy+yfeQH
QHvv+XoDnJfHW6nbTxT6NssPIN+bRT4R8BPjDwlX4vkMoJ/3VuU/xHuWqcIf
Av8DYPQf/MH081TBH934OgP/FVXlm0sS9/0AO/D7O4xed817q17i/hv4k90f
kfxqUcXbvhT3XcB/eC8Y/Mbs1VQBM/tfL/qfn483+t+ZywX0tz2PzwKM83L0
H3IP/cf7qeivI7fHACPfJPoPGP3He7jor/r96gBu/xuFPl5ZlQ84ghrx+EfI
iyocD7gHpw/9R75i9B/0or/QTwEn8vtWWK9q/0e0Jl9wPJ3TxLuWUOVfiqc/
uD8G8kT9vhvy8Eh7R/3eSDwlqvJhx2vsk3j+HqzU19h9MRl/h3zu2D/+Ud0/
N2jumxs099cNIt8D6mfzivGB/mYS+hf8+9Df2PzL8xAmv67+f05fYeNtIhtN
+9rzJJwPwZ5V77cmcuYw7Fm8HwsY5eE/Z/fZbgn+teH5F1h79zX2mxcffx/h
/2bj+1h8z/rtL2C8d8Xo8+b7YYBYb2r/URK/75Ai/ELTVfIXce3y/h7zl+sF
fqEq/vMBz78TJvYD5FOC/NfmV2LnWfEaP12SkPfwB8F+h78I8lGdnyeJ63c6
sd9CnmN/P63yL3vx/Tpa9J/t/9Fi/Nj+HCPkHfMPxIn6Lqm+D+TzlSDk306e
vwnjz+R7stj/KvH4f8gH7I/Yf5HPifXXhd9/kPoKkw9xQn7iPjj2f/Yr/ZCQ
E9AfmL6QLMojvxP2g40cj/nD/WTMj/p+dDKPlzeK9pi+I+8H474s5htyD/Wx
8yuZjxf3MTC/G3g+P/X60Yn5mcj1BZRHviCUL6jy9wXw9xIMYn52cXsC/IP7
vPj+F74/Y343qt5XjKS3qvtdUXz9mcT8buHnvRgP7CdYT8hHhPWG+3zA/6p6
vyKeOvP8Eaw/CZr3BW8K/xVgFg/9UPiLGL89Ff5upn8HCPmF+4CAb6QN9ywJ
n+bx6oAVf+djGS+H8yjwL1tf/qI95u/2EzCTB/L8iMlrT1Ef4x95n5mtb3tB
D/PnPxbtsX55CvoBw3/H5C3iQvfzebsp6kc8H4PxPt4dUZ7ZVx5iv0V+nGrc
TmX8Kfdf2G2A2fowif0F93Oxv+zh+VQwvsp9yz4SVvyrg6T/F/df8P0xfl8R
5bX+Y+TzwPeTle/k9+e5Pxnlc6WxzwUJ+yjX82V+DzY+zmJ8mPg6LcaH2TO4
Z5/K9Wm9gL/y/DLgd7zvgfUAexjlb/wUj5MG4z4q6/9Dbi88F/YK8ldBv63H
80sAz/QhfyGPYO9CPrLz5EAhH5fz+AXYI0xeRQv5ADnH8Hb8POmlZv3J+1Ds
e5lfg9mr/kJesfjjCLHeIb9h3zF+k/Z3I26vAr9RI+8ZfRGCHraeIgVcnY8D
xgf3ETF+iAcGHvHCkJ8bVectyXy9SfvTnp8HAc/GV+az+MDvu0EejOT6CvZv
Pc+3oZYX8jwN9hv6x97j0on+t1fl8/Pj72dL/UGtTyfz/F3yvPSTKv9qMtd/
5H1oVk6eF6DfmH/cP2PzdYbrLzcEv7D3964LPPPf3NTcV/cW5dn6eyjaY3RJ
mP0+EP5c5Tx4lDxv1uZ7cFPl4zNRMNfHAR/UnC8zv5bM14D9HOuT6YsSZv3A
+aCe29PS/4f8+YDZ+Z5R6DHs7xbhX4O/jfGPgdpy/xzrH7+/ndsiYIWfv0n/
HOrD93gfCuW1MOw/0I9886C/o/Ir5ZMXLw8Y+ZxAjzo/532u/z4WfMT0O+Rr
cxW/rPxVEb8DfQW/qI/x2wOhfyM/D/R1hg8V9i6T3yFCntXj78VD38F7tZBH
rP8Jwh5Wv5cRx9uT+j/yx0K/jOX+P9QH/xb0HcgxrE9nnq8T8g73c1FuBD8/
Bn3beP5X0Mf8NVFC31TnI5X3rmHvs/MM2X+cz6P/7P6azM+EeAHsJ2r/XBT3
ryaK8WzB8wmBfvjT0A/40yDfMM6Q5yw+TeZTWsDtM4wH/FXo/x4ut9D/4nz/
QP+rc75G/5l/Vyf4oanKXxZOrZT+6zT6s0Ho4zE8HwLof6TyT0VSH5X/M0Hk
DwX9w/j5Jdpj/slYQT/GH/70CC7X2PfyPSvoZ7j/iPLafDvMvynLs/1M4pm8
lnhfzXtZyKcI/Uf9noeRz5csj/fSUb6Mpn7kZ4B8rsDP2yG/kf8H7eC+L8rj
vQyU176ngXxEwOP9c+CLcX8Z+nOEf4/xwHkgyqfyeCaUd+T5dFAe94VRnvGr
LI/3rVAe+UNQXp3PZD/nB1dNfpWrwp+jjtfcxduxF/o+4i/xPdOHPEX9TP55
ivHEe1EYL+17T2y/kuOvzQc4mt+3RHnkXwT96vzwcrxRnvk/Jb6CZr5wnov6
qvL+ojzmB+WRrwV45o+XeNzPR32IX0P5pqrzLpkvEnjMJ/DIB4v9Ev563JfG
+3K2XK/Ae0Io35DDKI/7Zijfk+fvR3/V7+GCH2U+fb0Gf47bt8Dj/VLUp36P
EPldZPl6qnyXRvEeKPCA0X/406HvxPB8hxg/xjfyPF5ZD0vMQv9ty8/vUF9d
Vf4BPfdnyvwz6vfN9YIvAeOXta8X/hjoR+r3fbOx9ZbtivAvIx4W64vJt6ti
/rXy+Lwm/oTZO0ahb79X5b/A+ZR8J4DBerE/DlbtF/48X45J2FOPNfkw1O/p
uWveR/cS+SigV51UnScYxfvToA/rHfh3fP0Aj/YYP98T+eag16nzS8r9A+OD
98EwfnifguHNIj8Q+96cLn/nQZ5/AOXV7x+ZRT5PlLfj6wHlZ6r42SzyLaO8
k+r9ALnfob/sV/o/kG8U3yO+Dnj4m4CHvwN45PsAHvlm2fg6i/vXGMexmnyv
2H/Rv3t8vQAPfw7wbL5kfCzrxyuxXzB/6j2xrhAvi/aRPxZ4yHPgw/h6x/j1
0sgz9XrF+5QSj3wgqA/5ofAd8l1gvJqr8vnpxPrH+lC/l5bK9RspH/A+Jewp
5IOCvGDnszL/GOL1UJ75B2R5xAer7w9LfG9uP6G/iOdDf5FvA/1FPlzUp81/
N4zj0b8IXh/KI34Q5f/m/Ir2ElTxhqki3hL2D/MXxQl9nI2XzCfExkv699l4
BAp5wPynMh4Z9ko1rj8z/4OMP77H42OhPyN+Afo/7A3o/4Ch/8fx9wiqcf0f
cpfV5y3qhTxk7cl4YIwj9H/4A/A93kfB90zeyvcmnHi8NOQ1/Fmgf7Hq/CmS
VvHzd9Cvzr8Wz+OzpX2B+CPgj6vOK8wi/xzDp/eXpqjiRaV/FOPbh69XjO9I
fl6P8V3M428xvsgPivrhz0T96nx7LzX5155p3sMLowt8P1LPr4znRb5LtI98
lNi/cX8NMFvv9kKeIJ875KM2P7yvSr+Q/m7InzO8f4iHUvTBLXK/hH4NeLZG
P0V8ImAHjX2BfNpsvh1FfifcB2Ly2VnAbH1cEXyL8yo2PngPVuqbZ7m+Ahjx
CqC3Jt8/Ma7I/wm5cpTvv8Cr5R8/j14u8f25PAMe+QiBP8DPC4CvxvdHBvuK
/MuIb0C+N6xH+JfVeUnl73m+/0I/Ur+/auH6uiz/G6cf+hPeR4K+Cn8y6svH
7XnUh/fHUR/yBwJ/TtUfi9C3MR94LxP7mPq9SYvQ9/G9M9dX8H02Hv+H79Xv
Ucr28H0jvj6Bn616n0i+PwD8NQ4D34zHRwD/mftjgXfn/ljgW/H9GvjWmny8
iD+A/PBL616oRaM/GoV8gL8OMJOP8UI+wL8GmMnXJCHfG3F/EGA2PzJeCv4a
wMgPCPn9B5fvgNXn427cXyb3R8QPQP7BHwgY5yHYt5AvHjDsDdDDxsMgYLwf
hP6U5/ob4F9U+Zfd+Pm8v9iv2frwF/o98r0Cz349hX2E+H/WP+TvupPufBDz
ifx3wEMfBn6FIk/Tn+8Bj/si0I9hn0F+Qt+EvDjF34eBvEB+P0b+Qz7e8r4t
u5/kJ2AvZTz9hP6D+WLt+4n8kNCnkd8c8gLvIaE84gXZeOF9FC+xvyAfsPq+
tNTX/lLpbw84/b5ivli7Mh6nKx8HRg/icx4LfQW/2H/xi/X0myrfptTToH+w
8wWpPyH/O9YT27+kf9aP38dS82uCmL/2XB8H7KHKl4X9TerviDeBfmvQvEeN
eGvAeN8K+yPiRbHvqP0lLB/GkBMSRn5owE/5eTJg5HsGrHT3roQhrwH35/eJ
0B827iaBx/kK8ENU/jYL899Fy/ogj1X7qEnCy7j9BLiCKl+QXsgPwJAvGF/E
2+L8Zw3PVw75ntE+jPbwi3LbeX5MlBup4m+Wb6HiYVke9hfK434Vyk9S3Rez
8PmW5fEeJcrnVem/FpH/F+W1/KDdz6EPoTzaR3mFnJuyvDr/uNzPUV4dD6PV
h2D3yr+z5S3Lo32UV+djlO8PoTz8iSgP/x7KB/P9F+VxnxXl36n40yLiQVG+
YfDP7wtKPMojnhLlF6jiSWV8Jcrf1ugTtziM8lr+HsHjKaH/4xfyZRF/Dwr8
vJHHa8F/xeSzUch/Vq+U/6w/sUL+I14e8h92Psqz8w4Zr9iIx1OzeQ3i3wcL
fxX2T+yHeK8I8CCN/Y94fIwP7huz+izsfOSbtPcRDwf9Ee/zQd4e4O/psf5J
vxf2q1c8fgzjCn8e6IO81q53LYz+FefrVbvetTDKK/M3Kv1618IoDz7Rrnct
jPKKuF6Sfr1rYZTX2jfq+58SRnllf9ybfr1rYZTXyreMYJT35fsT5vet6j2y
VL6eMa96rv+b0skHLYz6tfaL2r5P5fmPzaL+Htx/qJUnWhj179bIt4Ya+QUY
5SGPtPJEC6P8EB7vrZUnWhjl1bDUP7D+2P4l90vIEYwH2y/leyLq/N+WDH/R
Pn7/1/X0gcfb/a/rSbseMltPt3l85f+6nrT+gczW0xpuD/yv6wnvV/6v60n5
+5n/fT1p9//M1kdBrv/9r/wO+/t/5fdAzf6cGb9r7fXM+P0Ij5fS6mda/tLq
Y1p+0upfWv7R6ltaftHqV1r+0OpTWn7Q6k/a+dfqS9r5xnpfrfJ36kW+cq3+
pJ1/fI/zcHyP+AStPqXlB63+pJ1/rb6knW+tfqSdX8gv3KfS6u9a+fP/d37I
bL7/3zKfyTyeCfol26/lex34xXkPiw/DfU15bs3qC+b+FNxHiRf5gqAfww+A
9pi9Gy3Oi/D+CCt/hZ+vBYn6mb0u80nhPghrL5yfPySI/jZRnQ895vZqnCYe
UN5vYfdv5ft3kSo6fcV5Fr5neq4872Ltpgh6cd9Ire8nCnrg/wA9rF2dppzW
XpD2xUR+/xj0BygLCPZDIvXl9jnwDtz/hPH5qroPGUFPuL4C/F1V/Ek8DXr1
8/vXQSI+R32fWN43RLwxyqvzG0ULPKPrpCb/HeJJjAJWup/NJGDFn15A3j+o
wM+LATP7GudV+F7GmyCeCTD0T8DKfjdLnucgvguwEm/2RsJ4r5SN1xpurzwQ
MPP/yfdfmb/NV8DsutIjATN5+EzAzH/1QsAs/tJfwHwCBMzsvQABH+DnrYCZ
/y5YwGy9BgmYybcQTf9CBczOwyIEzPTXcAGzcYkUMFsvUQJm/s4YAbN4rmgB
M39srIDxXiXgDfw+PGB2vhInYCbfJV4Rz20SNOObKGBmb0v8LX5+CziGnw8A
ZudhyQLGegbM5FWKgNn9EAmz5aYTMIuPl/Bw/v4E4NXcPgD8hOenAnxWdf9g
DZfnEt+Pn48APszPLwEvUL1/vUbkIweM80v1/El+/1PD/8yfe1/AjD1lPhXm
X5XnBfC3A2b6w0MBs/1V8rv6fXfwu+RXJj8k/7N4tghNe6FivTN7TdLH5Jjk
N9bvSFFe0bf7yPI4X1L3N1bIB+TDA4zzXTW/Sn5j8RXxovw+xZ8rv1f8Owny
e8avkv968vumKI/3mQEj3lTNr5LfmDxN0fCjQTOesjyLD5P8wuK9tPwk24M/
QL2+JT8wefJEwDh/Ua83Kb/Y+Vy4Zv6kfGH6lpQP7P0YOd7I/wCY7a9yPbJ4
ULm+2P1JSW+Yyp8t4xMBI76a7X/8fZ0zFgHDnw24PvefAFa/L6/X3M/Ta+Kp
9GI/BIx4a/gzIR8As/WJ+Z0j8qMy2MjvN0r/Z05+nwX1u3N9AXAHVb4DvSbe
TC/iJ6BHIn8K/KJOPP8IzpsK8fN5wNBTWH2xIl8gzpdwn5rhH/D4piih1y7h
94PZunbj+p7M//Lz+z9p56/I34f+Flfl4wjj96fl/YKK/H45Kx8g4nsZPpDH
p5tEf0bxeBr0N7vqPNZbxDtj/eL9dcCIXwasrNdPElbeS85mEfoTO9+R+pWy
vZWU+tNEHm8AGPkpIP+Y/iX1pZc83h7t1eXxooAVf7VJwng/i9HL3/scL+GP
aRVOlTDOgwEjnybgvKrzNBN7P/a+jKdHvmDQo7y/dUHSp+ynlyV9yBcIWBF3
3WX/cX8ZMOLLATN7TcIllfMMTXxQXimPkS8Q/Z/H/deAlfiHvyQ8UnVelf5+
bDd+vgR4k/Kcj5z/f/h7lIBx3gGY5aOQMMs/IfkXdgzi15iciBbnuV/4fX5W
Lp6vX3kfCOuV4c/x/rwQ9bPzY/m+OvIBYP1DH8R6Y/uvvH/Uh+9/aB9yBeuZ
yTtZH+LzUB/yLUCe4L001D+B5zNC/VP4eoE9w+i8L8YP7/eA3xA/B1jZf10l
/23k910As35IWNnPBknYVeEPs6gP5y2Ax6jeLzfy82cJK9U/lu3n4e/bsP7j
vXC8P26iMqrzYRMN/Sm/ftp9QCZ/DQJm9GD85PvRgBFPCxjxrIDV8Q7yPVvA
yE+D9hB/DdhfU98i1fri+WmmSjhr2jSukvAKnp8U+zHO9wEr/LpTtgd5BRjx
KSiPeADAOH/FeH5R6UtebRTyuss83chvw+Ax3N81m8P+bHl0ke+h4D47g13a
4Bf7P36hzzD7z0fAbH1J+5Kdb0p7Eu/NAmZ8JO09tj9I/Yv5i6S9hXgswCze
Q+pfzB8q9a9Enm8IsML/ETL/P/LzMTgbW197XQWerXc3AeO+KYOLMn2rxj2B
Z/LHSzOe98R4s/djtsJfwsffVswP09eAf9OG3S85KWBW3k6UZ/rXCVEfSwe3
X+DZeB4R86lsN24yX6uCjjgn6Ffszxo3Rf/Z9+4CZh24IehXGPLWHYFn8stD
1KfEg9VwFni2Xq9q6HUW/VHkQY0LAs/KOwqY6YsSz/QnDT3d7TTze0czf7fF
92x+94vxY9/bCj5n9MpzOBbfhvtYPC7oL8lfeN8O7TH/9DVRXtk+x8t4ARaf
LOtHPBHKK833kbDCb52x3y7l8u6qgNX86c/pWSPoU/y9UfvFeDH4nIAVebH3
jOg/G5+7YrwY/S6iPeavwvsHeF/cQ9B3j9t3kF+K/Kksx4vN7wlRH5MXh0X7
TN4d1IznWY18uCv4e1gN30UtGnoKufVy99lfjINuCtgY7FpxrJRr9D6xxJgi
Priv5UW/eJa2adP5Pq2tvHr/nZdBtG3JUa/ygaGUOCSrs7Muji6XbRbxlz6e
ZpVwTar/Lln86loM7VF+uh8ZCsxuN8YmVOg9hatnO/+msfR3r30/2eG32Qm0
9Ma1sJ5WOyAkX72YrbdT6cztrHlylfSl8eXK2Q/4C/4zf7pcoW0+2ylhNMj2
t84lZsdQoxTXxN1NEmhU8xEVHU9fobZPDnV62i5I+J/tKl8eMcwlVPiLy5wf
Xvjy6QTa2MnmxuG+EfTHs4P77Zsk0i/9k7rWqx5PL3cNT04umULf8lVpcHhy
Mn0/tLZDneBUOhAek/2U4TGNnPRPxLMpccL/+/Lq9PUfe0n/97Lw8u92Dkih
46G2+WZfD6Zf3RLbR15Momcp/iNTmsfQ25uuIYufS/9/yqB6PQsEJ5Fj+ax/
jxiZSLvv28ZEZzfQsw4DF/rp9KQPcBu8ws9Ende/fros2pPuVbk1PapYMpma
lfWzs+oFXjM/Rv7a3kwt+3xYvrFqBC3OF/7I7K6nfQ96mYqf1FEOy+ttBxNN
tO360Eifvgaa07iN37kLZmq3f92sXAtN5BNXvdLezhZBz/kn64I8ihmo89sA
j4ktrfrf1IvPbuU30dVZjfc/N+ioaimvjk5LzfRo2Lu4X7aZaFaxKsdnLpb5
7/QjvZNOWe37w+6DJ189YaIiFweeKn3BQvbT/MdU351MqX1OOa7pb6GJv7aN
qeViohG/XlgeHWShMgU7Pp45IVj4t5efi8xWc3qMgFMK/1POq8wTKnlmyfn3
E0LoxI6lOxJqXaFKrX0cHM4Ekqv7ZqfwOhF0z/Xl2h82iWQ6M3J3h+zxZJez
6rmaMckU+Wqlt83xYDrRe2XXo7uTqMGy3tfLdEmkFzcOBG8O11P3jeO7Hdrl
SeHN3zU5cy6JjqWuWf8tWwRN+buP+ctePfWzMdSd28tAk+/6VshiZ6Zfxo6P
2PlHPPWb2uXehGxWu/HTi6TqcTqyH7c3W6UJZlr3dES/Bcet9tm4GXVmnbUQ
VYn62mF1Mp25YveiTkMLlXbrvt3kbKK1bTxCqlvp/1a7ed13nYOpVIHOtT4/
sepPBZavntghhjyzu9mWt8Iffv3r6POAM+SSb0dk34nw79jRoJZVml7faEfv
LO0un/vdXbwHw+bTncbrqxvnrbxNT51eG1ZMO0V3i3Y++SGHzBfyW8rmZdeq
+lD/+jP2NJxnpHn3XyWf+sVEWxLyjK69xEiX7mafVaS4ifauKtm9xjkj/V2l
Qe15s612WHKL9f6rTHTj16yHOo+0UI3gyBqr9pnoyJNJD4bvslC+mX5Fo+xN
VMOv4eFeHhaqWnO0y+1bJnrPz9/OjyqzduQ4I1VOss/WVyfzVrsv+rxgxJ8m
+t09exZP67iOeWQfe7aFmZZ8WPEisIKJ2jzqethlsZnudK99z7miiQo/WTn8
rJUfz9/Z19uppYkufTu4ZZO7mfZ0eXhoebV91MH/Xk2b26fI3K1mXHyvbdSy
avAbd59TdKX17mmbXbfRnJ3z9Rtzu9DeJz2uVOi0T7zXWuWsU2hi+G7SPdnX
sc0M6Du2tL7plL/ts16nSYVPrn9exER9c2ZtN324Vd8vfm3I/AYmSnxRtW3g
KTNt7J2txdzfTXQme9v8pc6YxfdD1vn8sneqLU38kPuwAznRsVMnTuT/5ky1
jhTb2S31Ag1/06BQlpXyPZzxuVp55P3gSPey9ZkztpSRipYPKD2ql5EmB1g6
lP9dT6eNZ0qtmWKk0YNK1HneVE+/t5laseFCI5XIXaB1vuV66jFh5KsKX400
e0aFeuHNDLRsvaHM+3kyP0reey1XT0rzh47aNLPHZAMNSzl0u1a4mf7+0Xvq
3D0Gqtk4V6/JjS30q8u29qeK6Gn0b48cUuobKfvgWZMtqUayWT1MVzqHmd49
Gzy0rFVOXJ7/4GShPvK++43Uro1bxVnoZO295Y5a4cOHm1+wi7XQ1gH77ceX
fUw2rpv6DDc/od69qq3LceYFtRnR/3v5/n6Uv3T+1zfLvaSwTsMv1nLwo/CQ
pWNzn06htnMHtzZl09GTk7O7fC0eRqEVi+Uc8kcULS7fx+dJGx1tWX7UK/Cb
jtpvWVz/W+0b9M/lH6mmWi/oTZPpR1p0ukVVfb+0HZHTj+4ENBjUfZAPTdgZ
3nqRZyDZfLhve7Z2FFW8MmdYgzVxdHKtV9GODlFkN+Cbf8+YOOoSNKTpqrFJ
NOtyu2XGSjrqVnBr/W8TH1KWnPOvLJ8QSS+LTrJxcw+jWsO6b+7vF0+nujx2
Wb7Quk/8OFVzyKe0PEhbezpbf7vWPnH8W4lUuhZU75PdZzfaOfK1TYcTUTRg
2tBssQk+9HJ6v0nlTDGU/dQAe+fCgfRt+Lm1j1/EU4vQmcfL1L5J28MWd4ik
WOpKuuulQm5S1/xfl3+8HUs94/f4f5sTREc/XCq4u7vVnt89La9X9Wg6Frv2
8fInybTpa0yLfAMSqNveqq9OVU6ld303NDSNSqCX5/cP2NEsleqWrvqMjuup
TuiYJgmtTOS9au74no63ad0zp9HzTsdTxXa5Gk27/JzKfA/8lNuSSE/tslc9
ZUig9Uvs3AZa+fBMl/seN4+m0KijZw8++migvl1etLl+J4Wo1/ANzZsY6VrV
TZtaB1r3sxt11z0+b6JDFo/sH4P0tODZjQetHE2054/AB4fmeNDJOc/mfViX
SNunzw69O/IlBQ9Jat5zSTKtX9ZAVydHGDV2ruI/roOORhWc2jK7TRiZn0eU
eD9QR1nbvi0V7x9L08vu7ZSjtnUdGObV71VMR7XrXn1ZPshIfm5Ovz7JZ6AJ
TpWbdCxlpo9DKnU11QmnGrmqb950OJWKZjP+fbhfHJVu/HWVe20DudZ+vadk
2ySqGjv0psNlI4V+azDJf5yOEoN2VHC0yr/o1O3fe1j3kd77br571tNEE93u
bQg6lkRDbUvlD5lgIrsF46v8HvGAnvwzxG7sCQNNTTnidehBAIXNedfF47aB
en//entQkUD6OOnD1DvNjWQ/MfbxluORVHfGmPD7q430PuiX2n8UiKJtvQcY
W+Q1Udau7X0sH5Oo89h9T1zKmGlYxThD/QcP6XndgyM9EqzyYG6FibvyetNv
zhfqH7L2p0vQgrFzkwJpxOZB32ptN9H2p20mRKdE0YkztbseLGGVnxWK2lzJ
lUBT5rQ+u/GemYrPLajr8IcPjbg8ypLlvZmWZ7/87q1rEDm3zvb9k9U+zPZH
5Jscd6Ip4sXLNacrWeXB88oND/+VQJGWUgfDlljobdjh7X+NTqCKk2/M1G20
0JZ4vdehQFchT4NS8jddmmqgpJ21xvR7Y6DwIzU357cY6EORUsMrfzOQ4fyC
Y3mtcmXWr7M8U5cayWi3+G39j0bK45DbdV1lM50M+1L5RikTFS/914Za08xU
1q7Q23U6A12cVSB0ntlCCXatnvaz2g1lTzis75ZioVaDC31e+Mogzk8W/JXl
6eqNRur0rlDZLL+nnQOdmPX8mYFarRlwuNNVC9X6e+th2zbrqWj/Myey3dlN
JXa4jpvfbRkd8V7W4KWPdR9I2V/766aj9O5A2Y8OP05R9JMmuYbfOkR/nVx5
7G7fk7S/19SRTdyXUc3kfQ6LctvRmZKtEkpHLaJyn7/qcnc+TvYzPZvk2Lqe
sn5fOKxlPkc6HrGtUp4FG+liQLkX9nWPCf095ESrHZZ8B8R+8fdl+6TFrscp
uVDXcheDt9BVXVWHIYFX6MezY3Ffup2l4lHREeu+OdC2tinTG2U10qI1fbsu
qCTPG1zf3x1drIKRNgz0sunUzkghhQrNn3nSSM0etwwqeE1PoZMX5noz2UT3
p+bYHuatJ+OelxubWfnlYrtG/4S/1VNCnaDAUykmauZWttLFT3pasrGX64jX
8vymVu7yj8a5bhRw9Vc5Ym1HwL5yodScuyNeLbxOK0dl61JtQQCdT1p+dOez
IBrd+dkeY1ws3W6vHzt+fRw1PrgiIuvnFDpWsUz0k63yPKOXV4U22Q7oRH0b
ck0cf22+D0W/nje39s4rtKrzn+vnFntIujdNA1KKeVLbk/ff7/vmS/vnfQzc
+/w5zTg/OtuDHEH0qNLXzXHFE6h7+/YDZ+1PpOpuFWs/+5RA+Z10rqtSkmig
/bwaPoUCqXqN0Y3/bhJJecuO6eH9RUcOK7P80rSFntY1bRIUXu4excZX7zt/
fDB92Dnb/PLOc5rc4MqzIx8i6IHttvJdCviJ+2xHNzV/OT1HKM24VWTx5yFx
dOJNs8DH3qF0fpDNyPBvceL8w6O67/WQXvEUuq/ngqNXYqncycIbK9+wyu/p
trcCbOKIYr+8yTFE5r9d3O32izWzk+h+3g0+ya5JdCX3m8mPz8p8S1MeZrNk
u2Adt5OVB9w4401+6xd9sK8i89neG/zFYf+caLp4+/KQHSnXyc9vw31LiMxf
O7lUStC6oQlketftS5HnkeJ9qfIlr3YtNyOKjubS+86vKO9fr//8tc2nMclk
t909anr2BGqeEOrTZq+OPnQLat+wlztdGVC3WoKrzE+7qcHNebefxFErhxwe
IctTqOLANTGGuwZyHjjAc7vzC/Ks289r7iWZf/Z2VJYP5fRJNOb1ydw/hoRS
zyFDLY9WpZCDb1Df2oYUmn7yr2t/bZb5ZbvYXoitecVIhfdPXbuxWBzVDl8d
sNVR5pP92LjT05hneurW2rH6jvFJ5Hv6+L3Zn4z0olXRyLOzA8jGcWbBxOYG
MZ6RNjfvHjpgovFHg8aW7PCQ9j7c1aFcAyOVbJVyZsfyQOq6rvDx8YnSv2/Z
OMvPI6fVXno6r1jZ+VE0eJnf8BGbTJRv9cofuoKptCNm184Eq7w9XLxmVs+T
3lRqRi/bHhXkeVVQ+XYFjs02U6eWxsU96ybQ29nXNq0vbqGZDQ1TRta4TpUf
FtleOvG+GM/3w4dWdrnlQ/4LSnT75zd7Kly876Ujrs/phl2EB826SK9P+Rf7
+5Y/janneGjx8Ut0YvKgMOOmAIovE/Gx51ATreu6ZUWbLBba/K7J3DzDrftM
02lNLuSyUOMmpeLvzDSRQ5XZhT5Z9b89P1K61p1j1We/rLK928JCD6+2S76+
3kS1thU4W3GKheKi5rgf3miiXrV2nM0zw0J3XI4MaHnYRBvDN7cJOGKhZlEv
Tsy+aKLPR0fnn2y1Zz4OWHr6/R57OvzAvvhIH1eh72691O7z7/2vU1Ofztu3
Nz9Fjbvd7lbD7Ro1Xzlk+2UXR2Hf9DG8Pz9wvhPlH1zr2rByXvR+xwmbjnMc
yfdrjm82i/woumjXp+XmO9LT3q9Oeyz2owure/r1W+NCdzbbFz50LUTYPwvn
uDRYXec8NZqdvezTyiepw/dPt5ePOkPeD3fO37xPvq8J+bY2qGyv9u/PUS9f
l4mvZ5ymd/YPt26zfUQvnvnkzN7fSBufzJ6+5YGR8m99sjPndCNte1h9V70v
RvJ8u7EqnTDS3Y7vP/8YY5Wvw1pP2/HEqhddLVLa1cMk5Fv3ZXt6Rbf2oMhO
CXfq5nKhvKb7p9t73ZX3X8+Pc45bfof0U74ePO5qJEO7QV8u7zLRwfMFZxfx
MNLKr1uunjtnokbL884KvmGkSg+y/97kkHUeBvz1tIGVT0v4B2b/46OJnGIH
LTzZ30TJe989e/fGTG1HFlpUa7qJXmSPL/i4noWG7s6le7HGqs/bFPHbOcZC
ww+W1HdfZ6IrXTzKlZ1goeb1Cw/xNO8ho9OfRwvmuUl2KbbTgu8eJ/9Phcb8
Ov4qeXqdv3d7/wnqu6/0pc8HHehllmO72v69m9blsa1w3ucsjf2nTvyQrAdo
evze7Us/3qaK+ecOtL98kML6luzco4IHPVvcyb2Qt5G8prX5fueaiT5USs5b
9JGR7Cq2zF/CakfenVDgyHmjkXruKPcqJI+ZTjWrvb1lH6vduq77wZwGM9nH
m+e2s47z5gIL6vxhXT/xh2xHVZpkounj7+35XMVC5oSlV41LrfteZc9p0/tZ
KGet9n2aLzbRW4cF7450t9K/YlG7PEtMNGrX7Gpbe1roryM742utNNGmjjla
BQy1kK7o5Ac5VpioWPw4Q/HBFgrPMc3xgXUeNh081Tx5nYW+d/l67I51H339
skL+O8ssdMTJo17qThNdi6r8i2W1hWwXFxrU5YyJqrX8vXJjVwsd6/X0asdt
duT73unQ0C6X6VyFm9kmFjtEcy78+bBE7rPiPGlmUplxM8udp7LtD62fO9JI
LYevexwcYaRc78aciR9qpLkfQ/ss97fO+6LwqS0nGinxvXFpqMlIQ0c0+FFw
qpHKNaSVLu+N9MX4vsTcLalk4vG4kV+HtFt8NJWynnRc3SvZQu+3V8m/a38q
TetZ7rB7mIU8CrWpfuS5J+1586BQ7e8PafSNPmf/dPOmYe+eOG5tKe8D7y0U
OGnYnOfCX7d/ZS6/boPkvdgbYzp9Gt88ROwfA08nr14dFkUrr81puX17LPm1
GJLlVvE4qr92R8nBg56Rd92aBzYZAmhF/nk/TgbHU8+Ri+bsbSHPQ28Xbrhy
aMkk0tctM3zu1gvU3NYruWLzl1S2SbaL99snUorDV3/bITIfbIUut7dT8yhq
63zvUJtOIbTtrcfdYjdiybRt4uo702PpwrjqT8b0SiSfCnZRuuN+tGzu5eIH
2sZSw119itcbF0kDOnSP7F4niarPjzUb9sfTh9m/Tg4PhT8vmca+6rlh3xE9
dWjr+G6BWzIFtE2uWPcvPeU+1P3R+zm+pJseXmTFpngqt9fNff2WEJpcv/Hi
+QeTqaD+7X1Ldqs+RMF5P+/R0fIeI7PUOpdIhVNq1HfbbKDh48LzzrHKoUbf
WlbLXymF2uxsvXC+ux/5XN6cJ367jkq/3xbU3zOC2hnO++1aYKAjxzftr7o0
niZevVWm8V6rvHndcMGLW8m0okTBfDYOFlrRp2+tj1PsRX6pgVfHZvW5dpQe
2vY7mVrSiz7ZTG90ON9Z8h/by6fHxVvkdLhBkRofTtPoaduddne8Seea58z3
3ekEXc5/YcHSrA9o9+QKr5Z0M5LjgDH9P7kYKXeRF2UvPDNS645/zv7N20Qt
R14/UuitkS7sGJvzXUkzjT4Zem+AlQ87xSaMf1vOCo+KnU1WO23DfPtVtsFW
+/Dm8W69gq12UbE7WaJDresyx7CCCz4bKZtDs6aFapjpWMH7YVUa7KOUwyPu
fXd0oIStizaG3pX5jAYN2Hhz5aJU8ggInTeqpIGqlN/6feSRVGrYdt3V9QOt
9saorF6vtqdStEeLWZ1aG+j3k4mjPe6nUv1WwT1ijxvI6YbDwUnzDPQ1YIi/
12szXb7R6Xku6zz03z6iYa4KFpr9KjFPzDEDDXw7oNPTbhaaWrhZ7Joz8vx1
R/aS5H7KQDmyxj/yscqX+n+bVh7cbyCPwosmXbXunz1TKxQPPyzPXw/O3H7h
Ru9UytMxW+Usf1rIPvfFbf2vGEj/vIRu0RwL9R5/xGarg4GKJc6LDxtvodil
/R3LOhnINLvG63aTrfutccfb+des9b8483TZcgvtWnmhUHsrHD369635rHCP
e13CRz+x2kM9l5cb6WihHH5OZV2setfh61le3Nxtoay1asYOm59KJd792s24
x0LZEr0vTF+dSpVeNFg16aKFfnyr3uTIC3n+2nzEnzubxdynrOeWtBnW6gnF
byu1Y8w+LxpQJvTggVmPaJPTcP9Wzgdp20R9QOsKl8X+dvDemfd1ZoRQzT/r
b7u/35kmbn17NG5ZMJ29/qNpPgc9+Uf8OJJzoEnEcd8ou6BoGTcTjRhcef2K
ziaaWf3huSJBZto3Z9TW+L9NdHK/Ycn7QlZ52tjxypr6R6mR/ZTR3R85U1Lk
fP3OP0y0oHx8UN0rZtp+cWvQjr4mGrf47qhrZjPlGVb41PopJup9sG/C+ZoW
qxz95jrz0U46ui8ooknSaZr0dHPMl68bKXiv4d2nsItUy9DpLVXaTGvzvJ5e
dftlzf7lJOJlbO+4+y/xdaJxWXxLdrlloNDQi/42m2R+390V/ri4ZpWFYuJd
riylVBr/z8T6cc5W/fRQN/PyA0bKfqxFy/n9TDSlxanhdi6pNPNAr60HVxrE
/baJIx46Nd5oIJend/O3u2+kIl03Jea5YiL7l5N93jVIJcuEU+O/W/W33xdm
HWWckUqPy2TpY7Ta4xWGL35ga58q8n/FXF32pWa36zy/+HM6vKbcoGzZrfrO
BbsCc27fpPbNvlf8ds5Irx6dbbBpromKzt1GYX5GOjPca+nwFyZ6tOl5/pbW
fsW3qzPyyy8WCvi1ulNXewN9PnCgVP3RFpq0pMn+nle2Ub7Ah7OLZrWlDfqk
xzdr25Jbw632ef+0pQEV5zbK8usWKvngy8rVt3bRU8PJoc8mrKFmWQ48Hrxm
DeUp1qwlLTTSkG02Z/oXMlFk/pXdGsdcohXFmvh0v3RV3HcoGOgZcnKOKzWr
bd8kpKMrdd+QJVvTAk+owsTdN3z2PqZlp9qU2V/Hj/RrNw5u8asPnVs8asM/
Mc8pcJT75B1974v471+XvbwTOiSAImOrfV50IYg2uJc9u2phMF2sFD298eUw
0rl69yxdKIbmDks4t21jDN091HehR/toSvpUYZnzpmiqeT7/30VLWuV6mdVZ
4msl0OZQl/BFX1yo036PbT+6P6IG7388GTTmGj0NdnvQda6v0Oem7n1TpsHy
Z/Qj+Ee1p5F+9M9q7+mr7oXSrUKR5S/ujqDTK52u3BoSS8EXt8UUTkmg04+e
1gt4mkS5+tebtfGRjvbmW92pbmIqzQu1fx9q1FHB331qD6qipz5P/l7eobAn
HSxyNuj3L4HUZcOoKTZ1PWnS0OE1n1cMol9X536zoZkvPy8OpSOtAsJ9/bxo
eWDjT019Qimse9tsBasFk+V9dvrDNoaWZR36Kq9DDD2qpus8c3QCLS48+9bd
O4nUb4r/nrCSKTSsWIGJ20Nf0vDNj683NUZT6V3tc14oHkpLKhVyWjsxjsp8
XfloUZY4CqmYp9SMpknkOf/l82JfrtLalvmeBDqF0aFhvQ2r9rjQzKnFCp54
HELfKh8btP+EP4X51nD+s3scjd3hPubZsAha4lXsZo42iTRnSLkQ2/rx1PjP
4bu3/JYizleiWrsMrv4jlRYGd7s4+0IyHfK71m1DRz1Nsx3ZM2e3J7Rq8EbD
Puc4mvr2eha/hlG0bZ9dTl9dEn3zfnupn188XeyztWDb1joKOV++2eqH8fS7
T9OqD2vq6M9Rx/6s/imZqj9z7XL7uZ72X89e8M62pzQqovSUP6z28jX3A2+O
z/elAvrPz0Ztiae1Z37zee0ZTC06OV/zuJFEK/h5FuzU3odnnDjzPoR+u/Rl
6aPCKVSk0Y9oP30ILX3fyqV/jhQq/qq+qVb3WJq6Z9mTRhVTqc65qOnGnLE0
e+ycdo8PWO37g70Sjk5KpGu2vw6obt3fBhS+2/DvQvfIZsieEQv/SqbmN/LW
PrbmHuUr+vWK55tkom5HC20f6UfFi86fXcra/tyUMpdyb/GjTjtC2j1rq6Ms
vXPeGxmWKN776ru+aZ/eTonUxbhleqN9BnpYq3rNdyO9qPu5o6Uv1dDR6j87
5p7d159ivcvvGLMglV4smT41V6MIsg0bUl9vHR/f0x/K3Pk1kmrEHki5+Na6
n66x39k3OoLWOra0e3vIQEcPfp0a2zqeXIa7zCpR1EQ14svl8X6t4/nWzFS4
QbXHufOn0n6bxoOy3zbT48G3w73PxlPCptTp/1hMtGKZ6ffSm+Pp9OUh8484
m6jzo7XxzQ9b57932NPHVvvk/OflBTdfS6aBfct/ijluoS8P+/cNjk8mc/1s
5eO/WahIqXLNoxKSWbxSllfCno5sU+rN7ef3qN6xMg11685SwsdJZfpW86Ud
A4tuPPTwJk0NmHRy4fmXdOXAzRr9W5lopO3gcWvumKndzhw3iw82kT77TpcN
/8j7/BsOnp1ZtIF8T/hG7taDOo25SuGee3r0HnOJit2r757w7Cb1btzlYqDu
CgVd8httORFEf5yLGdBrkjN5bStTclzbYCob5FZ/3Z5T9LL/rD/dW7jR2ZRu
faJsjGRj32DZ8T+NVOfB0RO7Xhnp/shmqS+Kmik2vvWyKdZx3ftuwaryI81U
qIRu+eDdznSwQbFO15a4Ud+GVfq37XeFNj7u2r5flCutTMzX/XykVb+q26u1
Q7LM5/Dby+hJ7xJMNM3x7p5FP4xUbFmj3q8bmWlI7hnj2lQ00dnAnX1vLjGT
V7EFB+NL76dVm5q06nzBndq75y5a3bCb3zdwozNcX7yk6IuudCZ6ywa/vafo
sMvr2/MuXCT3Xe0P+DYwUXTMO/dQOzPNqm4pnbuHiSaO7OGSEGemhqsnTmo8
3rrv7Fj0tFc5qz6S2yn6SWM9Pcnzo5vXbKudePCPcTlun6PChTfW6x5yW4z3
hcBH87dnvyPsp9/yey3N29eZxkeefmCfdIgO1LN41O5xhfp4LFxbtqwzj+d8
SOWTxw//suUcJZYvHdbj4G3aYudo1yY6lao+XrS87ksD7c9WsvbxyQYKyPsi
OSTcTBPKf12a74GBmpdb3uLiMQtdPVZpZtVAg7jvuH2Sy9FOC13odMKZr+Uu
hNAhm3n9/qriQPXyHao6uaabRv92ofw/urxxX7+B7EqUKZRS3ImS1w22e9Tm
AN0cF1jvcqeLVHRDkWyLx+qp/62Feyr5GunirQG7nXrr6PPIAnM+lEklO53v
S++5Olrl/uu17gNTaWm7Tcei1urI9XqOYcaZqWQoGlf58l0f6rzqbrEl5YOo
y7h9ldy7Pqab+ecGFDoeTFnXt5swLl8yFS/7akTNpql0opvN7AINkmnW6UZb
P81Npe29Q+8/bJVMrS9VjdmwOZVSjw8++Li4jmLbjKvTN9xI5nxtar4rraPo
qE85HOKMdGn1hDI/2ugosO7dZkV/M9Ff74817FDcQLmS8jVdWdtMSybvvOFS
ykDdbSYt2tYwLW9Z3HLvWWnvv+ifb9lqopiQ846R63TUySPlVv3LJlo/zOao
1yYdjy810ZgvzYe96mig5RP656uzw0xbG46ZkbuLgeZsd/K232umjr9WX1bv
vlWu367WqG9d6/qo77F31AsdOSW3u12wg5mSdk/pNT9rMnm7fW06sL6ZKn0c
fzK1cDKNHtBP/3cPMzks8+54tIpVrg5xr+Uxy0y/vdV1WTo6mcrNPuT87K2Z
GjW7UGbLnGSaGJAyuYmNlT9b3sh38Z8z5PSo3I/jt5xp1OKvn0Mfn6a/R/x+
f+CPRzRlf/2hF/7aSX1LDWvx6PRVutJ+Yq8qc/ZSt97fP5rO36S5fodPNL+7
m6asGv0ooqMbVUmpn3dNlV3kblvGf0MXV2qdo8qu0U67aeqZa69Dmp8T/N62
c9DlDzWt+uq1Wdn2j7OjNb/37Vo/N/RvPRXrOKzWV6ue2dLuRsqJHnqaV7Pb
lJvHjTSpcoG8X3MZaP5ok9OsgmZaveekX3QrAxWqNePByOVmyl56eouu7Qzk
vnt8x/UbzHQ+clzBqqP09Mc/D//o/sBILUbUWTawp55ydnxRPPdJo/AH7O5d
acWepY+o05ZRFT1d7lOCz4XU6OcPaM6rOlcXtnxI2Y8O69J9jTdF92z5+77G
j6lr4TFFDPl9hb3uOsy59/fNftQiZf6bUO+n9LzsvKUb/3hBHg12bL211puC
ctfsu+hNFBXfOryBc3k3OhVjalJvYSTVrPeicr9812mfTe0mhqtRNMnsOzL+
T3cqHNCnYJkrcbTiU4Hq5QobyLXt5OBclc100LbDhQuDdLTk3sznJQeZqGKB
5u+fXtLRtwIDp+TJZibfprun17+uo74LV1aba5Wvh35/PGlfWBJtbpLSvUKU
iSZ0WnzybY9k6v70l61fH5rJLevGyv17JVPyotvDPR/J/HAXg1bbHHa4TrdH
hlXdWcKNrrv+0Pf0cCN9QpM5Pv1uUbba7dZ27+ROO75+6bwi/DpV9VzrVeHa
DbpnLPClkfM06vNbw807c9vS48N11r7STSL9cKcyd7rvEPLtn6FeNWa5HaGx
g6++L7/Alrq92/ch9oQt5cnW6nrr2kfoaWzIkI+TjtC0bHGBPvP3UbtWm1bu
yXKEbn2bMj4yejU1mJ33y4EB5+jDDjr8de98cp851rtAviM0udSq3zdY7aNS
uV7EeB4+TJ5+MWUSWq6nETP7993jeJg20ekHbptW04oRs6qlhO+jw9ldPi2N
taVHDrbRu46eoGF3TmUdu3szPf3k/sCm8z4RH9el/N4ulYsdoAPt4tuUubmd
xgTWrF/goIvA61IClzdv5Sz4e1GeKRvmdzhPgx3/Smi0z46W1Vw5PjDCjiw9
zE2+rThHJYauHhcQeI429c3idknnQMfrL+r8xzhHark2tnaLXufJtO7j3IAb
56nz2o4D3vU9TZ11K+Zu3WBPOa/4LnN9ryeP/FVL6A0mWjKo3MhBej3V+da8
bedAEy1sfswc8ENP3xt7THr7w0RO7kPa62ob6Pj+xpdn/l9dfXk8Vd//taKk
UmkQadAcSqVBA60oKvlQJIrIUGRIiAwllSlJhkSizJIMSSiRMWTMkHke773n
3GNKGvCc7+/3+d6e5/nrvt53nzucfc5+r7X23me9tdlIWbNK2XMTCxEL9MJK
Vdiwf6ws0UvH5sPuv91V2Xjtyv9YeDcLXsE+vrxmbLzZst86bScLmZ7P9Zde
ZmOxYSif6wUW+i0neAfy2DgY0iG88QwL/zj0N/1KZGNNo7fkBR0W3K0m5IU+
sSFfpRlKmLAwZ7uI5MUmNqL6RMW7dVlw88myuVLIRmj6GWrfWVu8GHZvas6+
g3Gm+NvSvptYFFxp/XvmXbx85HIw8cBd3DkkOH/l8bv4tenz7mkJHex3rZ6R
O+cuxjy+y76UMMeG/N4pnZI7nPnvq9oCZ802PYKp6a8f7judcEZ18NMmQXc4
moswN23Og87cHHz8XsHZP1gg8krn4axqBOzeVPzPoXzMaBw2pr5XcZ7PNsk+
We3UUgZpP0IhwCYPV1S4NRb0fON8XpQpK+nE1wgXh+pEJaF8hC3bL81d0ADB
OEf9hAcFEJogujrym5B0QcUofWUhZtT9EbB83IyG8Q0Zs9rToOKw42NgQTMU
jNWZAbbvYNuvKekb2YKyjm2Pjplm4vPBpdKsRx3Iqs3i2ZWRhSF1Kzu1iWL0
Gd1WLfGOw2HVeayywgrsF+e7aTErHn4XBWc1Z1dhLrf5/tjeBFSaBaf4Zefh
UfVl9sHxJE69PaNtvENtpRH4teZeRw59X04Nsh1+80ei56hxMfNoJFakFCTr
lTyDvNuSHJ+VoZznH0I23vq5UDqa0z93ZwY5ib7PBXOB6dEwmtd4RNU5VPPn
oDq9vn30dg7N11O+rSv99FdPPt/43C+mALqXhESuiKXiVfeXfd9nfoKg4j3P
V3ppyLC29BmzzuPo528fA2vUFbOw1uvgvduzMznzgdnnzk6qOb7D16yiN1Nh
WZzj5Q5pyU9op2C9+eIBg4WvkRub/fJuzGsUSarXrDiZjF0HgnctHU3+d743
GjWDhlKbjd7Apsau+pdeCIwsErxDxWNxTuCdw6sVL6B+Jfe0gPgreD4wiDhf
/BIi6sI7xpySOetBO5g/r+53eMOJV5bPvWBwIw/UY9WiPRfi8W3jzN7g5bmc
/nJg9xu4UoUIu3mnJm/FR0huY/0TLZ+P+H28X4JNciDxnGXHVVkAnmweJR7e
fFybJ+s6mVTMWW9PWbR3bta8OBrH9B6myj6GpWBUXumleM5+25v7KmR27HXh
xHeWJ5g46TtwYr6cLM0nZ63x9aTkyU21bzBSxvqVfjgVO4+b5Bqbp0C3bq+M
wNcU6C+rfLZFNQ8paS5KVzfmQ9PQSfL2WC6cM/kKF33O4+xfVSpLSR2OqYBo
s6UhIdOJQmq76qXXf/0cLvpYi9ZcoHWh3Jx5H2l9qaRQETSTfj9yYu6Y0ZFy
XFE9OpW7tpbzfYc+6RXv8ahBUG4FX+iRLzjvrVL9Lf4rVi3XNzxN65r9sWOy
+gPfOH4JI7HTN6/GNXD8xxS+zW4d9GAgdnQGd4NcNratMtY05qvF3j8xr8Z2
5SA55KJWZEwt53pEVbcsyO6tQ4r1uM6c3zUo2LpXIuZ2M7xX1lXEBNRgxaZH
8bdbm3DQ8/KrHVPlkLnMt7ThQDNisoOVnR6VoyhihJ37pQl9GyR3hclU465i
xAKP1DZEMBpmkwbVsCnLyXKd/O/zEv0oC+24aP+cgQgb4+PWJXXYtOHToeiA
HpwSfSsxW4LWmb5Ny+4FshG+Mqv0rdIgdGrz9xzGX3+1g+e8FuwtJRFnqNcx
VdmHP+MKHiolJAx5ozVHa/uweVPUicmvJO6eCvx5QbofsWeWTe8MYXN+P0Ga
hyGYw8boaou553178PrSieLNwxT0C3U/SgX1cPaz/nf9X/6WeK7EyTbcmSEj
YKWfDNcFKmc6f9UiKLJf/MuKFPDvVN9zxq8O7Q+2R4svbsavzo01BiI9uJLI
LXrCuxkvqYW3TDx6sDeP+9dYWBcUyb1G2vT/WlT7MjWztgtfa++ZL/Pth5kQ
ytSVSjCzU/HIjwOdmLcwpURmTik04vbLtn7uxNF93w8NCJaCxZ5IG/vaiYUx
8+N3VtUj3GSb4PqkXlTPOygvsOIbsqWvGifN6ENq4ODcDafbsWu2cWDoSD9m
6qyf35DSjoB70rttlAcg9WS2pVVpO86819ceNBxAxMHQcR3iIyZ+QNO7tBts
kSV5Gw5nA95LT+dz9WA+I867YVEOKqrG1VbS/ZT3W3Zpw/xe/Bo0IAevMhGy
U6E6QKwXsxwvhL+OZKJunSdX/9Jc/JLOzeGe7IXAnRk/DhrmIumE0rCHRR+M
eTJU5B2r4S818XtOZD+WSHfWzo2vhuyK04lXB/vxZ/uBUb2OaqR/V9ncJDsA
rmKJoEb7Zvj5L2l4PsrA79XVD5WSmyEcf7Lp0y4m3vJo3D+q24WRXqNT4UdY
eGA3SzjbugsBmXozrpmzIKR3V8TFtwta58ZTtr1iQcpB7NYxaxKTQms9hQ9S
6HyhNuMOHYttzI1zo+Pz4zJMTzsSWULuSdsUKNRT5zVLxrrwUjfoi6QjgfG+
oXSZWd049Gz+wz/PCFxrjDMX9yRxyWDemvnXKJjoFmqZ36f1cFv3ZwNrCh8i
Nrvc8SIheGdxxdR1Cj1frCuDQ0l8yta39YmgwBq3XZkWRoIttWN1UBQF433V
btPjdTg3prRpczyJhxkanXOW1GORuBePF813To8F+TX/Uw/ln8abY/eyoaMp
byJH82xDVbHvT9azcWNdm/0V7nbEUZPbx6TZyDW5SyWdaYeudt73xS/YKDCw
rcuidVq8FCE/XkVhSHSN7+wUEic3KLbcqqagZjnucf9IMfYcm3tpGS/dXhv9
5urZYtwTei4SuIaCm61rrFlZMW4Ua3/wL6dwl/fClYtkPayNb4eb0v03y9x+
Udqybzh5Lv7ElZsUuOwTnl4YakfGms+a3EYU1J8Yyjxf04HFIzcry8L+//WB
PDy2PvZCjboD3icpan+sYxH25pl/p1QU3sk/m2mmWoIAt/X/lFyJxJwTQWEM
pWLw8K2Tyd1DQKgoJ0fzPoEhoyCNuQcIMMLrnEb8/tarUTj4ZZtsCoF4N+vg
0xK0znqVJW53nUDVe56Zjz0JdKoFBhzYReKggX5h2CMCHsSEWI0ciWNDPpfb
RWhdLDiVscOGDf3fS7VUV5Jg3N2vPuf6/1UfK3z+gjBaf2ne1IrFRjpPxTZ2
b/Vk46tx3VbF4IB//XQzUd6+USet2x9rc8V9t2RlcPBJeNxMi8V6wsG75MTZ
PUKLg6Bkpi3LVeCL8xOnOt7MCOTsj/gWtHieSksS+LVVfA8UMTC4qcP3cwSt
C6UrOu8VM9B6qKq5NIYFA/E7H8MbGTBWdHp0poiFq1FOa6Z/MHDI94HGUi4C
HVs33i1gM3AiXGVKjM1Ca6GPlcYAA5Tz40CTThY86+Zfj1vHhHSrl+wnVQKn
ihx+/9rEhP3B1iATTQLvDc32L+dmocSzyNd7Np1vx82+DNmwsFHrvVXREBuu
82fmTV1lYbPMK+amfjamhgu/hYqTyFF872RF6/9dpdXUKbq/vjwYLzhF99ct
v/tDYekkrP/1izpqV1+clEli979+UG0CV/icbwzgTt3RKurTAB6vuXCilWcA
3jfD1mTzD4CxJDpd8fgAzs3ccW3q+gDmmZe3ZowOgP/AhLzef+ZZ9N0/yIS3
gXrGf7SwoQvTNlnPPCJaMd0vI924sgu/3lhM9cr1Qbytb9sm1gDU5n07EjrW
S+vbix7+VweQI1qXo7+oDyf0KqM/hQxAUURm2eu3fViv72dZFDWI7uSB9aea
CqEROVPB6mkL5/l3N8s0++p9LRw++Lv1TqfvjTYc4TYQpBpq8aRrxv0Tft2w
yPneNrqrFjLqsjyn+7qwgeuU/lqtWpi1PA+bnNeNKiNestz/PfiWqF92ud8J
559rZ6gK18OrV5r3FqMH5Um/RUN0enAs27+csYOBffsVqd80Llm4lijd+DQI
n4br4i9kBpCaHLY4U4mFVQ5iVnmzBzDcxF3oP8hEuJXvk3EJut80Q6FP66gM
7zj94YsDKFU9tVjdiwX58p+u7ecGsFCh8NeNWyzUaS5WrVGuRP+wv835yF4Y
6b+o6PCswC7K7YShQC+ufk3kSgurwPrAloKgtb0Y3dt76L1vFYymRuKXBPZB
7FtG2OPWHqxK9IztXsbE3HtiXi7JA/jCkGjbuZJAtHHjP4mPBpB32UBvsIMF
xagn3vz9AzjbPemZe5vAPmXJeXMPf8LLCQub+7q9CAj6pz1zQRNCIjyTU1QH
obZgmaeFZyO0Kj4lP8oYQNkexaLc953Yu+TpI6mfDFzslNbc/KATarn9AY3P
GHBeKLnV0acTpZOr6l0iGdglmrHz8PwubDu8XbU0lImvcUOLsgVpHeP3I1XE
hQGRF7YdKzb2gbh8UsnrFoEw20nDjVO9UGy53HxtB4GFLn5J1fP6MJPqk2Mo
EbhXn+/rrtqH04Kzpg9VECB6uM93rSrAeEZD7Y/tDDQ9vK06xyQfr5Yp9gtI
DWLklKLdw6l8ZKpK+5vyMnCh7X1LxYsCTAyH5CoOMqDln6CdcKIAD2LLXx+/
wkCy0LZkue4aWJoLHfE+x0SZpVbi8NkanHgTIu7vzIBT0sGUpwU1ELxbruQh
zsTRvOuN7L21CF6iWPy6nQmWetCF68tqkcJd48D1kknrpN6fiyq6cDnsneeL
TQSWrDuvdaWlC0vf7fg9cISAV6R/6Z3gPryXLp3K1yGR6mlLKFj1cfwyPtw4
ErnOqxDdn6vTPkiy0Ob843vimkIIX+gX+/2YiZZ3C4/ryhTishsZ+jOXCXl5
wU0rfhZip3xh9srPLPTtI45eHaV58rYa4Yd8BGKiGelB0bW4IPtoQ+4DFj7a
CJR63aiDRuWP26bNBKzChkXvdLciXvptxLtvBDb+LBVmPG1FUwavqfJNAuEC
zvVCF9vwrNj+9JKrJF7GNNq/ZRXhXaWdoZIoiQVFN7R/2RTBplna1s6egOJQ
pfDyoM840rncz2khG8EeK70zhrqRvi/etDKADcuEI6v8a7ox2lz9TkyVDW+R
sq3u9d3gmrql9VaDDav8mf2HV/XA30VEt3eYjbRbuenz0+phEFjOa9HMhvi1
PrXvie2YL3rZbS0/BQvBQYU23R6On6Cc3tBb3b09GNURNqLEKFw8yGzbKkVA
W2a8W/IugVkjkbxx/SyOf96LVIGSKxQLcQbvL0VMUhAx7z0TQ4+be/7vnGqb
KXg9JN35ggjMnHufy/w0iTdVZszzh+yRLvV7zyuvhxw80vnhbhJY4sGZvxpa
76H85HwEXp3YZZP4gcSyUvcjdUwK1/gcG/Pp/Bz5dfQGdz/FmR8yNTueSClG
4N7xNy6GaSQ0t0YHHG6hMPu+0Oj5VBJD//oFEvJhLzTp9kHNP9kCdLtTwW4i
hM7/2VEjP8Lo/K/6Sqj8Jt3+5n/yJoX3p9ZqqCEZicQFm+bAD5z5iPy9Wo38
fCUQ/GpmnVibjUPyO5KTukpRqC5ul6pThNENuzRe0uOiOeqKivu+Qgy9nTO5
tOorJz/bzrKos91Uw5kfbZxsucGvUgf20iOBHyeLoKl5zWHnjVooE3reHe9a
oHAp66KrdSfHP+FBdI9eu0AX9OUW59/42ouyBTeF2vcOQE7T6ZUANwMl47qD
Lsf/1ucyfsawkrvLhPmOJ1enVzOgv9AKofZMFMzOO+m1sACPypzG65c3ofNJ
VqTJYCMC0ipT54t0I+feIhlpiyY0ay0S6vbuxpq38m/bhbuQtWVq256Lfdjv
8nvP+vNd2M9/8fa+kj7YvTnhqf2uD7216s5esYO4nfCa2dzZBzlFtskv9iBO
dH9l/tFJw8GsLvaBtc3oNTmRtzz1M/q/n/KWkm5Hmuabz8vtirFO1XHmt5Md
+O0aYc1dXgM7rUc1V+27UHJMdt6QTh1+/3NQqnhNDwKWa0Tuu9uGSb57Nhek
+nHz5G9v5c42pOuaWx2438/xl0i7sTr/rcogng0aFvBN9yNyhJrR1cyE0YCd
/061LKzplBtdltkFv4NUkNjKj2jkN23biG5I3MIDC6IcMZTxm4dh//U7HID9
2Z0yp2j+Y7L5QHB4XhX6TUW/q2b1wWK2yV5/sWo833NeSW7L33q6GpXfGDYr
BxCyjv/DPqNOyDGDZrurMrDR5dyZOnIAvLnS2kY+BKptXFun/7Mu67UrbGEq
Ab2b3AvHBLswNvX2Z0gqE31TKueO7O+C7E6Lyxk/mDA5aFsmzOzF7c0ypN1c
AlzvnvpMGuSj5EjYpWiJQXg3dt9KVq/BYhNR7QQHBtK3rnji3VSAFSnqK8p3
//XXkUGH6cddLJyTyjHdeq4Vb5bP3CEqSXDuty2Bey5NWxO4eadBoTK9D477
5pfdDiLh9GrrV2OXNiiqfukpeUJy9vP1f3hczdtE4l2oDZ9lWhsKkw3ZvN9o
HrZuzdjE+248ELM+5reCDfUr03slBBhI+teP57/366EJOQtlkg2FweIuS1EG
BGy2NU/2sjn7/Rb68M3qjKQQrKznpOLUw1lfexP+Vl7qTzpn/m3pvAzPn8ff
Y6cpsW5BRRHkX8ROuh6LxQqPUV3tg+VQUja8VXsjFruTmmXf3y1Hfvv+2qKR
ROS1Fx1dtLgWurseWDVYktCY7SW4ZQ+FREnn3a3uJH5zhU8cMqfA9FJSufaM
xLMFGV/nPqeQpCcmMp/WW1TYnsXuLyg8q75rUZdI83xJAZmVZRTmpTA/B9F6
aI6gzjFzWg+FZduW37VJQMjoca8s+6+okXggkMmbiNXXffvuudRAqa9n5YOn
aZg/tUjyTEweRn/wqs087Iq0dWcuZSjEo3yOeOVE6gdcrznTLXcy71998B76
sbI8GxRy8Ty68y38IvDtx9bzHtKf8W7niTvC24JxVy7tWaVaDoz/Xf8M/p/1
z1wIip4b0qV15v37bawP50l0bnzb1Ujn7zFPU8N16iQebUxQ5aLbhZyTdn09
R0L6+S3VzOcEQgozElL1SdQnWN+apNtfL7owOqhNwlR1e7iDA4mM6y5fXJQp
FGSvlra/Qb+/gZvH+BgF7TPmS1840fl87/IRrdMUpi/YVV/2IXGd5xcpfpsC
o/22veVDEuqi9i5ctL770HLcbKEvCb019lonabxycHzXNxlB4uKmNd2xSRSO
XXwqFhdOQiTLzb7mFQUNn+tPAuj2d+v9fBcnUlC++rKCEUWiy3Ht/vJUGk/c
HC2aIknc4xNZsTvlr99RaCZzt9mhKHien2JabKF509yoPclXCXjLJYe2H2Cg
/Kjzb4d4JoY2a5hV0jyKP2/GHHMeCt7RGeTdp4z/9R+i8SRMyW/RxjgG3N1C
F0X+oXBv+uL+ER/6+HXJhS2lFBRWNvCYlX/G92NLnfu0K0F9FiixavlK41jL
jfwymnfEZpwPdq5GkVrxwEPRGs58nM6MM+O3iBqO307XmHjRhEgXx5+nqEF5
es2eOs76WXiAnPByZj3MWT9EPi+uRvNZncDoWd9wNH/3s0ufmnCcr3fDu7Xt
EO0NIAy1mhHw0T6m6Hs753lwxz4f19PohONh2zzKtBnU8af1aQs7cL1g/0ZW
QzxmpR28/tGymjM/O2ezZIuU7VeU4uwpb5dXsP9o5jOnqZqzvyLG9Nu2PRVf
wcXzeF3ZRBaqkjsiCzfWYFOr76JFYbXw4xIu5XFu4eSnuM75C/x3t0D0e+AC
bpp3R6cP8D29+7fe+zae+xIutf3ocPUffuPTC7nc7z39Ff0cP1i+1APS10b6
EHLqR5P3rwq82LDTQlmqhdNfRiFDNQuGmxEpInZa0rAKMa6Cc34Gt+Js1Kzm
jsavnPpk/93PPDP99dNFw50YT9ANl9pfg/dTJdWSnZ2c67N+KOkr4dkBkdVu
W3lz+tFfm6d4zYSJiYgvQkat/ThovrHjeBgTH8vSjkhk5KEvTcnwqNwAh18I
+EoV6MwZhOgNyWd3Z+bjhIQ674pYWgfNMZtZ1fAV9x/d5DbPGuT8n56jL79Y
03z8YsL+iS7eGuyQWiM4i4eBzkyd8Hz69/GoeNPDVIqzP9leSGJ4mKSgm3vy
WURVP7YcaHfTqafwWjxAwoMMQ9W92A/9vflwU32bqGUYiou3+6IX9+dBYG5v
0YBqFKKmXdq4rmdy5gfmf3MJ9N6QAYbxKVcdn0jI7mgVGrPP4Mz/p94XLZq5
9APUV19r3m0YjsUS+uoP4gpRWr+da0AiAqvO69VUJRfR+sxUrTctHCXqRaYr
VxchVLpGJtTlBcIPeF+x6C7AzOI9C9WESfxYGb73lAUbJVdTBwNESKzUUU/V
t2aDu5kI/fKRRPq/fuv9/OpqAzR/XPfTcJURzVfFg8nTb+n2kT+LcgYpCmmH
9Pe8zyEhVHV03+QYhZOv2z/PyyYRIWGTX0h//nqprZaENgM8r1bcW9rDhG1j
qaPlUXo8L7R4rvaBCbH5t3BJjYHVvfP1p2qYKJqYrBY2Y2BUtMTxzRQTjOui
0sX0dQn7uVFD6w8TWxvknmTPZmLW/KzR1ysIvOredT+bh4mOya5xUpDmyemj
N3qX0zqKx9r2xwECZpk/rq1bTeui8gP+qYoE5rav5K1xYCHmo1OU7iQbuWvn
xYg6s3A/tCn40mwK7RmP3/Y6spA3GeLgNM2G/evut1y2LPAKr/hBjtDHs9Uf
LqA/L0xNUIG/2dDOeLmm+h4LL75XPqlbTOHjzx8Oc11Y2GwVwradS0Hti228
w91//ZkWUmh9Wilx0eNfv8UVFPKXjXxJdWOh6hzx2l2Qgvmn5tWrDtO6NvAN
8/4mCi/5X8wSkWLg0ZIOo+V8FD49jMuMl2Xg8wky9o8ozbeltxf2nWRgv9zP
HuVDFEYvFM+uOMLA02Xqt523UejacW3kcRuL4/f9v/mgACNeRVuVw0thXX2+
ZZrmOz0LEh5FS5Rw6qlVdJ8IYku+w/mJZr3CzlTY1CxYlGXwFt1qO5/mDL8F
MgWJc05pHD6eYj7QQNH8YP/UcHP80QI8C53R/vJUIaoyfimvmK7D52iHrvcF
DdAhtYZsPNtwqZc3Oe5FG26+n2G24k4XnFU35vZrd0M+6IZHSUUDlNyTJptu
tCDttcgp8ZBuHE80Subt7UGkisGNhT49ELjGmjpzrA/lRmtvbxKtx4d/Ph8r
ZbZBKMLOdH1yO6rd+3Zdi+xGQ+SozIhwA0ItY7JcH3eiftHtup6jncgth0jB
gl6E1Qwo+Cxr5dRrvcyfs/TKnW6oJ3UpWqcNIG/bS/MgqzJM61mpPPLohnTS
5SZGfA+qzqfv3ZLFQKvHhpePtBsgKyJRv+dSP666Rx9iz6T5aWLVwyX+gwjS
0FoeG90EV98Qy4uTgxjTG9iuFtn7v36I9H0xQzy380VSC7oUd3quMWBB86zN
3oXW3ehtlWbp3iEhZeDkqqJE4Pzvq5oRNJ+1ugYLTSsC0QVvmSLcJH7ZTSsZ
3CbgdvCiggSthzOl3DxXRxEwDpt7+agZCQ8r8c27KwksXnfD1bOYHse3JFWU
ewiwM2OSDb6TmAq6zHD+RWDBnYyY9i30/S2+J+PLLHr8spf0c8mzMfVbN8Fq
P4lCexfJxnQ2kr4cNFA7Q0Lr065lq7+zwbw1Nb3NguY516q16iQpmBiTPyeE
HiLjysywuTKpaHsetIL7Wgi6lGQr0hNykfXxz+HDJIGy1LiFtvPYEF7pt+LI
Qjp/XGUmCGqyMQdhPIxtJI6a2f/aFsqGak91T+IuEsy6S+fvxbPxQu0TU/4E
Ce5YqUzHFjaKE2sWl6mQUKkRDVQeZKNh2snngQEJ+aH5Euvo8TThcFC4zZiE
4S5pPad1FO6HsMtfWjMheShsftoggdqq7Q1nM5lgC0JZwIrEtlU7ecgSFrg+
XzZzeEnzz/CeBrFPLFQ4BfJ2+VO4q3t9JapZuHCf/01CJgUl45IdrY0s2Pzr
n5+5iTfP+zETdeWej0hxmpfFdhzaVM9EMFskICOehERIWcEJgoVKat2mjRMs
MBvYdQtmELCb2RK6TZTA6qKDE6m/BlDu3VV/22cQi1ujNk641OFmOLN/N5NA
pZSigHLcZ2xvTvkRR1+v4O7Fgt8Pk7BxSZNFCRt2RXv5fGneaellxH7GTWH1
nlmrhrMItFyRb7lA87rJcxVHFO6RyI+dt36XEYWg/RbFbbQOqR7z5hZ6QuPb
dwW9zQkkWlZtqGsppK+n59EFg58J7Ni2d39HBok0E8dXes70edxhzD6vRef3
Hx3W6wJIKAqJ3InwohDNa/7BP5bEghpv3bz3FHzeeMx8q03AK0M02vIbgaWD
pkGpJgQOZyw/cniYQOjkS7fOUQLc1xVsxWk9c9Uq3NlvGYl95KPVGy6xIf/U
4+aJRAJ3y2oPcdHj4eToRZWiegIfvI8Ef2mgz0OWx7o/92+97c0WowvjAmld
+P3KAe+TLIRVZMnI+rAgx51fKC1GweibhePSKBbqx6zfTmpQODGmeD4+mIU4
9q7KEFBw4bZaoq7HgGL7G3k7YwpCP7jHTiawUNa8YTqejgOP68zRfseCAGu8
8tgtClf27D5s6MTApf+nPks8ittUj378lYzfN0z35X7IhJFC6GTXUAcnvxYN
9XbKvciDAf+Xx6RmEb54/oyvUi7HW1Zr1XOHMBwWfmu19Uk+J7+KORxapS1d
hj9aTuEmSYV4vUP97BzdMqyS4KrwXVuAvMX8Wby7S5HYZ31WfB+B7Fd82ZI+
BMf/3k3PtisjtRHyAS83yq1t47z+18f2xjBv/KuYbjwWdxty927AiGR1UuSa
Fuwful+Wa0K/37aZTKP1+/EvzMsTUT1IQOnNn8Z9CD7mFH4gpB5ymcud+VLa
Ob9H8tgvde/4W1+h4cfCqBWF3Ry/prH1OU4VFzthEldZNWj3DaVDrWfz5nei
Lick6+jyToijVcaxuIfj559tOPaLaOmEUda7a/zddZCLivitnNQDM1mVopet
LVBtS/z5+00v0qOqXCP0ummdEOjl6/i3fkLPLZnPn1y78a5i+e3bKV/AFT5n
ou1nF+f/vZwzkMe4PgD7RsuclTk9kCGk9RZ0MJC1Z6PjuSc5sDlWty+c6EFl
91bVZesa8MPZ8gvfhr/1E+I9zIpMvAdRqNyieT+iAwU/MOi+cxCOd85RQWu/
4kFqtqlFxACH3zYsi93OT/NRN/7J4uGqJpjn+4UoSv6tn1CVZCusYMSC8vXb
d3nv9aJ6ZppU3TEWLH3dpW4kd8HUetPNycG/9RLgJC56kM4nBokjDyJtWrCw
nDsnbwULrIKU+69oXK2+TtlxnybRFHW2RNahHo9G37O2O7HBbyF2rtSxHXP5
+3d4VLDR3L8up2G4mOP3kIxMuZ00/oQeC+jUp/EneNs9KScbAk+f62Rs4CWB
Pfv55G/R+lVsSbgzzSOD3q1LOxJN4NeDYy42NC6s3t3aMkrjD9/g1sDvJXRe
0fwWd/0rjUdR2xR0K0msfWfqnN5N49phpd8/RknwXI8iv7QSOK2+jG+0n8Q/
KjyrNf8QeK9fOMtkKxsndC+KknTM/LRr6u02NkYs1DSP0jjofSvbu+IgGx+S
Hyo/OkDi45kXAj8z2QhRMgh10SAxr1hK8/wPNijWmNaNsyROXCbTn/5kY83D
7+t30/+Ty9ixs4PGLy21GeMTB0NQe7z0u7l7LsjbWwROsQlYDpIit/jZUFNX
rGihCHxXkV/ev4iNtAv3rbQWkeB3U57edI4Nua49klckSVivWvh7bRgbsewG
0yM0fv2pZdvJvWQjUb+r8bsSiTUNls9T2tl42ul8eMVJEk93zlOa1cGG4OJj
rOF/aDwUfBr0qo+NGVzvioPp2Dc6d11LL42H5Rkb5huS6OUK27BkOa2XX5/m
/mNE43xYzOxnIhQ++xjoptN4V802+TK9lgJqPp5+conEzeW3L85eRSEHrcuF
7ZlQ1yxvdR2h+TBX0tySLCaaPLKOqd6gcXSIsk0oZMLsYYtYlyeJWz8LTzKK
WeCx27f1RwzN//WbxkSKaD5slj5Y+oLCEsm8pHoaH9MF9ofveUzhMvfluH8K
WBAcuuXc+IyCptgANL6ysHbeqZSoDxSy1jhU+NSwIHlF59S5bAqLEi59n93A
go6AQsWWYgpzV9QGm31jwTZcM7G6iP69W+uW777PRMxDneDIJXS/yjmoPnjA
hGWyy2EpIRJbvbY5n4tkon+fns/wURJq0eyB6BImvIblJSt8SRwRC7NR72ZB
4gK50LqXzuNcj85OjNP8Pvmpxr35BBL5/4RTl5lYKVZZpkPfl+6y/Ds3W9L9
89F/rkLXf54HPvTC+S4TUprWl2Jnk7g8JiExkMSEx7zkkaoLNM79/qGRtnEQ
cdtfNUTXDeJezZD2dp4mLLn8Iu7dqjbO/OUMh0u7n3xs4cy/1b6vrVivyoCL
8aMHqQ97kLKpJmqzJ4Ozn+XqtQ6jLpNBKNhnBSVYNoHv5If58z4NwnX7nw3Z
H+rw6+zMr5WKJMTU5q2rHPmMO9OMGWn+bDSp+04EyZJojPxyjv2JjfemJ+sO
gMQTPufC1AI2LkVUsq/S/dT6M1ElsoqN8zmZSi+PkJC+4XymkR7/Gdpn+tdp
kXDKDg93pfXRtJjE1V+6JAIHZ73y4KfxfqFRqZUlgSeCc45/miIwznjc8ZKO
laRvvds5TcDUbOKosjuBtV0fnc/S4yD4jc0/5ncIHLjdu1JyA4kYlVNXO3MJ
qGi1rvF+RWLW9Lxcx0wCetbnhyyDScQPzyhroXmZtB3D79YMerwJLclcMZeE
w5+t+etO0vw0qm3p3TkkzB2LfX2PsTEqP3LcXZrWr22XgrhT2WglN/S376PP
V3FFqMg7erwX6oi1q9H54aTw9PZhNmSvKp1+ZUrCr8Ukh9hC4c0+R4csmlfs
TN+364ceBW29bO09biQ+aFzPVjah0PB2k8/gExJDN+N2jdD871WchbY0zZca
v3p8fhNAYfvl9pKIpyT6vDD07Cmt16Slrm+l40Ol9+85B1MIX/ph+TWa92Ua
2f/RyqUgIztjJkGfd4T6wxU/C2h+JlNPyiWSmPltPDW1lMJ+AQOFSJp/VZy5
EfqBvv81E1Wy+ob/+od/Mku8EF5IQPif46UxqSTCe8UqWksJfFx9g2eM1t0X
kqYaymmeeEz4wtm8WWwEcqn+PsdPIttrlvJVNTa868drHywgYTVjoZSIBhuP
mztLdSVIZPEcy5B4wsYg36IFcTT/5pkWHb78jI1by0KPCuwl8VreLzApic5P
ZnfJm7tJKG35w+RPYMMfFyRkj5PQCDx17EIjG2/XO65SoWM3Xi1DVzp+9LNe
rfQUfT00vApUCTaqt1s33blIYnqrYOcaAQrWuXJu1+jr0VJVccOIvh4d9kcu
mrqQqJ1v0FmjQ+HaAbmNITdpfjsoLJ2sTuF8Z3FN+WM6fwvODSx+SOvhN2tD
o+lY4sjC7kt0vK9j5fOL/rRe2Z3r0+RBgTevTdKAjq9N5Gm30THXIyPuJy9J
PDBY5YwcCoVzPXtl4+j7Q3ypzg86P71aW5owL4ZEurVSVuA7Cu9mfR8GzWfL
66Lb3Gi+L/jlRX66PoGAwJuFHjRubbk58MbxDIGiKedZZsUEoiJePDe5TGDw
qmniZoLAzfy++9pmBO5oPsxXHSfgce7H2FXPWkg/Kqv17a3n+KnsXWL5Ka69
C3pv7113ke+C6EnHqd7Z3Zz1l/MTQz6ucr14P+B73hw9aCyrGhOq7eX4AZSe
a3ieN6sNWotG+bqf1+G2xQk5f+G//uVbXTYOZg12wUP1rmmgdztUtro67PH8
6z+un2x37bjG33oGQwtOLpP0/OtnPqmwcJn92T6490iJmnk/R6XNrMF+hQKE
Rq52mqdG61Ol/JRr+QRk8sKF1oYTYElfikuicUnk7Oooy0gC75bkvwy4QuPQ
UN3ue2X0eA8s/uWWR4J4rpRWQ+uA/JgzdvuWsaEdEzv7CN1PN3Vffpixho25
HWtDz9J538Ev37tDjw33pGWFi2h9YLmhd9YnQzZsm189UqNxwL+edFlkxkZd
opLTGUESLwpdxoIus+FU3Hrq0ksCe1KKnaXtaN1oNNTDn0DHn/dsaHeix8Hu
+uOlbwjU1Dl0innR43rE1S8mhUCPeQL10YOEa88FLqMaAkcWv2oxqibxLlLh
wLcJAvI1JDNxw19/8g8+wu51ynnI5To2svjkM5Rte82bvycPdQFmc4vySVSO
xEtsovlU1BWh8DP0ecvaWs5z/00h32/N3h2fSCwKWWu8cZxC/58Hqz7ReuaN
ybpUAVrPdIzExse/YSD698fR0lssuHwOsf/nHgPnVPzWbBBnYWSfy45tfn/9
zBWkRl7NoOP6YzPi42g+w8+X7nb+AQsm2uqHg2j9a3xlc5Ki91+/8377FUUn
41gYvEZ++KpLofVmgmPSi79+59ka/smznvz1O4+owhbxUBZw2zYxW5HCh2um
hoYmDAh+zgsg7Onvt73WvcaYgaXL8yuO2dH5LCH7hIMGA1EVmd97TlOIL3WO
X3+eAd+LZ9tCtSmE2ik2d71kYaOQ/8WjBhQGQ8cL+pNZKH3qkmdtReupTV/z
S1JYOHqrXE/PhgKfYOoct3IWdv/c2bgshcJwYiDvow80H7Fiy0d4UggJ4ZrQ
uM5AQOyhRdV+FGIKTDV+uDFw2b9eqy6dgnut+GRpJQt14WGS/PT41o9qvnKn
hYUt174/maym8zGLzXObjjNfxP8zQce5H6MdVxb89UN3DVj1xdYj+9CCc3wH
hl0uw3N3v8l++/RD3a4tuwWKTuHlMpc5FzfpINv6wSb+GnsgaualZ+LmWKo7
N5PQuY3Fl25mN11zQsfjY42y/eH4bODs+Vn7EhYoTT/nz7GCf8SWReWUOZTL
RcfPcltj+zVG2aCcNR6oyP8Tftwa9qvtwvR2KqObqZIgMtcawRJ+Cnw7dVDf
YRX2pcQKu5tlgt/qX0KwsN2jjkMesH7rF8l1RRfcx2u6n6lZoJ7vT7LwVRVM
OZ/lNta4AC6vc/F7jNIOcVVnrOU5l37o1OqLxKJOFv77Ot8q1NAtxRwPt6wL
15rnh4wz/6hdmLaCUIGl+Wu7JwhYfqTK7fElWApa9S2c9wAmD05a/6Lb7114
nbDh/hNoPPij+Z/jd2seT3hHH/948dLcl6tp/bBjTr6YNoHbRg1pSiK0rnCZ
v2M9nUdVvGZyc20gYNC8773FJQIPYgsMa9YT0LZrmr+EjudkPveZN4/WD2qz
tfh3E2gva93ht5hAkPJsrXp5AnaS2/yZ/+F1n53vRkoTmK47kmA8g4Bt8Pxt
zaIEVhqdtqzlI6BweoGE604CA18EldLo/qpuZUzVwAM979UVfH7eQW3MAK/8
/Vgce/BEoLfLDvMr91eclAjFsg6HJ4onr0MnU/r7meNP8X8AJXrJ0Q==
       "], {{{}, {}, {}, {}, {}, {}, {}, {}, {}}, {{}, 
         TagBox[
          TooltipBox[{
            Directive[
             CapForm["Butt"], 
             Opacity[1], 
             Dashing[{Small, Small}], 
             RGBColor[
             0.3333333333333333, 0.3333333333333333, 0.3333333333333333]], 
            LineBox[CompressedData["
1:eJwV00VvVFEchvFTXOpAcXdLcJcEaaFocFiwAEKAUsF1BQtswScAvgHuEKTQ
4hKCBXeCa2mBIr+zeOa573v+59yZOzPNZ+VPyEsIIWR5mZkewhAMxcq0EIbz
MIxJDiFVTkMSUpCMtkkhLEgNIQdpyJRTOYsLeBFykY88VNPXw+uUEF7hkO4g
XusquU9l5Dq3IldAG31DboRF+ibcGPW8n2v2XcdlXMUVVDGfgcfOfoQDuv14
pQv2JWChc/7hL1rr68bzUCA34Pqo4/xL9tXlC5zBF7mS+YfOfYD7eCnv07/g
P/F9m8vhClzOrfR1nFdLzpdrc4acyuftS+fi+Oz4HAfzd517B7fxXN6rf8a3
zRx3xngkuP7NBVzbeSk8Q76Ai3gXz+dzmB6/K7lW/Oz8UX7qvPn8hD/wLf0x
PopxCPIvzud0+5J4mlyEYryVz/IZTI2/i/iZkKN/J7/HvDiHN7ip7+xeR1yP
xU+UIU+fHN8/psiF6GXujb4nn5Ynx9+c9UTs8kySPY8UlLv+jU7mXpjvyL/k
n0i0pya26PrY1xfL5N7cC4/M97B2SjcpzupqYLjuh1yKMTiMDrrn5g+5PojR
GCUPNr/ZWk8eIS/VZ8Vz5Yd8Uj6BiUiUq8f/kvmS+PvjUbwfB+L3Yf0ZsrFC
HsmDzK/nffJeZCNT7q4vs78a15Tz9DW4qryWv8l/4v8y/sb5O5fzAOsDsVzu
z/2wznxLa3viPdFN1xWlurOecRFO4wwKscr8XG5vvcxzLsVW11/s/YoR2I0W
us1mm/Ou+FzwGZ/wQ9fCPZpaXxL/03FObqdvGv/r8mJ9Y24ml+i7xO9GztTv
RIn77oifjTfJ33iW97Upfn+ub7heFj8rlmAp+lt74IyVrldhBdZgNbZZm+Oc
7XyfN/Js3sD3ONfMf3Epscs=
             "]]}, "0.8`"], Annotation[#, 0.8, "Tooltip"]& ], 
         TagBox[
          TooltipBox[{
            Directive[
             CapForm["Butt"], 
             Opacity[1], 
             Dashing[{Small, Small}], 
             RGBColor[
             0.3333333333333333, 0.3333333333333333, 0.3333333333333333]], 
            LineBox[CompressedData["
1:eJwV0blOVGEYxvHXuIEyqDPgrjAsDZUX4G7ihoAMs8kMiyBRKKRzFxrt1HgB
kKhUWnoDXoC7uCZujYWJnUthVPyd4p//eZ7zvvN9mZMdmcydXhQRD/ClLiKz
OqIBaXSmIhr5Lo+tibjHn7mL/9ZH/MMC5lZFfLU743kW972/bG8aU5jHOX3G
bgPSWItGdOsPpCOO8nm5h/fLF/gierHY/hIsxXe5hpdjGdbbWYd9ztzAG1Gr
X4Htum/md3CTOzajHW34o39v9gMqeIid5j7ya7zB8QTdWx43/4lvyVV+hMe4
Lb/jkzzCp3jC7G//R845d+RenuM+XuleWZ6Ut3ENapP7mC9wEXmUUcIucy3c
ihTqkdEtmO/3XMExDKCKPd79cP5uTjmrDjl5q7s1YRO2YDOu6LPcgma0oRV9
+sO+QWfyHeRDfBB7/WY3l7y/pC9zj5znLi4m30xf4CPyVc5zhaf0VS7I/Vzk
QZ7WD/BZnEFZP8yD+md4jp/yU36SzGJILpm76T4VHpWH9C8wj1/yK36J4WTH
TBUdnsf8H9ftjfI1PsE3+D+PZVuS
             "]]}, "0.7000000000000001`"], 
          Annotation[#, 0.7000000000000001, "Tooltip"]& ], 
         TagBox[
          TooltipBox[{
            Directive[
             CapForm["Butt"], 
             Opacity[1], 
             Dashing[{Small, Small}], 
             RGBColor[
             0.3333333333333333, 0.3333333333333333, 0.3333333333333333]], 
            LineBox[CompressedData["
1:eJwV0b8v3GEcwPEPShNO0USitZRw51eEO67/BneDsJEwMlgdFhZNb0BC6NYB
iR+NlV0bNj8Wo0GCDgY28brhlff383juuee+WiZmctNlEVFg4VPEdX1Ei15p
q97oNx37HDGhiw0R4zpqntchHaZgPa85Rq13mDtpJ0WSgvVL5+2yxw43tRH/
rP+lwnMj9XURdWRI85aI+KMJaqhm1r5+PeIjVVQybX3TuRe6oeea1int08nS
5/RMV7WTLpJ0kKLIsfu86qC+aFYP2OfZffZ91wcqKGfEecv2neqSnmiz5rVJ
v/KFOX4741GfeKDX/F+P7N3yXPSuvtPjOeV9HlpParc5a/0n9+6wbr7TH+aB
0ru2p40d+29Lv83ft9xtm1+smtdK/xsy9q/wDhtbPuI=
             "]]}, "0.6000000000000001`"], 
          Annotation[#, 0.6000000000000001, "Tooltip"]& ], 
         TagBox[
          TooltipBox[{
            Directive[
             CapForm["Butt"], 
             Opacity[1], 
             Dashing[{Small, Small}], 
             RGBColor[
             0.3333333333333333, 0.3333333333333333, 0.3333333333333333]], 
            LineBox[CompressedData["
1:eJwV0T1IlWEUB/DHqUXNr2yRQPxW1JSrpna9Q4v5iQ6tSkRTGERRqJtGJCgo
mB/YJOqgS1ZQaYFCS5GKW7l4vYGLEA0OLdXvHX78n/Pcc85733sLb9/vH0oL
IaxzkBnCPv+yFNkh/JUJ9R7fuJARwmUuXQwhj0YaeMsbcskhmxF9MfmaTQ7V
y/Y9kp3yoeySB7JNPpCtMs51ltjxzF1auOH7rLDKtvpPeghZZr7a/YU7zrVm
Xvo8wU9SDLovdj8gS+RnOSVf2bFJjLi+Bc7t3FD/lpn6Ptn7kVvO42a25Jj8
INf0vZfVOSHUObean+WX2WX1mZxRN1Olp5J+/fnm+6LfUY4wzKL+E5kiyTHv
PLdLX9L8CQ1Mchrt1Z+SE+p6ytRF9q/pn3Yu5bsdR/ygw32lfTdllVykgnZ1
qSznarRH1kXPs3veeYFhRqP/kyv6m2ULTVyjWn8tNSTNvXA3xxhPGY/6zfXI
Xjrpjt6NAveP5RPiJGiLdrt/5h2es+I86G6Wu97xHsee8x+AaFvu
             "]]}, "0.5`"], Annotation[#, 0.5, "Tooltip"]& ], 
         TagBox[
          TooltipBox[{
            Directive[
             CapForm["Butt"], 
             Opacity[1], 
             Dashing[{Small, Small}], 
             RGBColor[
             0.3333333333333333, 0.3333333333333333, 0.3333333333333333]], 
            LineBox[CompressedData["
1:eJwV0D1IVXEYgPFXoS0tw9VBLCiVCAS7NyRqaKgpgpbKStEhpCKCoE3Drlqa
hhf6UEpF9JIhtngla1GLoCjEghLqNgnpYiA0uPQ7w8Pzfh/+p7L5+plrRRGR
Q35XxCxe7o6Ywt2SiMvcyU28yo3czuf4As5jEh9LIz7hKE6URbzADnMf5MVc
jlW3f+CU+ZPImZnEN7WvWMENc0N6X/gpf+Y0X+V6TuEwHuG12/NI47g7IxhF
Xv5vZ8Sw+L2b77CEi2702VviXl7kGbMLfHBPRJ24wc5jbNmfkm9yif4b+/M4
K75jd447OM8T5ma51o1D4iP2B5HFmPwhDyCFA2b245X5P/bXk//nbg4bvvXE
/BqPyUdR0P+FafM/uVr/mfpzjOCBvB/78F1/L3f6ThcyaJHXcDdaxbV809yA
3Sp5H/cnd7Asr0jeqv8WHWrbyXs5k7xXf4IL/Bu9uI+U2j0z6WTG/R5xBYbl
p3mTb/Ffvs2DfMX9LB+Th7gIGbe6Ma5+ST2LVv+qDQX/5D9jtGap
             "]]}, "0.4`"], Annotation[#, 0.4, "Tooltip"]& ], 
         TagBox[
          TooltipBox[{
            Directive[
             CapForm["Butt"], 
             Opacity[1], 
             Dashing[{Small, Small}], 
             RGBColor[
             0.3333333333333333, 0.3333333333333333, 0.3333333333333333]], 
            LineBox[CompressedData["
1:eJwV0T9IlWEUx/FzGxw00xyCFCppLwgFCYIw0UaRahAqKCvJ0JQsDfQKgkYu
SmjQkoo3uPZnSqm2EmtoskGDxKWUCtIyDQsCP+/w5Xt+55znee/73tILLXXN
qYgYxtLOiKtFEQ24VxBxDg24iKH8iBo+iRN4IFfzIZ4rjCjeFdEvl/AdzuGv
2GG2T96r7uM9WEhmzm3xN/7IbfZ6zP7J3fyX09y7O2Jd/cq8S37Kn+RnvMit
ejfUjclMvsRXcBmD7r1pdgvt6EQHau2FeQp56u/ee9TuKk/qZfHT3hqem//i
w+aP9Z8go57S39Q/ol7nDfzGpHyXD6AU+1Fvd4BfJ7/b+fve6aB8Vn4jz6BA
/cfzp53f4od2jqNCfokXGHHmvb1ybuIyvsbL9lZQiQkc1b+e/C/u/YAi9X93
zrojpc7aqcIx+R3eYsyZcZxOvpOdU3ybz/A8T/AjZJCWP7v3C5aTb+Ku8/q9
+j/kVRSrc7ENkZFb2Q==
             "]]}, "0.30000000000000004`"], 
          Annotation[#, 0.30000000000000004`, "Tooltip"]& ], 
         TagBox[
          TooltipBox[{
            Directive[
             CapForm["Butt"], 
             Opacity[1], 
             Dashing[{Small, Small}], 
             RGBColor[
             0.3333333333333333, 0.3333333333333333, 0.3333333333333333]], 
            LineBox[CompressedData["
1:eJwV0U9I02EYwPFXcoZgWt0EPXRu6tFLRJQrD2G0vHQRmTBtbYWwkaeQToV5
2LC1ClapdZnQobq2BV700B/Skxftssj1/yQm+PHw4fs+7++3Z8pOJG7GbzSF
EPK0Hgmhk0ZHCNvccR45GkLlWAhfzVtsctt93d26JnVNr3hvSi/rLY3rZ32m
FxhkgPPEKLPcHsJ/3WOXU+YaVRbsneeT7/vIB1L2PfDeqs7pivbqmJ7UHqIU
eGPHW/o5bc9jnvDK/K8thKLzeztrVLlqxz2fq+pdfadR98PaZe4mY04z7fzc
npTzda7x2ntP3ZV5aX7BIt+8W+eS5188G9JpLfGQWYpU3P/RJc35XEOzB7+D
zuh9znj+kx/85Swt/o9zekgjNLNh/n7wG2mEHTL84jdJdsmS4yIF+/N0cdg8
SZ8daX97SQfcP9KYFnTc/QQJc+K4M6PsA8QoWR0=
             "]]}, "0.2`"], Annotation[#, 0.2, "Tooltip"]& ], 
         TagBox[
          TooltipBox[{
            Directive[
             CapForm["Butt"], 
             Opacity[1], 
             Dashing[{Small, Small}], 
             RGBColor[
             0.3333333333333333, 0.3333333333333333, 0.3333333333333333]], 
            LineBox[CompressedData["
1:eJwV0D1IlWEYh/HHCNPwI1usBDN303I00GMuCmq6pCiIOpxcPHYEJ00UpFWH
dAhzixyk2lLxA4JUqEUXDbJFJQXzE/KDyp/DxXXf/+d+7vfhvdcSq21PCCG8
xURGCDvpIWzjF/pSWbbGUV7l+hsh9PBT7uY6XuEn3MWVXI0qjKEUj1GMCEow
is9pIZzyGU5QpJ/FDM5TQsiw65s3fEWbutDMG29Y0i9iAS3yIfkCD/IXzpc3
cq6+gfvd6ZDNq+9zHWc7y1PH0I6X+ne+O4495384imf4jjXselOKsynzk/ip
/ujeOk/yb/7Eu7zJW9i4/I67neZ/yOP8QfYey/IsWabsmA/4EDnqWed3Ocnb
k3ENZeavc/7NEBJ4ABHZFd5zr0QeQa1+BvN2JDuf4yROdLbJD+y9bf6q+i//
Q6FsS/+Q7+izcAvlqLGrQF6hfs2d5uI4w4h+2v4j7rF/30wEr/St+mF+waWy
Xv7PzzmOGIou/z8/4g7uRhua9c0cRRMuAEL1YPw=
             "]]}, "0.1`"], 
          Annotation[#, 0.1, "Tooltip"]& ], {}, {}}}], {}}}, {
    DisplayFunction -> Identity, DisplayFunction -> Identity, 
     Ticks -> {Automatic, Automatic}, 
     AxesOrigin -> {0., 4.359654017857152*^-6}, FrameTicks -> {{{{0, 
          FormBox["0", TraditionalForm]}, {0.2, 
          FormBox["0.2`", TraditionalForm]}, {0.4, 
          FormBox["0.4`", TraditionalForm]}, {0.6, 
          FormBox["0.6`", TraditionalForm]}, {0.8, 
          FormBox["0.8`", TraditionalForm]}, {1, 
          FormBox["1", TraditionalForm]}}, None}, {{{0, 
          FormBox["0", TraditionalForm]}, {0.2, 
          FormBox["0.2`", TraditionalForm]}, {0.4, 
          FormBox["0.4`", TraditionalForm]}, {0.6, 
          FormBox["0.6`", TraditionalForm]}, {0.8, 
          FormBox["0.8`", TraditionalForm]}, {1, 
          FormBox["1", TraditionalForm]}}, None}}, GridLines -> {None, None}, 
     AxesLabel -> {None, None}, FrameLabel -> {{None, None}, {None, None}}, 
     DisplayFunction -> Identity, AspectRatio -> 1, AxesLabel -> {None, None},
      DisplayFunction :> Identity, Frame -> True, 
     FrameLabel -> {{None, None}, {None, None}}, FrameTicks -> {{{{0, 
          FormBox["0", TraditionalForm]}, {0.2, 
          FormBox["0.2`", TraditionalForm]}, {0.4, 
          FormBox["0.4`", TraditionalForm]}, {0.6, 
          FormBox["0.6`", TraditionalForm]}, {0.8, 
          FormBox["0.8`", TraditionalForm]}, {1, 
          FormBox["1", TraditionalForm]}}, None}, {{{0, 
          FormBox["0", TraditionalForm]}, {0.2, 
          FormBox["0.2`", TraditionalForm]}, {0.4, 
          FormBox["0.4`", TraditionalForm]}, {0.6, 
          FormBox["0.6`", TraditionalForm]}, {0.8, 
          FormBox["0.8`", TraditionalForm]}, {1, 
          FormBox["1", TraditionalForm]}}, None}}, FrameTicksStyle -> 16, 
     GridLinesStyle -> Directive[
       GrayLevel[0.5, 0.4]], 
     Method -> {
      "DefaultBoundaryStyle" -> Automatic, 
       "DefaultGraphicsInteraction" -> {
        "Version" -> 1.2, "TrackMousePosition" -> {True, False}, 
         "Effects" -> {
          "Highlight" -> {"ratio" -> 2}, "HighlightPoint" -> {"ratio" -> 2}, 
           "Droplines" -> {
            "freeformCursorMode" -> True, 
             "placement" -> {"x" -> "All", "y" -> "None"}}}}, 
       "DefaultPlotStyle" -> Automatic, "GridLinesInFront" -> True}, 
     PlotRange -> {{0, 1}, {4.359654017857143*^-6, 1}}, PlotRangeClipping -> 
     True, PlotRangePadding -> {{
        Scaled[0.02], 
        Scaled[0.02]}, {
        Scaled[0.02], 
        Scaled[0.02]}}, Ticks -> {Automatic, Automatic}}], 
   FormBox[
    FormBox[
     TemplateBox[{
       FormBox[
        StyleBox[
         StyleBox[
          PaneBox[
           GraphicsBox[{
             RasterBox[CompressedData["
1:eJwlV3k0Vf33NhYiQhkqDSRE6Y1KqkcTpaJMJVOISqQS0muoSJpUoqJJZMoc
zagQkgoJme98z3DfUKakfue3vn+cde561rr7nLP3M3z2PK9AOx9JMTGx98wl
zlz//zvM7fXeFf5CaA/Lpqo7t6G4c39ScnM9ykV3DZXUhYgNOuL2fVI7Phlo
yjjSDRCLDB8VVgkg7G/VrCltBx3WcFJp0mdsnOpS/TZQgK2H17Tf8fqGmH2v
h3lXGhF3z+xqykwB8qn0pCClDqhcUi+qutOED4vVXYNq+VA6KGdvXdGBtJKj
Bx/kNEPx9fDCbUF8HOMfUZrn3wnjzvr5UU+/wM726w+dOXx89W77OKLRhdcS
Ol2uVS240VvyeqKeh5WsNRc/1XbBxiAiaVXjV3QEJlxsDeEhxf3h5ozgbnTt
bLVR726FltjRXYXzeZjolJsUrt0Dv7AlMsNEGzyv2mrHfeLCw/lolV1TD8ZS
495+GW5HxtzF3/ee5KKyte2UflQv4upYJ4slOyAskn9lpsuFssGcOadm9GFG
/yqTK0qdMFxHxSo3c1B9oDniUEAfMtUSRf6zu3Ck6b0dFcFBcNbZLqfqPphA
lGlt0I1Sz2ytan0OdPkrzdfPZKHS13Kv3ooejAzEkne+stGuQycbHWPBLv6+
xqSNvTA/4/M0+DQbcd73R9Xfs9C/J5w4qteHSOWNZ2yM2FiVZrdLai4bz/7T
q+kr6ENl2nybhd9YoPqkn34PYSPyzNc0W1MWJi0T1xQ7y8KdOS9UOz+ysWnG
maiKVyxYV/Xy2o1ZsHH3D6rR4UDh0WJXo/VsqAZf9Lk/i6mTEvXojQcHH/Tu
NaQlsvGq8ujnHE0WZsz1mfM6gYNH5MGite1seCntNitVZ8Eiwzqx/B0HF/JM
EztmciDnvja9YgYLhwyMZctGOfA7LH4ihKlXnKuj8F6VhaTC6ZEvF3FhbfzR
RTmdg91jcqFflFl4YzI++NydC4PBWyjgcyBmNdDXrcQC+aJv/7NrXMiV7tO2
NuAiK7HNWjiVBVXUdD2p5oIMNp7MD+DChl1eOijPAqpzd5aOcFG/4jd5upiL
oSUPtSbkWDi45VrNYwMeHo3Vfpo9xMXdiAtxk2VZSPwUYl7sxsOFV9cfv1jJ
w8YPRwanTWahwt61qPAqDwcjPG44hvNAqe9ynSXNAtG+bkFBFQ9bsOjkwGse
rvuuqdGVZEHFfWFK3jAP+uIjbpcl+VhVqm28VJyFtRx5xVx9PmSrKtfpW/HB
EpdLMf/bhwMHBqNzXPkgYuIXvLvAR5xtv6TlRB+ui9pGs67w8d5yj6znJz6M
77YG7BjvQ/mx8oDMSj5yZHRFv6cJ0EaWte0Z64NwJI39cIiP8/UDjbccBYhc
mb7OZ6QPyhFxu9L1BDhwqbzUJFkA3djzuYFDfVgtcbjhgYsAm23O32rsEuDj
l8DpJ3/0Yf85+3Wp8QLoKTmG+88VIuXPtXg1pg+214RyLs8FOHf2r4a1nRB0
kPXJkUUsiN9Pj8zrEOBx+RBvKFiItYSEb9sOFkrz3AcnfgvQPUQVP0gW4qr7
q53PglnwfanhaztHCJnF7Ijt5UKwvwStuZnCgkZdy7fUdUIs823fMtYnhMkW
Q/3Q1yw0fL2yfdBbCPd7n6ZnSBGIreCq7uKyEMmxfrshVojzrdWsHXoE2pfd
FVshy8bSAWnTpGwhnkx9lf97KwGDHEd6xmI2uH/eZPPrheizLA7LDiQQrjW1
fdiOjRvy4bNWioSYEpW1yeE6gU/Xa6paQ9nYorni6nlFAsuf3Z0m9ozAXNmo
wqd32BhfOCjZuZSA5/fr3bkdBI5Frrh94y0bBab5oYYOBC4tvJCz6w+Bqh/f
Y0P4bOzdcICKCCHwzONUsOR8EtMPZh9zmsKByk5tj8+3CLBvhqwr3ERif89e
9+XGHNS49zTPfUVAodFfweUgiRf2GtYzHDk44Z9seaybwEoZ72+TLpOY8r7J
dDiMw7DP4WXVXwLeFs4Zj4tIuK29MK/1Hgc95xQXT2eeF3/C9qh7C4nCkvUK
T6s4uJpU/8B3I1O3aNMauVES4vrjo0lCDjakn53+3JcEV2gu+3QmBft7Jdxg
BS6GiyzOy54noTTvn6+eoJAZsNzUwZSLZuN5F79lkSiJU/s1w5XCr/7ttku8
uZBK2paT+ZqElW1nY48fBZvjPgflGN0uHwutDWoj0TH9flZmGIX0kfBoXgUX
B9zSeRbfSRzu8oo8HEdh5GTi3Tc0FylvP0lOnUxBIl3XcflNClv/5D67rclD
w4Jf8zq1KNw4SC76k0Eh9XRVU8hmxufPL7DIXk5B37hAoqaUwk+pTmonkwtL
/tvhHmxDoXz46LfLVRQ2xw1KGz3kwdMuPHy9L4Wd5aZFjs0U7k6RmyvTzOj4
aVaKYiQFXvRY7GwWhYH4eas4f3l4p/nleVcShTDrcjfedwqWymYOFUZ8jET+
ac3JpyA/7bRJ/h8KKUk7Die78KHP0R8Kece8X9vGKcEKNL6rH4g7fp6PPVaO
Khu7KZjck2GvnkVjw52oNNtnfFzKPbV02hCFun0Nz6UW0bg152aZAY+PCsU8
2x55Gq6Lrl5pMKNBpxW0SqsI0B/UFpCrQ6N/wN43cTMNC92a/j4LAea3S1w6
sZpG9HO1Na67aCTmdMuVHRbAfvXiR5scaKhFdaro+NIgDId0bt4R4Gyqc52y
P43cTfdJ6jiNNUXyOFYvwDOps/zeaBqQ935bwtwTluk4bx8VgDhQJJV/m0Zz
s+6tfxNoDFcs8hzQEaIhprN4w2Maqwx2/Efdo9F9oaS9y4rRsbtUm+5rpq5M
JlJv0ah2Mt9R5yfEnRVGv2UbmPfmj191YOrkzq+qLbkshNQ0p3midqYv1TvZ
MpdoXPvPGveLhPAnIy0beTQs07KWlZ+lceJl89MLX4Roqco6VDJIY8upiZij
UTQ8YvcsDhkWYvXdxqs3/tLY5m7fuiCMxiY7doanBoGHIWNPwuRFsF2ds7Dj
GA1DLb/Z21cTkN8xv9NVQwQ7zb8n4pl+qJADiSs9CBzX3ypmoSuC46hD/Xqm
b7+Yf+ucIdAlcXyB9jIRdrc+mjniQaPvtHiMYgaBjV13rCdZiOBSKhaQ60yj
dvv58V+1BPKevAsktongnuBU4WFPo0BjWhCfJKB65b/EBmcRPI/kKapup5HE
u0U2KZAIP6D2stBXhH02Ep51ljTCi+d6lRsz+lxn0ZsQJMJ+w92Pwy1oeEVk
f8u2J7Ft5kGpkFMi+MkVSC5dxfRji/HOxBASpT+v6TtfFiFAKOnIW0bDePrz
uqhkErM+vbRZnSLCkRrnzGQjhhdMhB8qIxGTxQmakyVC0MPCke0LafzJq33m
1EuCPiWfLFEqQsgZ6S0S82hwT9guWS9BwXGPaQXvjQhhe11SnmrS+LCxLdNo
AaO3Ze6cuo8ihK8tpvxUaewaqMwXLWN8QnkfZ9NnER47pSuEjFEY1bhtqWfB
6CzhnZYTgy8ezpalOyncWh/U67WNAqG8cI8vgz9KKpD2qqBgdmjribu7KbAS
4pJCGFzXtFS8PZXCt+va09r3MXdlsjGWwdNbXkxsj2b0Wjaeo3yUQmPCVvmb
DD7n+OuxKh8Kmrwv67dHMHpTzrfKYvDbKu+GzDZTeKWQ13nuPIU3CVOjnzG4
ekn9QKEBBZflMccrGf0/Uz5SUcvgiXaNogUKFH67uypMPKBQmNA01sbgSoNf
iduMn905Z5K5ooBClvIyUyGDX7rWyZvWTP5PXy8p3E9IPDLK4DJLWaxzpSS6
27lteTWMrykP58o0ihDTyO+euEEiUrz8iIDxp/iEXQJ1Bhc7Qn8LCiOhZZAk
O7+XQqzyi/n6DB6uyDzYhcRru4A0V4pCRIKmuxmDjxWMNHmsJbH3303mN0co
BCuHJ29h8GCbiY9f55IQezi7pUmSRkBCd4szgw+IJOq3SpJ40DDkL69Ew0cZ
Sn4MHnBZpuYtj8C6oY/SVoxvuSakbj3J4ITh1MoVdUyOzc68d1qPhoOyxLkL
DO7ToFKR/4jAGcvIFWUmjA4TvCtTGJx1SOOl9mUCfzeYJAcvoaHo4nnTpI7p
f89k9Y2eBKhFzh6HGX6t3Gxkdv2VCD9fkplmiwm0qUQu2K9CY6/pWMdAgQjb
bn40XTIuRNV4GuUhTeP8/HfhO9JEyAgqqtapE6KQU1u8m/nex4rXtAqTRPhj
e91eM0mI2x/o0J0Ehc7frm8UzovgZBjCVvQS4lzJtLXWDO+kSD0v/3ARCmWc
j0ovESLo9nKpDR8pGLX9lPwQKIIsz1xsfFwAj2iXevPXFJyq32ToezP6fat1
pb9OAOtDp66aFFOIKr5kFeckwsu74lr8JAGW22c4GaVTyL63m+BvEUHlJDev
04vxa/P6WboMr5ou6lzctEaEQ0615k1LBJiq/Z2tdY7Ry4l+w4fGIlT/86i+
5jcfv+RUc9SY/JzvW/ZJQkeEWYqXncve88EfXBmodIjJSfu4I55qzHypQGHx
DT6aO9xMZd0oHLdwUH4jJ8KnWrvQLG8mVyrPjIvbMrlnNLdU6w8N3Yemk+4a
M+fKR1lvfzF6rNGkHSMGaESdUk9KmOAhKaHh3I9/KHyf/Hykk0uj3XVcO47Z
x06fHNhO61BQH4pOXsX4trFZz+OImzwEeM1Q5c2gYMG2NU/+wMxn+tt1Qft4
cLY27+iWoXDw88zukQoa7IH0xgNLeUirW5cpM0hC99CrzOsFNCJKJpsFjXLR
tz5tbGkjCc0H2ux/k2nkXd9WrPacC61yie0uBSSmtl2cvS+GRmfQNf2yUC7c
VninxlwiIaHwc/e2QBqyDq0P9q7g4nZx1Y98PxIj610TTfYw/DKZqSk9wsG3
RTpWbZtJUCeqP8/aRGO/6t6EnKccqGXGpIgtJNFbYDhF2pjx5Z8P5WxCOHCc
yxPpS5No4SZaihi/q24hzgyacnA9ZdM6ew6BOs2J018ZPv4oXTx+Y4iNJtXM
xPC3BMp2+JSX9zNzSwoKMn/ChtKVScKM+wSKYz+OZjC82xH8nOo9zoaN7H7z
zxEEMstMTeIZPzjtOOEdY8LG5eja+FEXAimDdwNDGH4Vma7v0vvJwoeJhex5
qwjE603Kdb9DoWf6OYePJSzInogz3arO6M/9MN+S4ZHC8IeGo0EsWA0K444z
+Ria2DpvyTEKq1uVNs1YxsJZ/y1dd1uEOFS/1k2N4YvfU8fyl4N9qOLnLKl9
LISHWNatv1YUkm+kmHo87oOEp1x0/1UhHJYrtggYXtSF9OZLHuuDRadfq0ag
EJv9QxUbZ1MYdtLRzV7K7K2OH/Q3bGdyOa3X+jkzf+vDzauT2b0o+7wown+R
EEvbrWJTf5DIZtZQtmcv9L5X7smQFeJK89PcBz0kVr+bsdCb1YOSHRp3VIUC
eIWvkfr1nsTVLb8tsj17gMeB3dE1ApjqVrvaPWFy8iNrj4jVjXqVGq0fDwWQ
abR+8iiVxAq72uP/eHXDKXjWXq9oATrCmhQkGb5cbM2LD2V3gdV67EGTpwD5
2rt9XUKZ+e9JyC7z6kLAyvdsC+Z8depjT0WJF4l/ekMrxTmdGE2eo1OkxZyv
Qn3U5G1IxHq7dVl6dyJmPNhnzgQfuvPowH1mzLlXsH74IqcDim4NmfGdfIzW
H6sr0yFh5K+n1OTdgdsV84UTL/j4cHxs7nQlEqf7FQxmcL9Bd26YfsAtPu5p
nQoLGCfQcvzHBpd93/D49Ge/rhA+jtZNan7HJ6A31u6Wym1n9swFeVsd+dh4
7LKBVjOz50RUhPL2taN+Y7jo5TI+1GapRoeUE/gi/vCaAa8NjpnNiw2U+SDf
pXR+yib+tx/6tIE1Wf9Icj8PZYHzTBYmEjgpF/iulNcK/4NRxTKfebiikX0p
KorZl+Idesd8Wpnv+ToYms+DV9ViXpsfgfkqq8bW8r8i2tDQRHCRB9OAJ2uM
nQgE35yjEuP7FYrxZ4Kd/HiYrLb6Rtw6Au9nShu957cg5Xv703fMeb7jTeV/
fYYEZqWSllP3t0B355JRk4U85PttsTJjeH1Ep3GvveAL/g9z2MeI
              "], {{
                Rational[-15, 2], 
                Rational[-225, 2]}, {
                Rational[15, 2], 
                Rational[225, 2]}}], {Antialiasing -> False, 
              AbsoluteThickness[0.1], 
              Directive[
               Opacity[0.3], 
               GrayLevel[0]], 
              LineBox[
               NCache[{{
                  Rational[15, 2], 
                  Rational[-225, 2]}, {
                  Rational[-15, 2], 
                  Rational[-225, 2]}, {
                  Rational[-15, 2], 
                  Rational[225, 2]}, {
                  Rational[15, 2], 
                  Rational[225, 2]}, {
                  Rational[15, 2], 
                  Rational[-225, 2]}}, {{7.5, -112.5}, {-7.5, -112.5}, {-7.5, 
                112.5}, {7.5, 112.5}, {7.5, -112.5}}]]}, {
              CapForm[None], {}}, 
             StyleBox[{Antialiasing -> False, 
               StyleBox[
                LineBox[{{7.5, -112.5}, {7.5, 112.5}}], {
                 Directive[
                  AbsoluteThickness[0.2], 
                  Opacity[0.3], 
                  GrayLevel[0]]}, StripOnInput -> False], 
               StyleBox[
                StyleBox[{{
                   StyleBox[
                    LineBox[{{{7.5, -112.5}, 
                    Offset[{4., 0}, {7.5, -112.5}]}, {{7.5, -67.5}, 
                    Offset[{4., 0}, {7.5, -67.5}]}, {{7.5, -22.5}, 
                    Offset[{4., 0}, {7.5, -22.5}]}, {{7.5, 22.5}, 
                    Offset[{4., 0}, {7.5, 22.5}]}, {{7.5, 67.5}, 
                    Offset[{4., 0}, {7.5, 67.5}]}, {{7.5, 112.5}, 
                    Offset[{4., 0}, {7.5, 112.5}]}}], {
                    Directive[
                    AbsoluteThickness[0.2], 
                    GrayLevel[0.4]]}, StripOnInput -> False], 
                   StyleBox[
                    LineBox[{{{7.5, -101.25}, 
                    Offset[{2.5, 0.}, {7.5, -101.25}]}, {{7.5, -90.}, 
                    Offset[{2.5, 0.}, {7.5, -90.}]}, {{7.5, -78.75}, 
                    Offset[{2.5, 0.}, {7.5, -78.75}]}, {{7.5, -56.25}, 
                    Offset[{2.5, 0.}, {7.5, -56.25}]}, {{7.5, -45.}, 
                    Offset[{2.5, 0.}, {7.5, -45.}]}, {{7.5, -33.75}, 
                    Offset[{2.5, 0.}, {7.5, -33.75}]}, {{7.5, -11.25}, 
                    Offset[{2.5, 0.}, {7.5, -11.25}]}, {{7.5, 0.}, 
                    Offset[{2.5, 0.}, {7.5, 0.}]}, {{7.5, 
                    11.250000000000014`}, 
                    Offset[{2.5, 0.}, {7.5, 11.250000000000014`}]}, {{7.5, 
                    33.75}, 
                    Offset[{2.5, 0.}, {7.5, 33.75}]}, {{7.5, 45.}, 
                    Offset[{2.5, 0.}, {7.5, 45.}]}, {{7.5, 56.25}, 
                    Offset[{2.5, 0.}, {7.5, 56.25}]}, {{7.5, 78.75}, 
                    Offset[{2.5, 0.}, {7.5, 78.75}]}, {{7.5, 90.}, 
                    Offset[{2.5, 0.}, {7.5, 90.}]}, {{7.5, 101.25}, 
                    Offset[{2.5, 0.}, {7.5, 101.25}]}}], {
                    Directive[
                    AbsoluteThickness[0.2], 
                    GrayLevel[0.4], 
                    Opacity[0.3]]}, StripOnInput -> False]}, 
                  StyleBox[
                   StyleBox[{{
                    StyleBox[{
                    InsetBox[
                    FormBox["0.`", TraditionalForm], 
                    Offset[{7., 0.}, {7.5, -112.5}], 
                    ImageScaled[{0, 0.5}], Automatic, {1, 0}], 
                    InsetBox[
                    FormBox[
                    TagBox[
                    InterpretationBox[
                    StyleBox["\"0.2\"", ShowStringCharacters -> False], 0.2, 
                    AutoDelete -> True], NumberForm[#, {
                    DirectedInfinity[1], 1}]& ], TraditionalForm], 
                    Offset[{7., 0.}, {7.5, -67.5}], 
                    ImageScaled[{0, 0.5}], Automatic, {1, 0}], 
                    InsetBox[
                    FormBox[
                    TagBox[
                    InterpretationBox[
                    StyleBox["\"0.4\"", ShowStringCharacters -> False], 0.4, 
                    AutoDelete -> True], NumberForm[#, {
                    DirectedInfinity[1], 1}]& ], TraditionalForm], 
                    Offset[{7., 0.}, {7.5, -22.5}], 
                    ImageScaled[{0, 0.5}], Automatic, {1, 0}], 
                    InsetBox[
                    FormBox[
                    TagBox[
                    InterpretationBox[
                    StyleBox["\"0.6\"", ShowStringCharacters -> False], 0.6, 
                    AutoDelete -> True], NumberForm[#, {
                    DirectedInfinity[1], 1}]& ], TraditionalForm], 
                    Offset[{7., 0.}, {7.5, 22.5}], 
                    ImageScaled[{0, 0.5}], Automatic, {1, 0}], 
                    InsetBox[
                    FormBox[
                    TagBox[
                    InterpretationBox[
                    StyleBox["\"0.8\"", ShowStringCharacters -> False], 0.8, 
                    AutoDelete -> True], NumberForm[#, {
                    DirectedInfinity[1], 1}]& ], TraditionalForm], 
                    Offset[{7., 0.}, {7.5, 67.5}], 
                    ImageScaled[{0, 0.5}], Automatic, {1, 0}], 
                    InsetBox[
                    FormBox[
                    TagBox[
                    InterpretationBox[
                    StyleBox["\"1.0\"", ShowStringCharacters -> False], 1., 
                    AutoDelete -> True], NumberForm[#, {
                    DirectedInfinity[1], 1}]& ], TraditionalForm], 
                    Offset[{7., 0.}, {7.5, 112.5}], 
                    ImageScaled[{0, 0.5}], Automatic, {1, 0}]}, {
                    Directive[
                    AbsoluteThickness[0.2], 
                    GrayLevel[0.4]], {
                    Directive[
                    Opacity[1]], 
                    Directive[
                    Opacity[1]]}}, StripOnInput -> False], 
                    
                    StyleBox[{{}, {}, {}, {}, {}, {}, {}, {}, {}, {}, {}, {}, \
{}, {}, {}}, {
                    Directive[
                    AbsoluteThickness[0.2], 
                    GrayLevel[0.4], 
                    Opacity[0.3]], {
                    Directive[
                    Opacity[1]], 
                    Directive[
                    Opacity[1]]}}, StripOnInput -> False]}, {}}, {{
                    Directive[
                    Opacity[1]], 
                    Directive[
                    Opacity[1]]}}, StripOnInput -> False], {"GraphicsLabel"}, 
                   StripOnInput -> False]}, {"GraphicsTicks"}, StripOnInput -> 
                 False], {{
                  Directive[
                   AbsoluteThickness[0.2], 
                   GrayLevel[0.4]], 
                  Directive[
                   AbsoluteThickness[0.2], 
                   GrayLevel[0.4], 
                   Opacity[0.3]]}}, StripOnInput -> False]}, {"GraphicsAxes"},
               StripOnInput -> False]}, PlotRangePadding -> Scaled[0.02], 
            PlotRange -> All, Frame -> True, 
            FrameTicks -> {{False, False}, {True, False}}, FrameStyle -> 
            Opacity[0], FrameTicksStyle -> Opacity[0], 
            ImageSize -> {Automatic, 225}, BaseStyle -> {}], Alignment -> 
           Left, AppearanceElements -> None, ImageMargins -> {{5, 5}, {5, 5}},
            ImageSizeAction -> "ResizeToFit"], LineIndent -> 0, StripOnInput -> 
          False], {FontFamily -> "Arial"}, Background -> Automatic, 
         StripOnInput -> False], TraditionalForm]}, "BarLegend", 
      DisplayFunction -> (#& ), 
      InterpretationFunction :> (RowBox[{"BarLegend", "[", 
         RowBox[{
           RowBox[{"{", 
             RowBox[{
               RowBox[{
                 RowBox[{"Blend", "[", 
                   RowBox[{"\"IslandColors\"", ",", "#1"}], "]"}], "&"}], ",", 
               RowBox[{"{", 
                 
                 RowBox[{
                  "0.00006976744171058645`", ",", "0.9999071379296919`"}], 
                 "}"}]}], "}"}], ",", 
           RowBox[{"LabelStyle", "\[Rule]", 
             RowBox[{"{", "}"}]}], ",", 
           RowBox[{"LegendLayout", "\[Rule]", "\"Column\""}], ",", 
           RowBox[{"LegendMarkerSize", "\[Rule]", "225"}], ",", 
           RowBox[{"ScalingFunctions", "\[Rule]", 
             RowBox[{"{", 
               RowBox[{"Identity", ",", "Identity"}], "}"}]}], ",", 
           RowBox[{"Charting`AxisLabel", "\[Rule]", "None"}], ",", 
           RowBox[{"Charting`TickSide", "\[Rule]", "Right"}], ",", 
           RowBox[{"ColorFunctionScaling", "\[Rule]", "False"}]}], "]"}]& )], 
     TraditionalForm], TraditionalForm]},
  "Legended",
  DisplayFunction->(GridBox[{{
      TagBox[
       ItemBox[
        PaneBox[
         TagBox[#, "SkipImageSizeLevel"], Alignment -> {Center, Baseline}, 
         BaselinePosition -> Baseline], DefaultBaseStyle -> "Labeled"], 
       "SkipImageSizeLevel"], 
      ItemBox[#2, DefaultBaseStyle -> "LabeledLabel"]}}, 
    GridBoxAlignment -> {"Columns" -> {{Center}}, "Rows" -> {{Center}}}, 
    AutoDelete -> False, GridBoxItemSize -> Automatic, 
    BaselinePosition -> {1, 1}]& ),
  Editable->True,
  InterpretationFunction->(RowBox[{"Legended", "[", 
     RowBox[{#, ",", 
       RowBox[{"Placed", "[", 
         RowBox[{#2, ",", "After"}], "]"}]}], "]"}]& )]], "Output",
 CellChangeTimes->{{3.9197254076116953`*^9, 3.919725439767064*^9}},
 CellLabel->
  "Out[391]=",ExpressionUUID->"4bf5448e-ced1-45fe-99d0-0b5de3b7df90"]
}, Open  ]],

Cell[CellGroupData[{

Cell[BoxData[
 RowBox[{"Show", "[", 
  RowBox[{
   RowBox[{"DensityPlot", "[", 
    RowBox[{
     FractionBox[
      RowBox[{"s1", "-", 
       RowBox[{
        RowBox[{"(", 
         RowBox[{
          RowBox[{"-", "1"}], "+", "s1"}], ")"}], " ", 
        RowBox[{"Log", "[", 
         RowBox[{"1", "-", "s1"}], "]"}]}]}], 
      RowBox[{"s1", " ", "s2"}]], ",", 
     RowBox[{"{", 
      RowBox[{"s1", ",", "0", ",", "0.01"}], "}"}], ",", 
     RowBox[{"{", 
      RowBox[{"s2", ",", "s1", ",", "0.01"}], "}"}], ",", " ", 
     RowBox[{"PlotLegends", "->", "Automatic"}], ",", " ", 
     RowBox[{"ColorFunction", "->", "\"\<IslandColors\>\""}], ",", " ", 
     RowBox[{"ColorFunctionScaling", "->", "False"}], ",", " ", 
     RowBox[{"Frame", "\[Rule]", "True"}], ",", 
     RowBox[{"FrameTicks", "\[Rule]", 
      RowBox[{"{", 
       RowBox[{
        RowBox[{"{", 
         RowBox[{
          RowBox[{"{", 
           RowBox[{"0", ",", "0.005", ",", "0.01", ",", " ", "0.015"}], "}"}],
           ",", "None"}], "}"}], ",", 
        RowBox[{"{", 
         RowBox[{
          RowBox[{"{", 
           RowBox[{"0", ",", "0.005", ",", "0.01", ",", " ", "0.015"}], "}"}],
           ",", "None"}], "}"}]}], "}"}]}], ",", " ", 
     RowBox[{"FrameTicksStyle", "->", "20"}]}], "]"}], ",", " ", 
   RowBox[{"ContourPlot", "[", 
    RowBox[{
     FractionBox[
      RowBox[{"s1", "-", 
       RowBox[{
        RowBox[{"(", 
         RowBox[{
          RowBox[{"-", "1"}], "+", "s1"}], ")"}], " ", 
        RowBox[{"Log", "[", 
         RowBox[{"1", "-", "s1"}], "]"}]}]}], 
      RowBox[{"s1", " ", "s2"}]], ",", 
     RowBox[{"{", 
      RowBox[{"s1", ",", "0", ",", "0.01"}], "}"}], ",", 
     RowBox[{"{", 
      RowBox[{"s2", ",", "s1", ",", "0.01"}], "}"}], ",", " ", 
     RowBox[{"ContourShading", "->", "None"}], ",", 
     RowBox[{"Contours", "->", "4"}], ",", 
     RowBox[{"ContourStyle", "->", "Dashed"}]}], "]"}]}], "]"}]], "Input",
 CellChangeTimes->{
  3.917821104360149*^9, {3.917822061832761*^9, 3.91782219135971*^9}, 
   3.917822277080755*^9, {3.918501749367752*^9, 3.9185017675404882`*^9}, {
   3.918501798483127*^9, 3.918501799165145*^9}, {3.918502358165081*^9, 
   3.9185023653726263`*^9}, {3.918502518348034*^9, 3.9185025424947867`*^9}, {
   3.918502580572661*^9, 3.9185025815856037`*^9}, {3.918502695556798*^9, 
   3.9185026969305162`*^9}, {3.918502755635531*^9, 3.918502758038809*^9}, 
   3.918565768567385*^9, {3.9185662484829483`*^9, 3.9185662634893513`*^9}, {
   3.918566306202169*^9, 3.9185663392445107`*^9}, {3.918567390983946*^9, 
   3.918567406581244*^9}, {3.91970715277054*^9, 3.9197072073010893`*^9}, {
   3.919707271021102*^9, 3.919707272179241*^9}, 3.919722181212188*^9, {
   3.919722754469493*^9, 3.919722754542264*^9}, {3.91972290038242*^9, 
   3.91972290194963*^9}, {3.9197375859657993`*^9, 3.919737588051846*^9}, {
   3.919737624051111*^9, 3.919737626297987*^9}},
 CellLabel->
  "In[417]:=",ExpressionUUID->"dba942ef-cc68-438d-8ed6-20baefdebd67"],

Cell[BoxData[
 TemplateBox[{
   GraphicsBox[{{
      GraphicsComplexBox[CompressedData["
1:eJzdmndUVNcWxhHBmkSxjV0RFYM1SrBzAQsasUAQEJHeYYCBYQYY+mAJUZKI
Po2iAQsSMYkao9gbGrGLSrDxrKBLMUGNYs275ex9co/rLv9/b2W9sz72njv3
d8539imjZWCsW4ipiYlJGv9/QrvtR9u718PC7OWtMydvPbGdlGFdem9JALbk
c9j2uOTI/6fGVsrTYGvo8LPzrRQtttLn9NjW2e/NrHZPwVZ6Thq2m4U0VSa2
0nOzsL1ZEZkcZGbEVvqeHGyBc902e9uqf3Hanhjer+Y7D+Q8sabfo9pd/sip
+2PbsZr+ochpZWH/Q9XyKOQM7xcyLiw7Djk5p4Gf3hmdgJyd/Bo6+jUkIme9
YZfptZIk5Cxfmfanh78BOVf9NuF6pSodOUc/yAneFEZ5N7yo8w45SnnbNpvm
atXrQ7yeyAt8wLurdljof/eGIG/x0HE3/zgYibzLk5y9zx+NRd4j/p9G3g2K
R97R5kM33bynPK6fzhhjeeVBMvIWPuF8L0elIq9qxaTVF+opr/R+lLdpXEmr
e42U10HsX2XeMcL7oD+dmfHzRD7grVp4/NV5r1jkNRO/T4O83QvqVwRM0iLv
CNEvOuR1eabf7l2ThLwhvfdzf9gYkDfVxfTMl3rq42Vif2Ygr6fb8YT+LaiP
A++H7wkeko28cemtm6x3/9D4hiFvX+JP4IXxA96mhA9491sNvn+rjRZ5pf7S
Ie/gr+3WXxufhLzABbxFZDzh717F5WMrs9ORt+VPGxbXudB5W9ss7HWIF+U9
LPqJ8hbueVgdGKvM28p3xuFT/HsCbwSZf8Ar92cA142MH/ACH/Ceb6d7OrdF
EvJaE78Cb/ZX72Z4nDIg743yI6kXt6Qhr63Jws2z8jKQF/wLvIl7mxs3llDe
3lcedAn+nvKef35qa5/cD/lZg7wOpL4A7xgy/4AX/Am8Q8n4Aa8N4QNeS9Ev
BuQFDuDtQuYn8LYg4wl5C/OKp9X2yUJeMzJfgTfDdXPFnbOU12TElkW3Nyjz
xlzbqb6GdcSZU8nqpye3nbwX8E6Tzb8w7r5s/VBzOWT8gLcbeW/gLes5/6Fr
WTryAgfwPr9iXl5cSXknEy7Iy+87dWnfqdnIW8OsQ8NiF/uvO/ih+atH3sdk
fQBe+XgFcEGkvgBvkayeqrka4k/g7UjGD3jhvYEX/Aq8d8n8BF5zMp7wuT7E
v8A7ntRj4PUvjR4VeFWZV6y3WD+cuWNk/QPedYQHeA2kfgKvt6y+qLlRZP4B
L/gTeBvJ+AEv1B/grRQnDOUtJ/UI+2lJbtH6B5S3gNQn4P22zqVtn78/VK/S
kLeArO/A25WMD/Dmk/UBeFvJ5puaq5CtjxpuPpl/wAv+BF6Yj8B7iPABr5HM
T+CF9RV4Xw+X5ivwHhLXixxF3t5dH04IQn854/4FeOXvH8B5kPUPeGtl/uPX
I1n91HCmhAd4l5H5B7zgT+D9mYwf8DoRPuA9R+ov8HoT/wLvX34fHyqyUeaV
6nMW8sL+DHjNZfUwANd34D0iGw81ZyWbXxqsn8B7m7wX8MJ4AS/4E3ibkHoL
vL6ED3h3k/EE3t7ieqnM6/5XfCtf/H5nrg3ZfwKvo8w/AVwM2b8A71rZ+6lx
/QPeN8P/vT5osX4CL7w/8OaS+Qe84E/grSfjB7ydCR/wzqo+E2vpr8wrrUc5
yJsii3tyaUQDrzwehhp45fkaLln2vVouXfZ5PZdKNPAmyZ6XxmUQDbypsudn
cXqigTeT4ZTzjiTnocncENLvQ2T9PxLPS/D3yUuEHS6NW3eqXR1a749xGC/5
50Mxrqvw6XukjsadUjJ+nm0XjfE8Mr7y58dhvNh8/JssU/r+0t8TMH6A+EH+
/TqMVwnd2IPGx1oKEzAZ44+Jf+Tvl4rxZulvS5uMovEpF/slfNciA+M9id/k
75+Jcbs9N4yH3Wh8s9Po9ByPbIzPIP6E+GBmXEKf75+bpaZxaKXxd2XOtyO5
BeJ64Yr+HnVt6NHccJoPrdL4Suc3H/x84cyHJz/Oc1Ucb0kHYb5GKIeO8xTH
P3Le7sNX0iPo802W/9OQEqzohySxAOH5zV5c/90jFf0B5wPI3z3o6uIYVZyi
Xyp2nxvS2y4R8+tNA7+MMEtQ9A+cJyBftBO/f1XyU1VU97IVV1Mw3+MXzU1f
fj+r5K/rZH8H+bnzXxbP4fe3Sn57krejcCGXifkHeLe48/tdJf9pyXoL+a9W
mq3aVJmp6MdGYbmzwPpu3z5nylthPVbyJ1Mf7eX1xZnxpzXxrx3qJ2W/5tx4
Mxk1my/FPVCbRJl8MrvIB/XOkwusiscHoN4njncw8/lQ1K8svKd2OReBehh/
2uqwLxq1nbj/jGWer0E95oWwAY1HLZbtHlrUXjFxO/0WJDLfr0OtuydsiJJQ
Wwz74vPk68mol/msUa2YZGDeLxX19ovCBjcd9Yye+v9sXZ2BWrq/ymTePwt1
o//WDp8/oXpSs8rXCT9l0/4veP3INNDI8OWg9r1zaP+lKhcc70MfDVw3KsKa
GT9H1APE884czK/U8gXCaTozXu6o3TqebLDaEYj5YwUDunsz4+OHOq/pC7e5
CeGY32yn62dasyBmPEJQC09fOjyG7gcCAw5E1IQz/R+F2kx+v2Jf9Ylmml9Z
DNPfcaj7iAs73k/Y/zDPIdpmKvXLQrF/E1A78NW3e5ke88XhtaP+2dh+6Zq1
jtQ/YvoKWl9atJr1spcV9VN5rtDj1E+p8vOWvXBb1rUt9dftJgffXTah/job
cPqAfiCtL0LvdXybhnGT5Nl8RaP+E7trNa0v4vY/kfqvbePfvzS7SfUjfrfY
vjWtL+ptu76a/5D6ce0Ix0WXZlI/svWF9ae83lgzLd8/nTeuGpfnSMfvrias
pcEd9aW1JxxSVP60f6bxBbEhBLW4/z8Vhbq5MF0q41CPLTGOKTmYgDpW2B9v
0dHPu+f/vub7ZNTVNt3yVi5IRf0Rv5vOT8DzoX1h1PKPnYfR/tzjcSWuvDib
vi+Zj+x+D/7+ofjNWcIEU44/UjgfQbwxxpyfYcpxM7K+KcXbLvm7aJu9cry7
wnkF4gP43YyFi3Lclqx/SnGHisvJmjnKcReF8wPEveqOhVwIVY4Hk/WRjYNP
0xkNLTs+7Hiw/c/2N9u/bH+y/cf2F9s/bH+w/Cwv6Djh9bRwXnFk1veRuD78
v/EqaWiXknuNJwUtnTak0/vTAX3HjjcOMpJ1wciVVtw5205nxHxpv0Hzvfy7
dZzgTPPhvgPys5j72UUkD/KfCsvfWpp/ojRlSdMXNL+s+hq/I6X5KtcCrdN2
mg+/T0H+/Q77CrJX0Pyx/GnH7TjNh/eF/M7keZDvR84XkP8Dcx83hZxXIN9Y
7d41/jHNryXfD/lJ5PwB+ZvIeQHyYb5BfgmJQ/4pYXvaiebDeQbyq8l4Qv6f
xK+Qv5+5f2lB/Ar57YlfIR/8DPmjiD8hfyTRkA/+hPxw4kfIn0v8CvMPWvb8
B/lH6y7uiTe+7yf2/AfxOma8wU/s+Q/irXm3Ly1930/s+Q/iQ8nfWT+x5z+I
fyk87uL7fmLPfxDXM+8HfmLPfxBf/Xwiv0N+30/s+Q/iB5nvAz+x5z+I3yH1
j/UTe/6DeHMFP7HnP4gPJPWP9RN7/oP4TEaDn9jzH/gR7jfAj3B+hM/DfGbr
m7QeqMh5sD9qab2wQ+32mdZ23nBn1OLxycsRtfw8oiL3za7M5z1RS+uDO2qv
3K4vV5p5o/6mV9HyZQ0+qN/19eR7IAD1sR3Ww7+t8UOdKdbbQOb5wcz3h6He
SX6fB1017/dOhtXhqMXjhkUk6uLx32U9exeN+qOn03/VLYpCbRN5N6hdeAzz
frHM+2tQb834nD9BxaF2EK4hu8ajXsKPcv5lqqX1U4v6qvDzy7cJqCMd22QU
miSilv79QSLDr0dttthtek+9DvWy34UfEGj8VvRB/kSZhDpV+PmscwrqIe1u
PY2Yl4z6wPRBp0eeofHWYv8YmP5LRT1nZeyq3yZQfV8of7+moeYP43OOxKSj
vnC01wCHexmojT3fOTSxoRp+D5f3bybT/1moPWW/j6i4nn895Gc81ceE66Ae
2ajbhQs37FRH88cDFwPVI8T/GZnxMTLjl4M6i9Q70IuEfy7R6ws8X5zlZ/+y
SBXGpf3aZ6gfib9neqGW/j3CTNQuJ5POmlnS+fDskmDwuagLq5Z3K6in8+Gs
uN4E0fzb28NH7FGjtmr64O1ujwjU0u8x1M962X0h/7w0XZNtP1K/1vL0z/TU
z41NzUvefEP91raDcANK/donN3/GFB3105hVQ77/eiL1o7Ba5ftQvwTLfr9V
ceL50ZKOv9h9FtRPs/KEAkPH26eTevIuA80PvRAqXNmhjp+zo8uNxzRffh5W
Mfc1UH8mMvVmNuNPf9TSfAxFLc0PWm8kv9L+lvxD53+pWIDpfBbP13vp/JTu
6+h8s2kQLjDp/Nm8N2/wczvKJ9xGdN9M/S2/f1K910r1fxxTj92Y+ujL1Cta
f6X6QeutNJ9pfbQV5xfl9RWus7tQ3kXcrMyT/1B/bD9W079TLfXD9WnqMwGn
6fibCXa+Qse786BJ/I6M8sI6+z+Ite76
       "], {{{
          EdgeForm[], 
          GrayLevel[0.8], 
          GraphicsGroupBox[{
            PolygonBox[CompressedData["
1:eJxNmnfYVsXRh88+9hZQQEARUVBQUAEREFARkCYIIiAIvnRBQMGGXWP7EntP
7KBgF6yxV4wNjYgRe1fsLZZYo9/c7H2uwx9zzW/32bM7uztt5323mDhr2MG1
oiiOX70oVgt+UyqKbYPeD9ygyH3xU/GHeKOghvatEbRx0JpBawU1so92Y/vW
DmoatE7QukFbBG3oPM2C1g/agN9DiLWD/hT4/lj/z0EfBP7Q8S2CNnGO9YKa
ODfz7hS0VdDWQVs6N7K3UtZG/t5IebeWI2NrOfO1kSPvNnLW3Fa+qbSecj8Y
Mj4QtFngK4OfHLQi8EfKu0NQezH77iBHxo7ylkE7ylvJGyh3J/uQvbNyI++8
WOevQZ8H3llZkbGbvG3QI/H7w0HtAl8V/NSgjwPvtopcXd0z33dxbtqfOGbX
oH7+xtjeyopcfeSc/R5yZOwr55vd3TN77emaHZRvU++/v3OzjxHOxRyfuf7g
oL3EyD5EznxD5awzLKiXMs6Nvf5f0KeBFwd/LKh74L0dy7gBrsmZjXRN9rqv
HLlGyRn7RMzxz6CBgYe7f2TdxzVpjwuaFXRw0BfKPjaozj0MccwQZR8vR64J
cvYxUc7ck+SsOVnOOU2RI/sBcmSfKkf2p0Pep4JGB746+BlBXwb+SrlmBM0U
7x90kLzOPdQp70lBhwQdGnSy/DD7JijvofJJ/jZJeQ+XI+8RcuSdI0feZ0Ou
JUHTPL9xns03ynhM0LGryHucHHmPlyPvCXLmOFE+O+jP8kPk45UbPUA30elT
lBt55wadG3Re0GnKjbzPh4z/Cjoy8Pzg5wT9J/C3ynh60BmryHumHHnPkiPv
2XLkPUd+omueqLznyTn78+Wc/QVy5L1QfmrQRfLTvMPSbk51T+zhe2W8JOjS
VeS9TI68l8uR9wo58l4pR96r5Mi7LM7gBewt8DzlRt6r5ch7jRx558uR96X4
7t9BFwe+NvgFQT8E/q8yXh+0IPrOC/ou8A2ryH6jHNlvkiP7QmVFxkVy7vNW
OTLeJkfGO5QPuW5xz3xPDME/469vdyzjHgi62bH3KCNy3StHrvvkyHW/nG+u
i31cFPRj4FeCvxy0IPBPznN30IPOzT6ecS7meFS5keUxObK/HnO8FnQncwT/
W9DPgZ90PmR8xP3z/cOeC+1fHPNE0EOuyW9LXJO9PitHrufkjP2XnPmedv/I
+pRr0iaOtfQcn3cssrzgftjHb67/UtByMbK/LGe+V+Ss827s752gZZx38EuC
fuW8g18W9L/ArzqW83vd/bCPN90Dsr9hH+237EPGd4KWKuPb9tF+zfmW2H7E
PdSLnGUAcTblnICYRmwjP2roGZATNbJNbrSxbfKjxrbJY8g3yD9W8zt0kFyM
3IscaG1/55u3ov/NoMVFzptYlzxq3VrOpcidGgQfFGO2T/l7dLlFkfMXZCzz
qU1c+5oYd1bQ18pa5iPERuLLiKLKmbYuqpypdVHlTG2KKmeiTX7U1nMpcy/y
GWIvcbW/srT1G34jl+hUVDlT+6LKmToUVc7UURk72W4c+x0S67UP+jDl/GyF
e2aOHVy/s2vwDbG7V1HlT8hF3tRNmT5OOZcid9o05h8WuGPK8/Usci6yjd+V
+RS8i+vx+66eURfXLvOn3kWVP/UpqvxpD8f2s91RGct8anfXLvPaVq7Z32/w
NfjCK1ybODC4qPKnvYoqfxrifHvbRibyDfKPzWO/I2KvnYI+SzmX+lRZhvlN
yxgzKvo7pyp/GllU+RNt8qZR3veXKedSn7tPdKrMp4a7NvnaAO8DuYln5Cjf
pJzTfFlUOdP4osqZJhRVzjSxqHKmSUWVJ00pqtyrzMXgdUWVV032jOpcu3Xs
cUys2zVlOcg9ZhRVzjSzqHIm2uRcU1fZ/1TXZk3yj1nKWuYjZf50SFHlT4cW
Vf50WFHlT4cXVf5Em7xpjmt8l3Iuhf22DZnr0OOUZSUPOaao8qdjiyp/Oq6o
8qfjiyp/OqGo8qcTle8k22UuSJv4Tzwn9/g55ZzgO+WjjxyEvOk05f5vyrkU
udMOIeeEwD1Slo885PSiyp/OKKr86UzP4hTXLvOns4sqfzqnqPKnc4sqfzqv
qPKn84sqf7qgqPKnCz3fU/29zNVYe8eQc3LIuKtxm9g7v6jyp0uLKn+6rKjy
p8uLKn+6oqjypyuVb65t5Jtnu8yf5hVV/nR1UeVPtMmb5iv3bynnUuROXULO
qYF7ppwrkZNcX1Q5E23yC+L4A541v12ifPx2s/IttF3mUguLKpdaVFS51K3K
d7tt5LvDdpmfsfYfKec95D/dQ87pgXulLB85w91FlUvdU1S51L1FlUvdp3wP
2L7cNr/vEnM1TTnPbSa/RPmI1w8r36O2y1yKNjnUY8pdq+W8ijxqt8AHBe6T
snzkJE8o31O2ke9p28j3jG3kW2K7zKWWFFUuRbvMpZ5TvudtI99S2zcTQ4N+
D1ykXJshnq9Ry3kA+U/vwLMD901ZPnKpl4oql1peVLnUy8r3qm3ke802Z/GC
ayMfedLryvembeR7yzbyvW2bb96xTY72jnO9a172bpFzlhc894Xun/O4IuWc
hfrPzoEbpPz+2y7lPVMHWl3eIuiDwA8FrRZ0StCaxvodUh5HDWYtOXH4o8CP
Ou60oHWM6R1SHkfNY105MfPTwI877i/kdsa+HVMeR31iAzkx6ovATzpukXfJ
3k5SRvZWP+W6ADHk68DPBNULOjNoI+Nal5TH8UZvIMd/fxv4OcedHdRIP3+6
cxBPN/bM8KM/BF7quHODmuhvu6c8jjdrUzk+4KfALzru/KBN9eE7pbxP5N5K
O+Dd8Gvw5Y7jvLf3bnZL2fZ4w20ux75/D/xqUPOgi4O20A/snvI43kBbyrGz
FPr8huP+HtRKe+yd8rhflAeOvq8e49923KVBrbWLPVIexzujjRy7WCvGv+e4
gYEbBe3F/aec83HvtZRz75r2BiYn75dyvl/qJZzf+8bADYL6l9+lnMuvV8t5
OXpwX9Dl2sNAz63UVzi63T/Gbhi0Jzqdci6L3i5MuZYHHpxynlvqLhw9fz/l
Gi6+4paU65Ksuyjluhj7GpdyvG2q/qLP6PygWLNp0N7oU8o5H/p8a8o1R/A+
KeeDpU7AV9Ya4rvNgoajsynneejlbSnXnsAjU84TS/2GYwtD47stgvZFR1PO
89Dz21N+k4BHp5x/YRP/SznmoUtDU87H2cP3KedA6PwdKddowGNTzoNKvYdj
I8NjzW2C9kcXU85L0P87U647gL/RDrHB77UZ7GVkfLdd0Hh0MOW8B1u4K+Va
BnhiyvlCaQ9w4tGo+K5D0KRoDwu+VdB+gXsGn5Gyzl7o/ojpP2lL2NF+MWan
oANSVkxiKjZyd8rvf/C0lONqaSdwbGpsjN856EB0opbjHPZyT8pvaTDrY+Ol
zcCxr7oYu0vQTPSvlmMPtnNvym9v8MEpxx/sbHz8vnvQLO+mo3rarJbvDD+6
fuBDUo5tA+TEtgn8HSDo0JRtq5399WvZ9ogJg+TY38To3yjoMMfxZsYeG9ay
jREThsixs0nRv3HQ4SnbTXv7m9SyXREThsmReXL0bxJ0RMp2zfz4hH+kXNPh
nka4p8+8q57eOfbRyf4WtWw/+NRRcmzogOjfMuhIbaOz/a1q2WaICWPk2M3U
6N866Cjtoav9bWrZToifdXL0d1r0bxt0tDbQzf52tWwbxIQJcuxjivKzjykx
pnnQHM6pln0HedZkOTYxPfo7Bh2rru9qf6datgFiwlQ5ZzIj+jsHHRftA4Nv
H3QM+6jltYkJ0+Xo/szo7xZ0vDrdy/4etazrxISD5Oj7QdG/a9AJKdtrD/dF
7kUuQ64zWztDx7k7fBf310fd66ce93UMutZvFX0coK7tUct6jM+frf8foK6h
e6urX0PUsUP07ejvAPWw1LnB6mNDY9Hm6jxxoD5xRz1n3lb6jDHRf6jxa4g6
OFSba6Iv377I9jdMfT5MP097sPdb6iUcnW2mL9+lyDFqkLZ2uH6eMxui3pY6
OlL9baEvH1RkXR6lPh+hn6e9tzqMvu6pfQ1VZ0evotdj1G3uYbZ3gZ6OVZfb
6L+nF1mv69TtI/XtderpOHVhH22B7+foe1ljhHrIuKP1z+j4vup2qccT1fH2
+u+/FlnfJ6vzPbSlb7Uv4sPRRfYBnBl+YLT6j6730Kf+g7xN346tjFHnS/2e
pu531X9fF+OP1Z9P116nal+djA9/L7KtTNdesCfWxK77aDPYy3H6dtrjgveq
ZV/eU//9T/MoYgPxYH/tizY5L7kCucHx+nzuqZ7+O6Vch8Q3r5FyjQ6/u3bK
9TR86nop15rwMX9KuaaEL9ww5doLfq5hyjUNfFjjlOsG+IxNUn6b43s2S/n9
i19pkfIbE5/RMuV3HP5g65TfSicG3ybl/Jy/NTcvMqdNrk4dlDybHPsO8VFF
/hsv7w3eGgvF2xX5TcHfWHsUmdPmfbFITD/vCP4uuWeROe1PzdNOUgbyef62
u1+ROW1y+9vE9PNe4G95BxaZ0+btcLuYfuQ9S5mR8WTlPKqW8xZ0lHcBf8P6
S5HfO3OV505/o5+3AH9/+VuROW3eBXeJ6SdX4W831xaZ0/7B+Hih/eT8/O3j
riJz2uT/d4vpJ8/n7xePF5nTJue/R0w/uT01/xeLzGmT55M7kEuQ956j/Lx3
yLPJt98t8v8V8M6s5z1e6Zl/IF7h3V3lWX0k/tj7mus93uu6L3pH87zTL8Sf
ey9Xe19fi79Ur67xjr4Vf63M870v3gj8LeO9Ir/j5rsXzn+B9/KT+DvP8zrP
+Xfxj57h9Z4t76nrPU/eSjd4brzjrvW++DsxtctRnu0Nnjlnc4tnRS2C98X7
nvnN4pvEnP9JjufdwTuL/JB7YE83em7bOk9N/cSW1vTe0D9yb+yDt8f6nuut
njN2gD3U81xv85w5y9s9W+5qkfd1mpi3z5mO2ci7XehdL3DdUufR7009m7tW
0XN0url3cof3dbaYt8ZUz5C/ZV/neO6Fs7/bu0B30KHWnse9ngnnc1+qdPY+
dYD/4eBvEvw9gju5x3vpZn93fdf96jb/j8LfXZrJ+TsIc7S1DX7IfsbCaaP/
vFUfsv8K5/xA+0V+3hes+YjroivU99Ed+qixYC/8Rh0fGQeIB8oXi3lrP+48
K/wW2R51fvDjju+uf2DvvFNY8wnXfVLMnMSiJ8VPiLHHgcqJLItdF193q3q2
p/f2tHdH7YoaFn6DPmo12C+/LfGe54iPlD8r5g37nPN85bfI+ViR64yLi/z7
s47hb+fU0KmPUyenNk7fUjFz8rZdKn5ejE840m+Q5VnXxZ+UczHPRc7P39mp
b1K/5u/F1Omp+eBD+I2aMmPnixfIXxLzzl3uPD/6LfPDl4mXO/5i11wmZs1X
XPdVMXPyln9V/IoY37XAb5DlJdfFRz3jHXGed3qe7Gll/EnZTqndUjvC13HW
1Bw5+xfEy+RviXkLv+294JDeUE746+K3Hb9YX0edpVbqiHrynpg5eSO/J6YP
jF0v8xtkYT7m/dV9vO782B8xaYX6/6m6Sh1oxSo2Al5TuyFWYXdXielfWeO0
n/aHzvmguJ02yxjs60rXxW/PdV3mwF4+06bWFyMP/HP7kfOTVdb8xDmxP+Ii
NjhPzBzY5pfeYz0xY+Bf2f+MmN/BxFFs8GpxPXWBehF2tJGYMfD/2P+cmN/B
xF1s5Box/dgOtSPsqZGYMfDv7V8qbqSeorvNxb+rt9gmdSRsoYkYO4X/mCp7
AfM7mFiODS4Q04/dUFO62HV/cB76frF/uZg4BSaWYyPXiunHdqiVYU/NxYz5
Tfnpn+/8jfzmZ+W5zn3xHTpJbEA3iAF/uF84hlDaC5jfweQc2OD1YvrRcepO
6HkrMWPgq9mPTYD5HUy+go3cIKYf26EGhT21FjMGvqb92ByY36kp8Sbh7f6K
8iMzf2/g/yf434lm4s3k64iJf+A/yde1n7MA8zt8PftZl7wHe59Vy/UBjqav
mLyJegG1At5HA8T082ai/rDyvS9G5tnKz/gbnZ99UXvh/cMblLcqbz/efdQM
qDPw5hokpobBO4waArWFgWLe99QlGjh+oph+ag4Ny/FiahvUJ6g58I4bIqaf
tx01DWoOg8XUP6hRNHb8JDH91ECaOH6QmFoINQJqBdQkeAtSZ6DWwXuRWgF1
iaFiahvUNHhP8pacLKaf2kIzx+8lpkZCbYM6Bu9NaiRN/ZY3KPUQahf7iHm7
U/fY3PFTxPRTP2nh+KFiZN5X+XnDDnN+9kV9qb73O9J9USOhDsablvoB9cCW
9lNjaeXeh4mptVD7oXbBu3iMmH7eytRVqIeMFlNHodbR2vFTxfRTh2nj+OFi
ajDUVKif8NauE9PP+3tlLbHINRQwdZf+7gsdO0L52Tv1lnaOHymmfkNdhHco
7/cJYvp501OHoa4yTsyZHOX5MJ7aTltlo27T3vGjxNR7qM1Qw6EmMFlMP3WC
jtrIRDG2c7R2xPhpzs++qBVQ16CmsZ/2RR2I/XFP6CZ1l53sp/ZAbYf6zBQx
tRlqO9QmqEvMENNPLair48eKqdNQ46G2Q+1iuph+6hnUhagXTRNT46EW1N3x
M8X0U0fq4fg6cW/9Df4In7O+GJ9EjYTaDjWfGWJqRdSIqKFQPzlITD+1oJ6O
Hy+mVkTdiFoQNRbqW7v4LXUX6kv/LnKNCUxtjzPu7fiDxfTj//poL/XF/ZSZ
2mvAlXWrXdzXbNfdQ9+G/8J3ob/D1WF8YX91tb54T30V/ghf1EQ8WN+G78O/
NRTvpe/Bv+BbmomHauv4Muy9iXhvfQn+Al/RQryPfgjfhF9qJh6ub8D+sX30
d5Q63NB94b+ZB7+zr7aOPWPLbcSj9Q34DvxDK/F+2i72iW22E491DOvin9p4
bvtriyO0tfbicdouto39thOP17aISdhaJ/FE/SIy7+RdowPoxQHaETaCHWAb
U+zD9rCvTuID1P0x6nYP8TRtZaz20lV8oLq8v7raUzxD3alTf3qIZ6qb49RV
dGq8etVTPEv9JLcgRtcTE8PxJcTmY/UB2HxPdYz4R+xrLD5cXSJuEbM2FR+h
zhBviDWbi+eoG/ifzuo5MXt7dQD/jm9vLT7Ku8av4dPaio/2Tok9+NgdxMd4
d8iPb2zg/OQO7dVD/GsX93Wc+8WH4mvxPfig4z1z/AW+YjfxCZ4td99XH3uw
OoBdkzMd4nmS95T5EbisJ5OvlHkNuKwtk2eU+Qi4rDOTH5RxGFzWnInrI7wj
9A0/3E35e6mrxLOyFk0cLeMtuKxLE5PKOAkua9TErTK+gTfR3lmXXKKD51bW
rokTZTwBl3Vs/HsZB8BlTRu/XPo/MD62pTKP0hfiW/Gr/w+CdQ9V
             "]]}]}, {}, {}, {}, {}}}, VertexColors -> CompressedData["
1:eJztemk8lO8fdWVJtqhkCZWEZKmopHKESFGSohQtEhIqQiVEthYpCRFRopQW
KUt7UbIvmbFvs9zmnvqVpY16Ls/7+b94Xj9v+Dify5m5z/Vdzvc7M3evr/3+
SRMmTAghP4TI75MWMXv//KSwIn/Dv78ufNwVmakWt57GFYVHvv23KKQc6ut0
MOVDr5c15cx2Gi3RFqeLcyjsDYsIzyZ4R+iHDBeC9xdQpRduU7BTjV/yneBJ
zzP0jAi+/lu6slsuBdVvwt9N1/CRYOZdJEvwF5JHb67IoyAaxXsZT3C/Nu3l
PCcaTaJHt0y9Q+F0vGVaJ8EZxcwH7wjem5K/gEVwsZBZ0bpmfIgtOzbvOsHd
uxZqlt6lUPreJ+wkwS/M/XshkOCRV8Y2JOQTHpW1MZ8IbrPId9CO4KWB+skH
7lH4cCX7upI5H/7ccjttgj/7Wy1hcp9CzYcLbz0J7iUudFuI4CYP2TkzCiic
LZT48Yzg/fPnjrQ70qhbG+XJI/g08dkrxCz4mPOfqkkRwbk6JVvePCDP+7I6
1pHgraO/TsUTXKPQteTBQS5YsyZU6O1oQalk6OhwcyU2rnCdsVS4F6/i+Vp0
NheJTwxT1K0oeBa+Uzj0qh/FBZ7zJf8bgPkc4yI6hoc0NwnRI55sbEw59Can
iofT5kkXebI0TnhU7Aw9yMGYxM+4q/Y0PiRc/Kmwn0ZuuNbJSYpclFyskbyd
T+PwtOUhouk0nBSnnv0VzEWTiaT9rXoauj9U916Np+FY0D/vyWsu1Ectj6vS
NFyPlWTnnqaxSdfOo/kXF+FFZ9WbJ/Cx2Ux1aVwQjddb/7T806DgtnDaxjBZ
Ppa078ra70eDsUncQ8eGgrT4r0NGs/n4lRvJfehJ447nqJPjQQo7CstnFmvz
UaZdtX+6G41Vi4z8e85QEDr593ikIR8T3rwIXe9K4vCMg0VFGrmvct2aH6v4
SB64dn+Bs2Cda2PipYaIzsJTzjzO3t6Cpf6DH6yaKjHjH0dXQaQH91PKfiq9
Y+G+d9+b8FcsWPtuer9qYy/uttz5Us/lIrbG9NHrCxS6j/b275zYD+GSPaYV
IQPoM2zm3TPgQXdTZ+3UgyyMvK/1Tl/Hw0DTuQ76JbmXv3tXjASxcWTY4nRh
Ew/CWjsHeDNpvMx7ketmyQH9X/H6raBh1LHdch6JfwVZpvgMLgcb1D0s1lym
sSFoU6fpeRLnK4L5Gtu5YEp428a8J/9fMsXq9BUaVc8Op5ve5WJeq8VIUx8N
+qiB2JMoGtKRqg+W/MeF7Ce7SssxGp3l9/iWx2lMlA9mf9em0L4l2G94Gh8S
5413FPjSuBCjFZe9i0I2szryznw+ilYl1p11p/E43X4vI5bCxpEdEn+W8vH9
VVPkZRfBOu86nnFK3JsLaaeHjgFE58Ik373PGiuRvbTYkifXA8kXw/+MpPsx
9+/Yu8ETfYjRpEX4g90I8LlZ/d9pDjwnqO74IsNF3NaxgkXXe7H+QEitsQGF
c4OnohXbKWxPyGQt+NqHaydVzFu8B5A9WfLfNDUeZqsI71XVYKFc3P1KkzoP
O6Y+HXmcx8MB+50fc7XYqDIYsxK9y8Mb+9j7U8Z4cD6usDrvDxvMjdNXnlWg
seB7VoHkGhozjeMUF9/l4Kfhu+85R2lkDfq9zQymYRjdM2+dERdj2xsq3Ytp
5GiX7fK9RuNbx/vlMilcyC1WCVPtoHF6TUXUaCzRLUnGhE9z8XLpxhLZURol
I/+4HUR/nr//UftlFA7H7R7WlOfD7u0E36xDNBKV3NgqgRRuhUlmyOqTeL6c
wx3cI1jneUc1n8oRnS+HVixwIToP3tYt8CM6H3w/eLL4SA9O5FmHlHb3wuzL
01P/MXrwXtEvMXBiD74cyxSOUGMj7WTvhvzVbIyWuizovtKDLvmogNWrubCa
KZfm2c7FJ/frzjVDvehvfK/XEkHh2Oqjfn36Axie8fTya9l+7Fh05bfY+QFc
XGOVEWvOw6aPiZbblrBwoSZEUWchD9keeQtv3uOhTqZrUcQCNtiT4m8GEv2f
0C4z7Ij+x8zHbl8cZSNT8oOTkCKN43ctrByJ/u3dov0DjziQ2nvldF4gDXmn
e2aqJ2mMhjve3W/JxQF9pT1pL2hQ0RF9fck0fLrrguc/5ML7hGrdRDaN7UEh
E26dofEvyEKFPZVCOetr/S8xPsQn3qqN96fh3az7M8mNwo3znitWapG6LTF9
4ob9gnVOW5l/RJnoLO/ms8aO6PxIQfTOWqJzw04bzbjkXkxrGtxo9rAHm998
tb4s1I1Wb4siO4ke7EpM1zFQY4ERXOPEpPrxc0uYXuVQN8I017X5e3NQGmUz
pjrIgYVFd3zBgl44rVkWUF3ORYyYH7Wf1EGO15W1Q/Z9yPGUUjnWRsGpfc/t
kbgBqK2ocapy7sfwhyrt+tIBvH2+eWOIBw9bqgMUTh5ioXLqmj1d1jzkG9VX
Fb7iIXP1BalHO9lIzPiaJlbOg9oTqdBaKRp7SjP2J+tzcCafPSnMgMa9ww1y
lZtpfBbWWz4ywMFu0xOerxJJXa5yqta7QOrD8McpIYFcqL0K8Cqpo+FZbj5P
/CKpV/tu1W8b4OJK0NgalT80Ijbv3bb1BI3/Dgy/NbOn0By+8VzgXD6cjC2H
kj0E68w7WPB1DtFZ4XbHH0uis0Ex748W0fl2lNfXzQf70Cv26+25lm6cpa/P
erq/A0NNZe+rpvWgX1RS7YBrP0S3H9K/wunDYMv1Kt+xbsgd2hnicZYNBxtP
45cf2HBa4T49KbwH14Pijjtrc/H69vupHz9wMSwq4sUs6EVKcLrKHXMK+538
HunxKazfM881r7gPrlPe2kmuHIBF44GYzV8GMHos5LTZu35Uhs84O+X7AD5b
H5RcEMdD9727DR8/shCju938QzAPv72Obg7o5KGyz/7rg0I21t/7IftkkIfl
wXtidbRpFCRy93XEcGDnNbusmeT5yN3o1Rd9aEyayAltARd5HHuJxWUkXlce
Pzwtlca5ha5L0t9zsdz/4Pl4PvFbX9c5DoWTPMgLPz7HlELOrjUbypX44Fqk
cToOCtb50AUPdXWic77FsZ2mROc5L+JDZxCdXxdagjulH3yZeu5Lg27UpjAn
TznYBpbvNdxX6MGmVS8Ut5f34U7q+/e5yn0IV1ite1K4B8Xqkho/GlmoWJjd
HNPMgu5hI9uFJM6NfZKzX+RwyPOo/fhDnmdt5L+kerVeaLZe3+X5ivx9QM3+
NcnDKt8VJnsM+pBX9/349BcUtJMyAg6Sum54SrxSY2E/Ui4LL0/IGkCa1hXd
WiceNhoUKTmYsfBW7+nvINJ3y4YKij894kFvVnrxwTVsFJmoB3c/5UEppJ0l
LEJ8wtWvnn4LOTC9VPDacTENoRRLtaN2RIdl/mnUJOJzPq/r0btB43fojNkc
0k+Tv6oZPrrBxRezJ0obu4nPOXxM3ieGxoDeqJ2+HoXO4+4LNWfwIc3J+afo
K1jnTR6DZzWIzm0lXLeVROeG1+vVRIjOxt6KC8+f6Yeqi+zfGR5d+G7VOO9f
FxPXRRIcvVV6IKMyWDCwvg8ptbr9k4J70d6Vv8RRvAdrT0UpJ6xkYbbRVs0T
EiyUmCje+PKzGwz7kXW3JnCgM3qtXc+NgxHlsI13bvdAWDqz45MtF/7fe5Qy
+FwYb2EdTS/tRa1roEP6RgpJ7pUHLxJ/X8+1lV1R0ocx0XOSl0ic209sjW0n
cf5l7uCyye/7ERbrcNOXxPnQq8KjHiTOr4Q91FUg95wSNf1iTigP/n2tUOrl
IfY0o9W5gY0sWQOdWUI0/NfqXC0jdYV5aPPk4hcc7HX0U6sMIf47V3MPHUpD
7MAUpfhTXHyrXXtoWyONCS9Y1W9JnblW0hjmo0zB9FZAX4oUH8ffL9lte0Sw
zn5lhV5aRGdlbzp6OdF5spKc/q+GSrzxutx0m9uPizEodL7WiS6LG007sxkQ
O4vgxpwezP8hOZV3pxc/9IPtnpzpwVVDO4d1U3vw7hXf5XsJiTul4PlDu/vh
4yl07djfbgw4/0t94MfGtq6a1/a32LgXoGKyeGUPzPy0JzOIX0u9oeH3IJIL
1ZaUNWp2vfi70/HNFVIXjRI+b716kYLCL47sZIc+JE9Xaw8gPuZDYOiJCecG
8D6rR+2jXT92zRrtVCwawLNZCcn/ufFgHDtrp5IvC8asSvei9cTPGCxzMH7N
Q81eVseWEDaMJU6n//zMg7TXnQUOxL/McRFR/XSSA+8pH14kEB/8MrJeK9+L
Rs9758O6O7nIsaTm5ZTTyExffHOE1PWcrAyrDnFSn+MKFqpO5oOZZKMTFCBY
57NVT6gFRGcV3TI/w/H6/Lso4yvR+cPT/HsdK1gQSjIwTBnsAHt/hiQ7owXZ
CvFirga96Gxa+uGVYi+OBC6+tehWNwa/h20/Pb0Hw1efOX6zIfdzJSJzVm0f
Tha0S1gL9eA3sytz0SDpm5Mfv/vyl4X50rqbOog/LFQWqoiN5OBt7YpEyelc
OEWpBM372oMRW+qk3UVy/1Obp7xdQvxhx+zV20d6cXzoVYElmRtc1B199iwe
gPKtfZ8DvhH9+1r8fvsMgDsy9mID8Ym3uY+luNIsuL1uxQcFHsykhq8YZRH/
LmLlNF2HjZl31i+vyufheF7E5Xl/eWhKu3pJaDUHO6IcRAKNacgsOrVNZRuN
jaE3pKKNubiw2umHcQmN2Nb1TycTf5guJ8w5Tuajh2GNzx+T+chlnmVUapBg
nY+8mT5vIdFZVcudWkx0vvbQvppDdM6mNTIyQ1jQs+a3Xz/QAY/OGUYHKj4j
deB9bjOJ45h3nxg7r/cg/dqkoUdVXZg3muCgLd+Dc/rhiz7y+5C6Msjtu10f
Aszd3kRN7sHjA99DaiNZGHBNbEzyZuFSyeg2X1JPvr5crJ0kxcHHCS0ajgEc
3Dny+Yz21R5oOF0d8DMh88eKqYvyOriQqTEZWpDZi4DDEpKySyn8dX9tO6mT
wqowEWuXzD4ct/Wcf3reALxahj8xmwew6LvMZtHCftz8qbkhjRrAWmqrGz+S
BwXRiMXOnSzURT5cEUD+/nxsy6mZLB7OaUpwrf6xMSB/dJm3Eo3Uxcd3Lzej
ITXH/pKJPBcT5lw/WXaX+PUJ2o3+acQHmly9aUnmNPUUua07ftOIUS6NLzwh
WOdHbsu1dIjO12sGq/WJzkcq89b1EJ1/5lWEiT5lIS32lKzUt3YEr9nRICzz
GTOeqn/LlO3D3je10YsMexAbW5FuGdmJOrnRH85KPWidA+m81D7cSHV9Wtbb
iz+/4xSsiQ9MOlnj9ov4QOkNSRrdA/2gVIOkzo52Q02xnJ+XxYaS5gqfRA4b
W38b+glZ9UBq2w8vBvGF/hLebbNJXIfscmZcI/WEPVuOJ8rj4tTNlCHJBAq1
RQPpF0k9MVBidw6TerI4cGHcGVJPfHtFDk126YdJ4IIrv8qIX3/hvWepJw+1
tVUF3y6z4G+6+37zLh5UF9ZsVKrm4XFbrm3oWzZU/nzyc/vDw3p3FavvemRe
lFdf3kdzkNglYfuK9MUr4fefVJP6nLqq4iNauPARk7svO0QjrOaKZ/kpwTrL
LNAT0SU6hzuHiugRne08n71rIzofsMktseCyYFmX37zlbDsqJpw68OBIM0T8
2Z+EiN/j9ogHdxC/l1qm+OaBeweaZ3121SH9ceZ2q5iDm0m/2iynlxVO6svE
S0PZ0j2Yo5PjnfupHzEXm+SUA/vhmPQ9es2EHrSUz/QXM2Mjhjv967EDbLxS
z8+9T/yhqOsKzZQCDuLbPjXpW3NRzlu17bso6bcd8VVBOVz4dez5UWlNwdGu
KeGcVB9eqUWZdKZSWHJQjd1gNYBqkdsKMWQOOlhSdKKR6L6Zd0bYnsxBR6Ma
uTdsWPjPZYlqgxEPffIpIypFZN7ZWxRyKZb4wAsSmVs6eIC3TJylMvF1/L8+
B95yYLBKaIFRGA3HAzdzfYivc6deZe8n84BSc0MUk/i91PzphnXhgnUeGr78
ZlxnDxXTUzpEZ27VCfEWovMqm32Pf09jg5HRL6lo0I5fsX3lxgNN6M1Zftef
+Nt/jN9hjKhuxAjdnTPdux37h6QNb7mSebAtwMGPzH+qtKnkwR89CCiU070t
24MdKp9cTEP60e13f5bW1H6w+SeeZZK6newW+tFygAWFe++PqpD6/cOw4lzy
cDco03BGsCMHhfJv/9i2cPA6Z86ns2964N4SblbnzkXvsh+/MiaT+aZcM6mn
shdXI/ZHNOykcHJr+ZjD5AFsOs9769jYh6kzjbnf7QfwH7tw64LJPFzOVbBY
KcYCi/qzabMcD5pHP36SzeRBKG9lxsHNbNzMX3xIj8w/n9dfUNUVpzHGqNzz
LpWDd6pKEXOIP26ZZxO4lcyDVXsdI54+4cK+Pvf6Qw6NqSUfpRsiBevsduRv
+W+hXoRrbmE/yeZip8QEA9qSgkdvPnMbOa92L6tLn5yfNujXlUXON+w9aNI7
swdOnpHbVIb7UBI12pS3ow+jC1JjFG4TPylhcrnclA+7AdFTttuJn9nR7Xr2
eS/MPVYVTDnbAw+RTX95F7uQ7Nh0l51OYapIeNee1Xy0JFd1DO+gsWSWwu5l
C/oxcs7H0Wt6N87AY7Hw5DbUXDPVfp1Ioe61ZulEYz6S8tcJpe2kYTqcUe4p
xEJC16MgObdO6OlbRHTZMqBwdDLv9lkK5msmq+Qs4+Pkw+HvcKEx3LZpd08i
Cw771vy7srwDmcHhbsohn0G9u9yceppCvIjU6EYDPsSMyRTsSuJ0+Ur5j6Ms
CLNnVH/b3Y7q+zEb5y1uhq3opfqUYAo6b0w2jerzsWRyglk4mXu2lR3sLlrP
hljM0dsjL9tQMFP6lJZRE4Zdv5bf9KPgI1EidV+HjxL9FXdV99GYOzlg95Zo
NlIpvbjXZm1wyeS0hR9rRG4LI730AIU9kwv13BbwUWMZ9bXYjcauvILLdU/Z
aPVykbza2YpI6VGNpLYGiIeUmHS6UPg0OzhPVYOP+aefTd/iTiMwq6vpZBcb
Mjm/GrPOteKshLpt884G5KaYXJLcRuHwE++ADjU+QrqElQcO0HiaFr37HPHf
Zfm3Njmua0XZ49SrhoP1WNRvE25pSyGqSSwuczYfkdZXJEM9acywfvz5jDIH
GwO5F89Lt+Ku0r+xxpR6dBdNGT5rQWHNQEfnAWU+9MpiKFkSp3Hrx1aGGXIw
wyd+mUgHE/Ybr0sa2dbj17rmz+0rKVw/cemggSIfcR6DRVneNDReSQwH36Lg
uej3JV0SVwzpzauSSVzFhJ9jN6qzwUl20pqSx0Pd7qaIalLvN+WvDC8X7YE9
O1jHOZmFL7w39WFRLGibqyhrH+TiuKlBh4VzC5RGyvTtmZVw8Zk2tDGHPNe1
fXonCf9QZXHzYcIvKJ4zdzmLHCHzSNqTUhsr4lPO/Smd8iyyB+ae7ukdhF+L
OiHVQOqV0P7CBS1NlQLjPCZI8ePA5T4sVrJad/1eN3zqixwn9bfj+BI6ciKp
e8Lamr3RhOfMjoSyb2TOEhT/6950MT1y+pGmsTvNUL2LzA/ec4UDmehTX8WV
ITzZf+MUPMb9wNNcj3jCIygvrpsUUwe3slBWtGckv6QDCZdVp7RbtWDu67f+
ioTnJzvFdxvhaQ9Q/eBEeATlC6v+SWJZDQuTfO+3yL5qx8jseg3zd83Isw9m
qRKerN7rSzaM++2GWuFlhEdQHpXOPt1ZoclG3/bP6XPE2pEy6bjM+9tNuIC8
PDXCo7ezzcuc8AR7lQyqEB5B+XVc2NWId5BN+vDS2a4n2vAmRWz5tJpGcFpK
vecTHueWFUWrCc/f7Um2koRHUN69nHvQ5/kNNnREpToXSbZhwsrg7SpqjbCb
6BerSXiAtdtXEJ6I79E1f0mfEpSPhzRPtmypZiPx6pKjGo9aERotntOa1IBX
ZpsMx+eR5zbHOEsJT1sZU2OI8AjK0zmqXhVO39hwO6nk/OJAK7RZfxXL5zXg
QGzXeW3Ck/kuXcWA8Py7VxzFIzyC8tf/ReC5tKkc5GZ/PLJiQSsmBfRbzHhb
j09V2+6O+/bVpQO1i/6vb7/u3k94BOX1w5ePp7kv4OCoCXvf0CATO568ufXA
rx45vnOvjfvSZ3cSusf90osiF69OwiMo35d90jLMAgdVeeJckXImRGfMDs9Z
QHg+7T8w7gcOSV4z1iU85sdVNzMJz5oZD+V3HO4HJzN19sSKAUj1L2jy9eXh
ojznRgfpazaZp8tTSV+buP/wxDrS1xLmuQbVkjlCv03R8F97H9oOt4s+MCY+
ePfFBy61vVC6s2FXZlAP9tTHu/507MKFSUpNyqv7sSNFlvlsrAu9x7yu+Va0
Ijxw1UtDGRZ6FR2Ncq07ccMwQGnCfAYWH8u5Nz+LhW973WbpKXfAwJqxtdj+
M56ONGtfFGXj1l2JmS9t2uGsYzWNLdsM4QfeSncc2HhRcb7M424bdi2ZauCi
0AR/s9Yew3g2xNd+6Qte0gbb97YTHXY1YqP3A+fyl2w0pOdEzK9pxdSzSZGa
bxpQPXnQcgabDaENHv+EQ1uxSovz671VA5qpJdF6kzmI03m6K9u4FVGzLGWE
Ouuh/yduib4aB50B3Pi2Sa1oVAtweh5dj1BzZqW+MQfSTxcdsKxnwue/68lS
K+vhlJ86vHojB9WXQqMZt5lQyjSd8/t3HV6IJj33283B984N901PMzHrYs+p
5ld12ChZJkX7cmD2sSJk7V4mXnFk213i6yBZuuf44lMcTHvfcLTSgokfRV4b
y/fU4ai5+crwOA5s1UvLnBcykRKYfcnPuA59/cs7/17h4Lc1QzZjOhP+q25p
lsjVwetQzVSRTA4ut53/Sf1lQNL+RJQ7rxYbXx9xCcrjYObCzbZuPAZkV93Z
KlRQi/wCbdPKhxy8MZgRYdjKwMdWifPM4Frcnvdr8FExB44J3X87PjLgMuV3
6yarWkQHqok/fcVBls2d566lhOeUy7/jSrU4uanaxaeC4MssJcLuMZDpcC71
4tcazD0TeuBQNZkzZa9Lq9xgoMZ8USs+1uCkXdUVg0YOUralR+hfYcCy037f
jps1iMPf7txXPbhwXcVs1UUydzZqRPnt7MGzGiWOshepSxtm/vbb1YK76avc
xbsrcfSfbVQF6WslE57fMCV9TT9w/o1dpK8pF9nqSRT1o8T0RgNXqAvLbvh8
llnLxMapxXmfSD/q/PBL7QfJFymLsi7r5kqMxNNDXDLPJj4QLV+S2Y0Or9bt
oSXtCLyXLPyPyULheuvA2tx22Kg+7rLObEZC7K+YP4SHX/PWJHF87+eX8kue
9LU5jzR0v7my0J9R7vLtJvFRe5UWQKMFw6+cXxT6s+FjXadn5NmGJsP4af8e
NmJFzZ3vUiR/U1pPLPUhPOceBWzOIvV2+Z+AOItFbATqD/skj7Rhp311wO1z
TQi0Vc+MbmLD6ovxnbXZJJ7naDe1hDbALETvkTzhmf9137QdhKfi0qbJbuOf
Ey2okPuUS3jsvZnXx1rhNPHyjkSJRjjERjoUyXGwINR0aYZyK1Cb75tUUI/+
CrFSFcKzoVn1mi3hsYmuD1xNeLonJs3e9YONvYdV3e2cW/Ef7fjmnEwD7A/f
fUBbcLC2+EivfCkTo9kPf75QqEc2N7Z5LuEZmS85dy3hGcnTwTzC8yEfPtl6
HPjoLgmZSzExvPXk1EHXevx2EM9+5MEBNz+TWnyYCeE0g3tHc+pgtM60ZnyP
Lb8hbcxk/PPcS1ZmMoTnc5cCJ5vMG1nhxwN9EplgGVkbD7bX4cGS2wHPIznQ
MKu1tVjOxOkX76612dThSdE56fF+FC43x9GY8IwdKe+aSHi0Z2t+NQ/kgLHv
3TylLUwETNlUxA2sQ/FWCy27axxc/H7vb5YYE3I3ZPvKhEle+5k0jO8hDxwS
f7SM8AzdOpEyQurtHaPAQPeLHCj0mUvozWaCrryYkapZh2ly87933SM6f3UQ
3tDLQP2EIYPOS7XITa9ePd6PioxE3o73o9PMXVF8wnPzcaNL200O5PabfeMN
MbDbObwxpKoWxtvsjTyec7A48brU0jcMFG7fo3xdvxZP+0o8xvvRorSI7eN7
JLYKZNiEx/xbYlzTE+I/ZxR+aatnICKePi22uxYBxUPhyZUcLJEXPj2Sw4DZ
FPU+x7YavLVp3Tvej7JUGx3G9yR3jP/UdxGe1TPvdc17x4FUvsIhm0IG+o9S
8snCtZhfxZzxtZnwX3wYExfPQK5iZW7/pRqsyTJaPt6PThrMuT7ej5KPjkS2
Eh6dkRN6LnUcCCXNFBK/xsDUvvC8gKIaZF3LLrEgPjbRXPGLIvGTXSP/mm4Q
P2mnRbdFkPz6OioTeHZHC65Mk340o6USZ1pl/AYIXrt328WnhP9m4dMVZ0je
lfZt8xIlrytjOvAuZPxzUhOHow3kfh8GfQqaTvCEBWZVewmeeny9SCjBo+V5
k2cRPODPR70tBE/Z/u/pRoKb7hkZnk3wP/kl/9YR/MaJG8v1Cc5Vm+Yzj+BT
+bOb1xB8k0OBpCLBn/SPTRjf/y8OHYlYRXBWk3GqGMEvZdqOjceb4VeepxHB
y7y0Bv4QHWbnOiWM+xnTvLWa435mpeuOpm8E15U1ah2PhyPlnNAlBD+Y2nOd
Irioogpv/H63f9CxGfcbF3qUanvH7yXJoH78vnY4dPmN+4duz3aZDoJHHm+4
Mq5/6LbC1vH9QDSCtBgEFzTnquUeu3KO4LcszAvNCd6V7KOf8j++xyJdpblx
Yj6FaTIWbklmfMzUXUJ5OQk+v059u3gwmRfEL/xdNEDud9mUTvlV2wWfn6Mn
WTGYRcGh3VER4CPLZbRUcofg8392WoYfvk5h6MIy5Stkjvh6e+bn9v9xvm66
7LLvKRSq7p02olfyIXrniXv+//g+yY3rwb0BV4gPfzT/kAWZL5wC9vic2Cn4
vJROQsToRQr+keLF6UZ8iBy4wbfeJfj8l3LvmVHnKJQFq8z6SeaOSdqj/fL/
43sX/zbNT54WQyFws82lLUv5MHn2w4H1P85fCGwRyYqgoG4QpfKAzCPlzoom
j1wFn7d8mr3TMJTCpPzSUqklfPQXsDJP7RZ8/vuG+ykfj1N4ld950HsRH6uy
ukPW/4/vM2zirZdZYUDBqKNXU2gmH19aOoMW+9AC9yqC4k1QXAmKH0FxIige
BN27oPsVdI+C7kvQvQjSX5DOO/Vnl+w5RmF1dK9OlR4f9NHzzXJ7aVTu/zRp
ax8L+9llbuLRPIQMnJ3xkM2D8lyx1N9+/dg4f3l8bTmZC5pvSW4mc8H/1/n/
TWdBuKC6+rZ9+BkdTcHyrGnyWvI+GQUsLZq8z7nW7UbWlylwO/pHj63gI6o+
pLKL6LCkasUXEaKz5qicPceEj5j+mPTlRE+Z1AsmjV4U7v8Y3BqjzYfLhs5l
C8k8Xl1ufMs/jMK1OQe/RpDnMth1pdeCPNeFm1cfT06k0Hf057rnhL+1Ue3o
c8Lf/fcqvXQjhRNbG1k/yfyboBXcu4XMv85/uOJNhygk0Ztlbi7k49HHnmuZ
+2jo7EyW14iikLu3ojbdkI97Xk2zTYiejz6KFsguofDhz5T5SXJ8uEd/LHYn
ef3fnO7L7s4UjE+nybSo82G48pfyIJn3f9MVb3YHUTDbv6o8Rp8P1ZE9j4uJ
zt2zc87um0mhdovNbxcJPho1jS3djtLYYXfHZ6E1hTmnx7KUVflQUMo4u8qL
xvplcq5PiQ6W0xIlTxEdgio2rV5EdGjNF7+h9YcLOt1/q/1EPi68fS5pG0Tu
N9S8Zu5yCgMnPp3wl+ejL++jZMghGrl/Kq8u2EVhi9vZiJD5fDLH9lXdIO/z
v7eX5rt0c/EiQl3f98f4fY+dnxtCoyTkD7VuPoXnzGG7ThlSx47cflfoR2NU
Klbx6SYKvQa7JKPn8DFXbf5haaKnZeUR94nlXOJPD8YU8mkEr42w7A2nkdbm
NJYxnYLy/N/M7eJ8eIbd/NxHnrcpffUlVzMK9q9exqTO4iMztdvo2EEaWsbV
5VPzuXB64es1t5/Gw2fs+/FRNPrejVppTKLQcINZyxbiY4e/737xQBpFT1Qf
qi2lcMeqt/Upqbf5yTlLmOR59dOaX0RdIv7hwmx2YSuNTP63ldpnaewtjJZq
+4+LxpVT+ZFjpP4e/XtJ6zgNh7ZsjQlaFD7le7E6ZfnY2VntvZw87/32sdZ9
wVyoZHRP96mnUTr8weVRPA0bodArz7u4EH1/hm9AdIviXA4zIboVfg69+UOJ
wsWFR89OleLD1dF/+OIRGucO6Zbe3M3F6t1W020+0JhfLnVGK5FG2zqDhdU1
XKiHXbgw+B/JB7W3G23CaMy+ntohJk3hnFLMA2sxcl+Lw1pZ/qSP3Js4zWod
l8R1rfjGlzTS30xSPJ9MY0XEbZUpL7jgDrdceDtAw6fRX8U+gtSr/RJRBhMp
CJfcMjpPdHv1JXPBMqLb8SrpxQXElz56c8RoDal732Wdsi/8j/2nyVhh4v1k
CiERNz74k/qWvyjkJdtZcN4J2n96FK4LehtHQWHZi+rNpL7dPP9MzdNFcN4J
2n9+1hJ/NXSSwhcfQ9sVi8l9pV05wN4tOO8E7T9fFR2RM/OlYOMup7lQh+jT
cS/dZZ/gvBO0/4z/un3e3T0Udl0eXKmpyYd9gXNT/X7BeSdo/zn5yZcr+g4U
muZ0e+uqEZ7YUiVTD8F5J2j/ORLyQKnWksKgn8e11Sp8+C29F5rnJTjvBO0/
7d967I5dQeHIg8t5jgqkP/5tkpU+JDjvBO0/UxPV5V10SP0P7A4+MZ2P7S1p
XYd8BeedoP2nu73efzazKew4YfY1V5oPvdClPz4cFpx3gvafqy5Mvr51GgUv
qzn8rinkdVOuus/2F5x3gvafMdL7mgJFKEyQ3Ow4R4T4ireRKw8fE5x3gvaf
U5Qq486QfBRWCWUuJnnXm5E5P4nk3S+dM5n2ORRoucDYEILfDNPRGf+copln
fKiI4CU/7Vyyxn3LtSl6rtsF91OtN0dla4V64XPmvNH5bC60uA8GXpP4YM7O
ZI7vRaf4/mc33N6Hp2fGBrKM+1Cwq8/wk2U/3Bt3aBZTXfi6fMu68NxWrNZI
MSru7kXxt0NVj917wFs473bUnC5cuHvzxrGZLKyXVJ9XuqoTzZXp6pNkGWhb
k28TlMNCJX1E2XR6B3rP8Z5RFp+RuKt+ffh2Nt65PerzuNGG/ksRUzhiTaBX
Mx24kmyw3XJ/Z6Md4mdv8DPHmiCzYdcWqctscL9uWhej3Ya4ScwX4psb0bO/
PLLnDRsSTskDJRWtKPFKmrTyWQOWiR277SHOwYUB9eqfBq3odjbJeNxYD57y
z2Q+xUacjVCibGArHv/SGAhe2YCJW7XefFPnwFhhZFRzjAljXQ6Xd6oej2yr
WuNXcXBGd7utSxUTh8u0248Z1CN614et7Xs58NftfG0awoTLq1kDisV1SPuZ
KzVhMweVsdG8+VlMzJAs0NP+XoeBVbeDph3hIHhIL6hpFxNM9vsNYTF1eDrp
VPGsMA7sbc+VNJsyYTtWOHrbuQ4qP3TOfrlKeGLC5mZMZUJ236GQuKl1YFd8
0bh9jgOxjf+e8zSYOH+alXzZoA7D9iqPKm5wMHVW4nSrPwyEWIhO0uyuhcHz
tpPT7nKw7YaokhyXgXOc1sLym7VgPFIStivlYIff1aKYcgaKrb97TlhdCw0q
48S5x+R1ay4eufSZARPvTylpPrXgJR4KMHzDQfO5rMYNzxjwrpzxZlimFvoj
tndrPnBQc/PLutw7DLj+V+v3nl2Dyq8Z2VeaODgWITfX4RID66v8JkVeq4H8
3VWnB2o40BT5WznlOgOSu7Mzyl7WYHWfrdE9Jgc/5w2Y10YzcKlsgvHv4zUQ
X2j49FonBz9eflibEcIA/Wvvr2PONQjrMG+L5XDwSXbogc5BBpbdry10V6vB
s6GrE4z6OLCYaa2k6M+AGH9s8kSTGlina6r68zhY6/HIcuY+BpL7pmzdO6UG
onR3t+VXDuqX23gscmbA+JHynKH/qvGMl1NtNcLBuu/TCp7ZMFBU6xNk8K4a
23gii3u+c3ByUH7+yy0MeAXbpH9hVmN1z5nNe39x4OO46eAmS/I+z6gnujyo
xoNpLea+oxzMzBLWn2TKgLtfyr7utGps0B4ZnjaJi0C873Y2ZICym7uuJaga
ooO/Krf8I/f1ffthMWNyX8vfBrnFVUOsxG55sjAXZYfnf9fQZ4BxUFujzKMa
g1K7KuQmc5HglMqZqM2AutfAwganahyYsFyvWIILxwM+Uw7NYaC/PvKt3spq
7Lj80zNgChfXVLIKlOYzYF748NBt62roJ+xNrZXiYqdmrLSKMgN6a6cyWnSr
sSlb/0vPVPI+99rGNssz8CM7Rf7anGpoiR169HY6FyaP7e7WTWXgybR7/6om
V+NjdfaJDlnCnzZN5vl0BhJar3d+nV6N6y7Wl87IEd/ySNhJX5KBCrPirZdG
q/B6Z8a1tfJcILKwLkGMAbPsfV77vlXBU+1NZIISF2f1ZCLeTGRgoVptn317
Fax0HlODClyI2W8bUBBhYPnsy1W32FWw8dP0kVXmwj6q+0je3xbMDlIoft5Q
hXXCp75dVOHi1ljE0oQ/LehOP6O08GMVbuTon3afw0VVWfzuouEWjG2hP0k/
rUKWKW/PpNlcpOUwxJN+tuDWxHVe319WoVfWwS7/eT9uysRqaAx1YvfNqpwH
OkysO/D17iQPLgI6ZzR+2NOCsi2dt4P5lUhzeyf2QbQHa/5Zuhgks7Bvi4uE
TRQL1wLtuaNBbMgLjX103d2G0XtlnXY3G9G/7c8Kxf0sdFuqnlyf2gHXfL+c
93IteH5q1Y/7CiTO7/3jn5jZCsmP9EqFnHrk0Hp2q/PZuNDv6BY20oqBnCl3
EyY04lO/X9NPLw6GdlqahnozkZUad1U/ow4ZupN+Ll7MATsxag+zjwmRT7+a
KxzrsWtfeb5mOge3FRuHm4SZSPvUUVs4VgvpyKTh9cEcMGJO/qA2MlGiY3nE
53AdXiurHxh6wUFumPTNSS8Z2PvEMKZkfi0y6xonx+Zw4MJlufp/Y+DO7DMO
714T/Pm7exYtHPDf3ej5cI4BF7NP3bviaqBac8zm0nsO3rj4nnR8yEBu8N47
R/7UQPJG2pQUigMzySt3ee4MnBlQn2oiVwNuRcRa/XYOhCeHDmaeZqB77sOL
g141+LEwYyr1g4OXVhFlO6wZOH759oqPxdWwLQzrcuNzIMdwnzXDlYHf8SeV
RkerMTHQzGO/EBdDJ3+XZi4m5x+4Zrn5VYM/0U7yy28O3N18v6mYE/7BfayQ
nGosPHnVsF6SC9uHzy9rqzKQXfHTe7FhNd4r/ehqFeEiXWuX1zkdBrZFrtp7
f3c1XG1alxfM4GLV2Tj1ASkGVjw1mkJPrMa1/VuftElzMSvBzmhQkdRDNveu
hmY1jivr7twxi8Tbsj8Z8yYw8Pr+guhNLSSeRZ51HZjJhX/QvnZncQY2f/W3
okeqMPurXfX0uVxsUnm8326oBU4+HcdKH1Whm/vlbwOJ/4wL0VcVx1og8yuh
lVtdhd2qg+tS7vWh2TP7jvzlbqzUipcZTmjH88uXSj4sZeOIishyA14bNmnf
uTT5RBMa/MOSen6zcfi2/FpJh1a4n5Kv3STSgJ9n/TKNdnBwYFlMomI8E/r/
rFcXNtUhMcZwqd8lDmK/5Jn9VGLiifXU+/Jz66BoEpMU8ZSDaeazwvbUMODL
bNa03FqLT/Pk91XXczDD8XbA9GQGUjW1sOFeDRx2bvroySJ1u6gy5aIvAxbn
J1n+0a/Bu1MrC1KHSF0tWKCmb8eAdAErnKqpRkiSTufTCVzMi5Tp1VrOwOqH
A7rh4dXwtWrLTRXnQtfCa6BMjYEBK7e0rWakXjnP0mmcxsWdTLmY18SXXAr4
+qVaqhoro9nP3ykS3STMoj2FGGCW8vb79lQhY4G/TBGpA4MrcjvUfrSAnq5s
fqy0CrnTzedqE582bDtNRYb4rh31OZk5xHdl/4rtffKqB0aysxv1LvaC22j+
0nlnD2JtEubld7Bgb9y7ffmNdqR6K00+m9gMv3UnhJxa2PgD1eiA9Fbc2ma/
vPVYA/56tE+dZ8VB1eZKzpkiJp7V2Pjek63HxP02ZuejOCh5lrgsyoCJ6cl+
H2Wt6tD/TqTpQAEHl53EQuZ2kby7X6Q0M7YWqhHxJ3ifODg98+la45sMnJ/x
sb2noQabXUczBrsJz4dTQh+CGIhStk8JsalBUsm/CqVvHFyKkm7xdGTALeGf
mSWrGvJzv+1hj5H+9fCQ9Z9VDBwUPekVcbkafuYrDa3FuNi/831LlCYDVtE2
L+dvrsYv798BvTJcxEsYpr2VY8CU86nHQIncy4g0pUrqdnlaHF0nyiDxdrJz
hEfq6rJ41w2qpC+wCuRlfreg4ui5poh3Vfg/klKe9g==
        "]], {}}, {
      GraphicsComplexBox[CompressedData["
1:eJzd/Xdcze//OI4TSQhpmVGRqJT20Lm3h4b2oL333uu07ISQvROyM0p2GWWk
IiI8yZZIKNv3nPN43K/H55zXze/9/+95e95u53bvuh7X47pf132PB7nAOOcQ
oQEDBhQPHTCA+3tsv9aLR2FWLK0GjWlPVruzaBj4fz3IrwV7+oGXKwLIL/X3
MPI76a4J5/8Y8kvNSyC/WZKHrZ5lJpNf6rk08vuadSav3TWT/FLr5JDfSu40
mTzyS62bT36fNkZmBA0uJL/Ue4rIL40HK9m06o5mOIMnjT/Bs2HrtPevqv0J
nqn3j115ohhK8FQQZ22/ty6K4Bk+LWROWEE8wRNMlWc8108ieEr7fZLy+5RC
8OzOqhbq2JdO8Ly8Ieeju38WwXPTSbNHrTK5BE/9t0XBe8MYfMv7X88PqWfw
HT3E1klh8r/wDWPFWlZnqYd7EHwRP8S3+pV66H9nQgi+FWpznt6/EEnwXZdu
Nb+5Po7gW+c/I/JFUCLBV19Ybe/Tl/++1xkOBnIP3mYQfHf0gm9bVDbBV2a9
xeaWbgZfan8MvoPi9w17+Y3B15h3vv/G14C7H0KfVgL350HwQ3zvLb76o9kz
juA7mPe+BILvxC3d6wMskgm+mjx6SSX42n1Jq5r/JJ3gGzLlHNyfmUXwzbYT
uuWSxtDxWt55sgm+Hs5XkxSHMnQc+Ca8NnhWAcE3Pnf4wN2u/8Z31zGW1j3C
h1YwlaZPxBfvD/EdROOH+J5TUH3zbFQywZc6r1SCr+pynd0dRukEX8QL8d1J
3yf+3bPismFrQS7BV/RQefFrO4ZvXw0J+xniyeB7iUdPDL47arvaA+P+je8w
X4dLNzj7RHwjaP5DfPnpMwAm0PeH+CJ+iG/zmNTPC4amE3yn0/SK+BYs/ePg
fiOL4Pv4cl32nYM5BF+tAYsrHUvYBF+kX8Q35YxI4Z59DL5THrwdF7yRwbe5
78ZR+WX/Fz0nEHyNafmC+BrQ/If4In0ivmr0/SG+M2n8EF85Hr1kEXwRD8R3
HM2fiO9Q+j5x3uKSCttX8vkE38E0vyK+bKfKxudNDL4DNA8u6Sz//yGvOk7F
dBA5YgUyfPLTA6rofSG+tnz8FwZv+PRHDBTR94f4TqD3jfjWyC7scqrJJfgi
Hohv3wPhyxWtDL6WNF44b81Um9KpNgUE3ycCekg9rth/14X/i3/TCL4faP2A
+PLfVwAE0fIF8d3JJ09j4AlNn4ivFH1/iC/uG/FFekV8X9D8ifgK0/eJz8nT
9Iv4GtHyGPH1PxCtF/jw3/jy5C2RH1ZwhdZ/iO8uGh/EN4uWn4jvfD75EgN6
NP8hvkifiO83+v4QX5Q/iG8rj2EYfC/T8oic04plO3e/ZfDdQssnxHfVa7vR
8l//L3mVQ/DdQut3xHc8fT+I7xpaPyC+w/j4LQYa+fRjAiyk+Q/xRfpEfJEf
Ed+LNH6IbyHNn4gv6lfE96cGxa+I70Wevij6J75TxneZBRH6siL2C+LLv/8A
cKf1H+L7io/+OPqIT34mgBCND+K7luY/xBfpE/E9TN8f4mtK44f43qblL+I7
n6ZfxLfHT+zizpn/xpeSz/kEX7TPEF9hPnkYQPQ74lvHdx8xoMDHXwlEfiK+
nfS+EF+8L8QX6RPxHUjLW8TXl8YP8T1N3yfiO4WnL/+Nr2tP4jBf8n4rGEXb
n4ivCR/9BEAsbb8gvtv49hdD9B/i+0vj/9UPyUR+Ir64f8R3Gc1/iC/SJ+Lb
Td8f4juWxg/xdWy/FSfn/298KX1URPDN5PcnIIeGEV/+8TACI7788xMgg++9
yZDL93waZNMw4pvOt14OsGkY8c3mWz8f0mgY8c0TwJMfX13aH7KEWfS5z+I7
f13iL+HfLVdwLVxmfLr0q82h3f5kHO+L//lQMp7a6D217jUzbprJPuymE03G
S+j75V8/noxXCBv9yhdi9k/9PYmMn6fpgf/9qWT8HvcYJzHjhnJcBswg4x9o
+uHfXzYZH5L7+8BAPWbc+s60pNVD2WRclqY3/v3nkXGd2seFl5yZ8UpT/dwi
9wIy7kDTJ46rCtxLaN+5BfkxzDj+UvfvJODf6sIinr5wQnpmZbMOKeuGM/Px
91/3S/lv3sSfTgwTPfP9/5kveN8UHET4KYErDk18/nn/kT6nLz3IjSDzdwxY
9/dTZvA/6SGdJ4CI/8bi6X/XyH/SB/oHOP+0ysPiWJn4f9JL4+nbs6bopJD5
3UKBLhGDk/5JP+hP4HweOXHs13/R072oiTXrH2aS+e5HEp76cuzZf9HXI9q+
w/nLFn6v8OLYt/+it96SEzsWQx6Zf55DLa4ce/df9JdM61uc/2PD4E17W/P+
SY/fuOpOnMh3lkSR9W+uPv4XfQrIRxa/fLESoM/pNP3qELi35njR41+WBBac
T427E3hA1ICRbju9CXzq+iKFCqMAAp/l3XewwPOhBP4hPt9m3O0IAqtzvC3J
s9EE1uHZn3EC6ycQ2KCfa4AmEpgnticlE9gzNv6U36IUgfenEjj1JdcgSiew
uPpc7YxHGQRe671VZr1FlsD+sglcdYdr4OYS2EE2rezoZjaBqfhVnsD+8wn8
zf+opHYvA1sMaf2ZdKiAOf8tP98LBRYK4FdEYN/nF8/dvWdH5A1PPoZPF7g/
EwIr8fwdL0IfrckcAWFqL3BfrgR2lrr+SeFEIJlvyCVA1/kC9+NH4JJB/c4L
ksLJ/CGnnGYnDw4SuI8QAnNXL9WIZeyBwIDzEU/CBc4/isCD+eMrrHsjE2z9
amIFzjuewPI8xU7iE6ztPsbRM20YelnMO98kAhtzpO/EmjQyn3e9Ogz97JEo
3brNhKEf3vT1jHwZOszx+2QFhp4uL+OeOENP2fz+FosbLRs/mqGvzoEX/rQN
YOirKeDm+TRlRr5wT0/qdw4ZH5DhxpFoDP3xjmszI1945n8KQ3+jv309MuQp
A7/nWIsSwxn5EnOseunCLoYet2maLLk7j6FHQfkiSJ/88ma6wK8Hi0uN4iUm
zP29SAgTzXIl8N1tDcaZMv7M+dhyBOKnEALz7P8bUQQW4bJLazyBDfcVGuy7
kETgOK59fDCVed51zbWtGzMI3D5zQsmGRdkEHsGxptckEf+QtSNqnZiVOnOe
te4P4i9XFDD7pflR0N7Dv/9f408duQz27/H3//CPcPxbrDCHw/49PpjWb/8a
H73i685jrH+PT/yHv4LjShxrRtzu3+NatP7717hxY1tGgte/x+3+4T/guOfr
KyEtof8eD6b1o+A40mmuAIy/gvcjeB+C5y943oLnK3iegucneF6C5yN4HoL4
C+KLcDx3e8nor5gI6Hddoh/+/w3ff8H4W0rHNXq3iJqW5zLxU6WphkaFKoW0
XiiEA43Pm8akFpL5lL3BzPf0nyBlZsXMx3gHzs8XiM8uoefh/M9c9beNmd9w
IHPFoH5mfk17B8ciZebLOG1JNq1i5mN+Cue/kTy7pWA9M9+Q4+04X2Xm435x
/lh6PZzvR/sXOH+7QDzOmvZXcH5hu+v4xA/M/Ff0+3F+Ou1/4Py9tL+A85Hf
cP4+ehzn3+Cap9LMfPRncH47fZ84/yNNrzj/nED8ZShNrzhfgqZXnI/0jPP1
aPrE+bo0jPORPnF+OE2POH8BTa/If/gr6P/h/PrXd2oTC/+XngT9Pxx/LXDf
SE+C/h+OD+dQe+mB/6UnQf8Px9XovwvSk6D/h+Mu3OXu/C89Cfp/OJ4msD+k
J0H/D8c395lzLOT/pSdB/w/HLwi8D+lJ0P/D8ee0/BOkJ0H/D8dF/kFPgv4f
jivT8k+QngT9PxyfJwAjPQn6f0iPGN9AekT/EZ9HfpblCUIfEk+i4l+RdJwr
nsQpMH+N83nhTolEMt9yc0u37IhUMp/yFxJJ3jaVFz9gk/HvXPPTMYXWw8G0
v5BO3itP58tw/o576yZs6U4j87ne/9g9mSRv+GeqB+dE8sl86+osdc9lmTT+
SXDJ+W7Dtal5ZL99PSIcC51N8lIFtHxG/NCfx/nGWtyMSh6pM9Di4V9Anp9B
6wt8XtrMiuOB5ZP5kZrcC2bmYzwW56M+QfxRnuN85A+cj/yP88tp+sfz7qLp
lZpvT/x3QX1G6X8Z2v9XpM9vNm0f6JBxQdh5drKWj4YVgXnus6cJgan3zRbw
P2eTccoeMKf3Z/Q/z/P/WhH/FuUmRa+O6E+QeBneP+X/+RN6wXgowkP2/Vrp
8TWSrE/5W97kfPnrNZzo+H8QGbfk0RdTv0HFi2LIfTjS9I9wJh13xvXw/bif
+3R9BMJ3efmyBEK/3NUndaYSeAXNL7gfrK/g5+d4Qr9Yf4DwJm46cEIKoU/k
J4TR/8T9CsoDir4TyPsQP1wf43NIj9xdS3D8VYS53FO6NZesh/tD/NG/Rpg6
5zSyj2+8eFEGgal6k0yyPvI7rh/MefvWg8x6mzZy/2Oe52q7Nd45RJ5g/Bjh
bQfLdC3VGfky4iV3BxlkPYo+s8n9IN8ijPULuN5dOh+K6/VwuEFyeg45v2j6
vBC2oePduB7uD9/TkTvO3TyBkS8oT/B+sN6Jn17YZP1IOj6F94/yFOE9dL4N
18f8GK6H8QRcD/Oh+Lzg/tD+xedRnhJ+GeJVcdmQgZ14/FRA1sP6FVwP81e4
Htq3+Dzao0gfLwXgZFq+4nqo33E9zPfgeug/4vMYD8E8uAatzxHmj5dY0fo3
iMizJp4+CCLj9rx1w8n4Qa64l4ggMCXv7Ij8XGP8+a7PNcafw3Gcj/kJhKl9
+RO4bV5iiq93KHn/T9XBxc72sWT8+JUnitKvosj6FL3Poc/BlcSDkZ5RnqI+
+RvJjQ/bEbmOz+N8/nijLqTx7AU/or9w/9T7zAXW0wUfnj50Ie9DfYdw86wp
OusWeQu8347oJ20ef84j8/E8Eab4zZjMp853DhnH9+P++PUj7s+MzOd/3oTo
Q4T513MVOM8Aku9B+WNH0wvqQ0F9NYtXnxRO8qNStPxGev7DywcnkfdHmoxi
7xjA6D+M5+L7efmNETHk/RQ9MfWZp3j6M4XIK4yn4vpWfPrTg95nDNGn+Bzm
a1FeI/9jPSfiR+W/k4j8UeBI860yTH3kBd5+c8j+p2userI9KoXJF3N2M/47
o6/46wfjafph6u/YZm5K11bmEfwLBOqfNtDyFv+ezFdf4QQnePzE1Bfl0vFg
xDuPXh/zz8F89QwepP4Iz2c7rZ8Q/1kBuhcW5jH1HXbX05sGyzHyU5yvniCN
+Jco/9Dfwnw3xmf46d2MyB9+/jMh9Ir0T+UbvQT4y53wN//zTjCcp1+9yPpU
/YoTWY/SXwy/8sJFJ5j1g3n1WwuIPBPkT1wPYcH1KH7xJPJiCXd48lx6P6r0
8yZkPk/9OboRft3AVedb/Qk+aB8ivnM43oJLZwzBz4SX77YTOC8bAlPxKWcB
+9uDyCNKfpoTmLIPPcl+i3n+vBk5j1WTd65b+yma3q8WbR9Z0vftSM4Ln6fu
S4fGR+5/YCo+aE7mU/s1JfjyyyN7mg5D6DrCuQLyWo7WJ4oEpvJlJmT/KK/x
/qh8lg05f6Q3fB/eB8VfQUTf4T7480tWcJrHB76EnpEeqf3OF/CH7Wl7J4A+
P3/ano6k+SkWRM9852jURCInHxbH9vsfTSb7pfLTkWR/aM/j/t47cVdKoP37
RMiUH/T292msr0iC93Q9I+4P86WoF9C+bqDz7LM2Ljf/lp1J7GKst0B8qHq4
eILPXF78Aet0o4h9z4UmKKTD1Mlcisgh+38fw03gpRL8MZ+KcvwF+2zlfb08
ch5avbNFteblAO91o7NgJG1PIv5Ufjmb4P+KG864k0vkMnU++eQ8ba40tyQ3
ZhP8n4+S5KjcXHJeaK+iX9LMwW5tZAE5P6x/xPOSd+aKmHyC/zmpdssrzfkE
vyb6eTxPrCfH85HnjPbWFMIQDrarktgk3uQkkuIokpIHHnQ8B2G0L5H+gnjy
P5DczwHHEg4HB5NxSr+GEXmC8gPHKXtKUF7akPX2cfNxrDjCT9FRI4P6zkUR
+UCdsx19HxYwi5f/tiProXxCfkX7Cp+n7t2GwCg/cb/8z6M8tSD74ffP7cl8
6r4MgJdOlnIi8oSq/4yl6dcYqGFmP9S9WJP9Uv66KT1fnfYHzIh9gfY6vg/l
Je6foieULy5Ev+F+UJ7y599tiLwUlH9ca2TD4LkE5q4mnWVLYMr+nUO/zwzk
efaOFdkP6gPcL8p/pG+0/9GeoN6fQMYp/yuRyEOMR+D5N/LyE8z4QR49JpPx
JZXcP2C+3Ir15Je0kGUExnNEBOT7bPKL50HFgzBe5MHiCNNNc0pmk+cp/adL
YJyP50PZ6+pEX1L2tgo5f+o+NMl8HEcYzxPhxTx8LMh58usjEdo/kRaIf8mR
8x3Lqz/2JecLvHhiPDkvX16+njnfiXz9FFhPFUjuV5oXrw8i9Iz0gPMp/Qhk
HM8LYYr+9Mn7KLm2gNgrXjz550tgtG9wPupDPB9KnuiT80H+xfuk7BvGX6Lk
ERD+RPsB5RWeNyVv3OjnvYk+Qn8Z7Xn0V1D+U/HTIHL+2bSdjuMUPQcQ2IEX
/4kh8yn5H0vGx3DD0ROiCT+jP4owpSfcCD/w22vTaX0O9PyZtLxi6If/14P4
a/h+QZiSpxHE3heMxyM/432tE7BvajjWwliDSCJf3wjE/Zto/U7qpWl/CvXf
8Pu7442GpRF/5T0dv0L/ZxvdX4D6HWGUp8Po+Bnii/0YiF/ImPBttV3pBJ/n
fPUwYcT/Q/tgxGf746lLGH/Q2Z5bgMX0O4TS/Ry4/leePM0i/hD2Z6A/hXoY
7QVv6RjL6qw8Jp4kUD+/g/a/8Hw6+rkJ8nziT/4nUE+O/Q5oL7TVJhYe/11A
4kXmdD4Q/S9pOj+H9gPm69D/zKPzF8gP4XS+AfnlrsD6ZwTqtzF/h+tXSWpz
LLIisj7Gx3B9hHH993z5BiMiH1Ae3ebRk6eAv+FO9MNbrnljakT4gIovMDDl
fxkQ+YDyFN9H1QP7kffx6neu+RB7Be0DlD/oP6B8Qpi/Hs2BvJ+yZxj9wQ/r
En8H7c0vvPxSHJH33rR8R/rw5Zpn41IJf66h7VqkRwc6Ho30QsXjcok9OZOj
DcaEMzDWQ+N6zgpcgzyZ8APmD/D+gI7HoL3+lBcQZWD0J5B/5fn611xhhvFL
jgWfRvhPjfYnkN6vCfQ7xfDOP5/Y9zxxPpGBuatI+TH2+2mefMok/HeKa87J
MvEWxBflgS4dX8fzp+xZBq6j8wEYj8H8KMZXptL9IOgPKAjABXz85QTr+fqH
POAAzUd43+z5HhySYxPYl5YfeP+DOd6b+4M8Ij+LH3AFBtNv0037M+h/oL+B
MMaDEB+sL0F8MD6P+79H8z/COprc/woJPhg/Qnxe0/IN9x9P3x/CJfR+UX5Z
0vWqKD8wv0n0Ne0foTxvpOtbUH7+oPPT6E9tiuNmLAoIjP4Urh/JwX7MM2Z9
jO/j+iV8/SoxRL7hegZ0/QLCWK+E/Mdfb55G+luQ3zDfirAWX323CLH/UN5Q
9pwWsZe42mhCCeN/oD2K+piieyZeRdl/zsTeZ/HsR0fib1DxQn9yP1Q/GGNf
GtP2Ju4X65VxHOO/yP9YH43ywoPnj2Qy8uJzBMfDZPJflHzOJPw816wpJ3Vg
PuG/1jkp949dySX095fj/bouZPztdLo+AOkb+9FwfhWtL3H+++tiHBMwj7lP
Ot+FcAdXbK1i/O8Iml4QRv8a9Qfl7wSS887mxYPDib2E+gzHBfMR/PFKezjP
u1/m+U6efA0j8yt4+c1QAovzHI4wEn/D9RCu4sWLMZ4pQ8engez/YfzlE9M1
/Mn7qXoJD6Jva0ZzAzDeRN858uwbR7IeZc8w9f28foqNzgLxQyYeSMUX9Ik+
RvsX6QXzBUgveB5IL9T3CiLIfVL3Ek5g7A8g9RG8DUUQ+Yn1/8jfGB9DOI7O
ByA9UP1wScR+O0vHw1B/U/0nIeQ8qfx4CMFvR4MxR2Ux+RDKPwwj+8N8CMqj
Ejq+iueB9e04jnjgeD+tZwl/neEK/HhyXtT9JBD5hP0HKH/96fwzyiu0H3Ac
42S4X8zP4H7c6f4I3I9qzjOOxc2MO9L2BOobWzqfgOtifgH1D/aL4vjEkg19
5kMY+Y/1lngOOB/vr8aJ67Ay40pbV73/MoLJX1jR9jHi95fuZ0T80V7Gcayf
RH+TPx+A8SDGPuXPSxmR+Bn6t7z6ddY8Qj+GvHi+PRmfcoPLoY4C8X0mHyLM
q/+YT95Hyc0FAvEyL2K/PuTlz52ZeiS6fw/hH3S+FuUt5heQfpDe8X6pftIk
cr/TefVLDH9k0/kw5J9g2h/D+3ek/SO071ZLcy3ePBLfrT/BzbAx9hF+D4LE
u3nx91SyHvpfqD+oeD1jH6EewPgvwpivwvoBpL8Kul4B6a/g+t90tyNMfuwi
nQ/E8+L1p2jlEP6g+DebyCNZel1S30Pjj/SK9WJIr/K8+2fqKeJo+wn1WxZt
/6K9/ICuj0D6xe8dIP0eoO1V9N9u8dlXeaSeAu2jbF4CqJCcH9a/on9eS8No
34+k7R9cX0ggPo32EdIL2v2IL8YLMR6C8Q8KP2sCo/6g6ndsiL6h8lWMPcQf
v5pK4wUC9WNMf5IHT365kfWVePldN7LfCTz5k8jET+j6J4wvPnoafWFEljmx
3wo41DHJnqlvo74nZE38DXwe6afAjxuBSyH0NZ+2l5A+7tP9h8hPWK+E9JTG
Vx+ZAKW0f4H0bkf3k6H+QfmJ/IX+CtLrDrpfh9QH0vVUCCvR+W9831Ga7vB9
6A+i/EA6wntvoOO/+HdPPvswicR30J9Bvib+Cx2Pwfui/FN3Rv/R66A8aaPr
lZCfBfMx6I8hv6C+QX7Qov0dpHdHuj4Z6WNYo8PtKTeCif00k88+mQu8flpx
Jj5GxVPTyH3K0/ExlB9oZxL/75p01mZPJp6lQ58H0k8o33lgfWEmef68vcpN
3VsMvfDXf8WCJ/19B5QnGP/BfWB8CPlbktaPyN/D6HpwHC+m/SccL+b7/kYw
6UfE+/pE15sj/1D1JUx8k4qHALGnMP+E+pi6f0sCU/xsQc5DlVfPkEDoHf0V
5OdhdH6V9GPT8VCEO+h8K9rjaK+ifqXq712Y+MfSEeX9rxl/5xWt50i8nCcf
wgh9bOKGP+aHEXlBnTeTD6Pq15zJfdnS+VSEqXhaErEXuNpcNi2UwLcHy3Eo
PoTQK+aHyX5p+5fsl7YXkd7RvkMY87MYXzHg68dPgh0v3p2tUWHyw2WRXIs8
h7wf88/Ij9UC9loq9/tvDYz+2kTX66M/TMkXD0LPpbT9gOeB8R6UAxh/Qng7
HU9GebXoLtegyCb6FtdDGL+PgvIHYaRn/vhLMKmjJ/RNy1scx3olkq8XyN9f
59F3BDkvtP/xPNDewPFk2j7C81wixWVQ5jwp+mbO05mWX2g/faHr2RH+RNsj
KHdP0ueJ9tIKGl+EMX+OdhXGm1Ce3KHrVRHG76ugfOFyl6Q2I1/c6fpLhPF7
JChP+OVHkkA/UhKx3/F+vel6d9Q/mK/B+8D8DOpnql4gmvjXlLyNIudNxdeT
yPn+GMS1yNOYeJEcV1KnE/2zn7azUN5g/gP5KXUg981MfRhXGnjEMvM389Wv
hdD7zSb69yFdz4X3f5Y+f3xe2Xtl3VclJv+xirZPkV/Plqj26Rxjvv+D9i3i
t4m2p1Ef29HxGRx35hm8TDzvDx2fQf15kO4XwHHsj8NxK758hT8ExUkM/2zP
jHfS/TQ4jvEXPD+sj0V7lr8fVYvkJ1G+UvbGfAKv5J0HU99J1S8HEPgKzx/x
E5DPgQL2ZDCBKf3OyPNTdL0Pwve46aPN4QSOp+0DhCuMVud/+RNNYCo/FUVg
Kn4fK7C/OIH9JxD4KJtrEccT2JhLZuMTCbyCQwVr2hiY6q9MJvBDYcqARpjK
l6YQuJqOB/Djn0ZgSh+lEngtL8DPjD/jmM/Ku9IJnM01l8dmEnjWmGefI3wy
CIz2DMLD6fwd//llE9hrAzcgzMBvuO1xx3MIrJ3xyKsuNpfALfWTlYxfsglc
KPvHeOBMBsbvJfKfb57A+ecT2IPv+1kyINvD7bBh4Cs8A6aAwDx3uZ2Bo9eJ
WdllMbAmbY/y30+hwP0VETif7odDmMrPMPWJ1PcnmXwWVV/mSsap+AxD7194
+U+Gn6h4IUPv/PXonPmdVRyTMobAClz17x5BYOp7XAy9pvF9L4azXg5XQjL0
+IqD3Zc0hl6/0fIX4dHcci1fhh7ll61xsE5l6MVgE7eCjaE3O758mQzxLxDm
fT9AjrlfXnhenKEXR1r+IYz5XoRDW0K5JbwETvQ6Me7xB2Y+f32/jMD3OlB+
uBGYojd/AqO9x0/vjPyg6C9BgB4Yfj7AS0gy/Mn7nsIZht+wfo7IH56BwPBD
5RmuAmHw4WbbJ1Yy9Ir90mjPU/2u5sR/ofKxTPwJ64HQ34nnqqk1KcS+w+9H
ov2H90W+i0THH0k+4upQxR+GGcQeKKfze2gvdHCsm54upp8F4zFo/6E9hfYO
2hvoX6G/SPq/aHuW9OPR+oi/vtWZ7O8ZHd9H/HBfaL9T/enBDD68/TH18mj/
oT7cQMcXEF8D3gd/mHoLHjlJMd/jpPiV8c+peGEi0ffG0TPF9PsZ+34tl5uG
ZBB7GL+PhOflQtdP4HlgPxvJt9D+AtqDwuhn0/Ym15srO59H9q9E56vRPtWP
VzupvZjJD33lyZccch9U/DKH7K/pDbeDNJ/Yj5p835PQotfxJP4F1Y9KvjfN
ovKPTJ0N5uMouJ/+PvcQ9A9Zpaeti26HMfVqr3gOiAUZ5/9Ffe4roF8Ze4HS
d4x9IErX1yJMxScYfsb6AISXgGPe9b+MvKvi6x+QgUe2MbcCbjLyDPPLCI9V
seBYaAw/83+fRQSO8vJrpuS8TLnbd5tLxqn8hj2BsR6epj8W7zo/uZFxyj/2
EDg/N7L+TQ61rimRI+dJfZ91OrkPqp6P1M+xuJ9P08vSIvMrD+kXPyDfYetn
UfKIGT/xW+PgElNVMk7FI7B+cL3Rgub6yTpuBmS+NNfcNjEi+AzmqiMZR7J/
qt/RicBfef7WPLI/sSq7pWmDXcg4tR9XMp6uzDnhTxZknMttm+qtyf641snf
5xZkPq9+RcaYjFPxDxMCU/4tM07VczH48MptwnUF7teZwJT/5kyep+5XlTxP
fb8d70OG1J/i89T32bEeVRyEN+39YHDKmsD89GHF0utQq18WTvp5WZ1ce9GU
eV8e9wN05PytWHOHZ34bRO5HhI73uJD9UvEWK/I+Kl4/h8RbqHokxv6h8h9a
ZD6VP2TqSal8qpoAfoYC9pAL2V/3tfiuCV1uRA6UHMgWeXbTiVVX8mZD4UML
GJHZM77TIQqCV3q/rVwcDfGVuasW3mT8y8+/D9W6RaTD14tVmxOvZEB93yih
jwp54Pl0iPjDogTYUzTb0cEoBy6+OTynfU0oTB0gvi+UxfiLWsce+x61y4G8
Jc5bXx5yh6+XuqoNFnD8z5BxWtriySBpf0C04UIevPkZaaY3JRpmFnw4I7cx
H967Vyla/0mFHU2eSz01CuF30rng7G1ssEwZPUWiuRD+GNi4mXP8r6YzPjrb
ZxbBDpG1nvl+jL+G/tn+jooxNznj+mNZUSf0A2CG2Oo7i1aFwO718X9C66Lh
i2zTkit/EyBu2IsP0cEW4LQvuOFjDUcvj86zmZKZAE9H7D1kqJwDbZ5VdqJj
QqF/olmd7ZYskB8r5q5f6A7y0pF7PeSzgS21Q3TGjVRwy8u6VsSxv5TuNNvo
c/MdG25PWs15/9+3xS3qcv7w/nb9olqVIlhh5L5SYYghhDdKhcu99IeBGUrz
H5U6wkOHXRb7LrjC9oFySecnOcMya7G7kRXuoF5jYHBlsw6c+Xo4fpwxk5+r
BkeZJZY+ML/KP1DTVBkMdKJkxp7UgSHP1zde1pCH2sq5cZmXdCCN/XfYk2R5
OD4unp0jYQWBV9pWLI9UJvXcBVXrnb4ITQe5pEcvwi4w/YbZirGVNRb2wIqX
aHCJN4UzsVlfRMWsoEi48HRqz3y4VjJ7pXa7P9xY7jRgbXkEJNycdqR5WDxY
s2v7Q0c6welXh33XO4TAqfuaB5YGOcGyGRnfXp4PAfYqd9OhUd7QnhgfP5Zj
j7NUzUtcPnjDqe/1I2XHJsKn7xd9W2MjwejLpugRYqlQcneRnq2xA4g5tPnv
7UqEuBfCfcfupMOmv2tK9o1lwzSj/L5HHelg91VZvU+eDSaJEqIvnjjCrH1+
CX5jUiBu7FzNS5JOEDUx6PpDnxQQcczpMtwdBHXhD27NKE2HU+nRe0IWM/Vj
H1SU/6wQdoHigpQKcQ4/7Hm+8LiMYQhMvlv0jr0qE+qWLekZdS4LNCUMTWf6
50PNyXEv11/Jgo5vJUGrOf7YgTv9i4e5JoGZzbwlHzn2/FDLm6ZtohGwKHl0
VJMLG4Z0LpTbtz8CYk0/ZP8dmQfBIyvv/BjMfN/hT8+iVJEF82FUzcExehz7
Xsc09tnRoVFwIN+zofpdHlhYpb2+FZ8CkeI+qrUv86HTT1Ptw7EU8GexB52c
WACpMVNUfRblwoP+nWJDphTCqLtbW3ZuzoXQ5XaLl6oWQrj97roLaxeAceJn
q0KjfLij+1a/d5Q3vBJRjE4pyYdBdjcSOsNSQUUhRa/lRAF8HmX/TEKNqZcy
iT0/RPaSD0Tcli5cuqUAlvbeS4rpiIVZ/lPHbJ9XCBK2889Nj/GDTR5yw27t
KwSvR0P717yOg/sLe+aM6i8EseM+n14PjIczywzGR4kWwarPUWcn2qVDgeEu
5W82RfAo61e5RIQtoc8V7uf3s20nQG9V/7iYk4owcV7Iyl2KY+D0Vim/t5cU
4WDQmZjWBA04OjXFZpqYLlQ9Kx/Yq6cO7hOun3OM0gLjE6+j5sSNgbqxJ43W
S+jC4MF6tT6fRkFzm9Ul0zBN0DLbcrTg4AQ4wIrLK3cwgej9WZLd2rKQOmvA
DodqDSJfTbfYhV4OVSX88XDsy0fzijVh3YGXG5aaycH4xdfTHq20gH3N327P
328IOSd0fG7bMN+LmNAS+fquqSzKZ/hlfuOknJ09zNiSWOTfaAH32v74eOqh
/vKAm1Vy0TVOPvC0t6Zm0pUQCLYQ95swh6mPvnzC/PABFx9QF+rtEumygEla
b0OFHRfAnbjK62s++YH5hiWqb3ZFwr7To9XawsJheev8DQZLYqFjh9elioR4
6PMwmlC5Nhk2tT0x0U4LgenSazSUXifA0i3R9Z6Hk2Be8OHid7vTwWip05LC
7FT4IPbXbL1SNoB5+eaTtfNgWpGFjkxrElQ6P84p/hkL4i9zlo95mAFFO436
Kv7EgdwEfT+pKsZ/yl/2M+gvx353Pqr7lp0SDKsG/DIx2cDUZ53yNr+rsj0D
9uwJrhmqnQUVmj0tVcPy4Utpb8GlpEQ4Efefx0+O/fjYozr/2eNE8Li9t/V2
DuNfxT7sMb53nvGvtpZu7z6QkQcJvz+dr2TlwsodI5KEPnPo+WumXH0nx58a
491bf5vxv7yXZQbucCqA6WKeNqkvvcFHx3n3H3HG3zp7zKJSgWOf3h/oO2+y
dRzsSCseGrymEL4r9wzqXMT01wtfTlZsDwPYX6nXtYgjZ5aNXblMyNYMGqtt
5iwfFQ5/T0be2PDLDB4lictt/R0OKScfL+j1NYZmpb6RnXNsSf5pc9nGzn5H
e3hjpuajFa0DUgm/f/zu49DHpT9qCWKmpL5rx47wlhGrzEBUVrHcNs4TivId
V/f9ZwKzoqSmxnuFgurKpQGNkqZQ4b6lXrUsFAyuaU/rDbCG2jHOhwpTYok+
GTzo/a9ZtkYweeyAP+yb2nDTqfh+mqEhVApb1ae2zYMRZ90TtmTNJ/7vsdj6
AhNnH8Z/eGAgasR5Xj3X2yXDXB9iN5Q0Jy71gwPOGj2LJGzJfk36rvUU1cwA
+U7Fqt7hjjBzY5D2pXQt+K516GvxehvQ1zFW0YrTgtBlN6rOiJiAqabO+mPR
ipDbO2ayXr8hOAl/nDi6VRV6Di55NXmHMwxMmX1ywAM1aBEbHDH3rQt8nDEn
/1SOHmRH9QyZF2IO32Tnz7/lpw6upYli54wMif+lW7D0saWjEYxrHzpTusWI
w8exT19udyb0uNr21TuznRGEH5vuDLeExUFQ9nj3ztEH3OHd+bZZhp2BkPSj
9Jsih15eqo6uUZAOJ/Ty0j4i60FoOKisOvmp66AxJCXmJMTdDSb1LTn1fS5D
bWLg3ejGE5+sAsDW8vV53+ZoYJdrFqS/CYKjm+1U5Tcy9VW6f2dInpVi/h2l
jfu8ld5+T4G/yzp+R36OhxGFPpCqmwJ7vZ9oLb6bCANVj+7OL2X88RzhVy3q
t9MIPrfmpBQVW8TAsbs3Xz4O8gChl/P0TY2Z/vbC5u2N0ouSwHnKzJ495qGQ
pbd848/VjL8e7jNS9mh5BrT7vY7vC0qG8a/be9YvzoDJ5rudBtelgETlr+ZC
FtO/cE9xzZHsTObfT0k8VVgMjjngZXmwZVpXKuQVmPvDcebfe1hwXURi29cU
SH2bdvX6T3/oSL9SsH9OCtyROLVigU0shB0dfjvEPAPCbxhqjynKhB2hKevW
bc4Dj8M1PXtmJ4Lmno9HB/jmwken8b0+a8LAeEPOyrHsHBCfuOXI4lfZsCjk
itfd8QUgsrV94piLHgDuC2OnHM+BG8p9lUu2JkPlpHcl+tpM/8RJMZ83jx0K
QMxa4bdjbzT4TE+bXzeRqYdZLaYwvp6jH4XKPCLEOHDx+adPJDgwW+j9DC1d
pj+9ct2Zo+w6IPVdY8fvZ+3eqwGdCo9PqMz1gMlNzy3E7A2hrGNbtYy4E7wK
jBj4Q9wAxPTOLbk01xHkdwo1eWZqgeJpv4xtG72grWht7wN/a2g9b2T9y94V
7i5cMELkhjm8Xx2TEOfmBMmx2eaL7JVh+om8Eilxph9c5FrX6B29biC6Va/6
4kM1WNLwI9z0LdN/PSVEbOdCyxgYesyotG+SFdiflXcMfMGx04PhuLOmBty9
c8sn5ZIlDNtvKKF2aR7B53Ry+Ardm1PBTNVcb+gbffhpM7ey64UsLDWyu7tc
0QwkP/jY7pk2Bfy+q28dPdtcgJ9NSfzq4FfHkwr2phCUcfjz0osOpD975UwH
89ua1hBu3PO4zMkBBusHt0zk2LfdmgNV5olNh+iKjeP27p0Cnf+tXNVqPI3p
F33edzNwlw2ULRmc9nO0KyxsGfXps6QXyV85TxqvIr3dC9I1/C6+3z0XNErH
sCft94foiScaO2sD4Eq5poSdaigIZ+QEKsSFgmuz1CBtyWiYIVnxIdzSBsRr
T/pELOToXbPy4ePFmf5r35qcNR6L7WDBL/nuD80BJD8v/9+40ycdAqFotp3k
i8gYeKPpWTU3PBHWR2dqliS4wfcfy0MbWiJh9bQj3ob+HmC/7mPMSsMYOFwV
LKV1I5Dk1yd+szhzY0oijO30KfM8lgqtnkIhwTZesGf0DVbUzjgwc/zxfLAY
019dLONRnjs1BdqdyiRnZ2SC61yLQFmDuXBwsuilzeHxICnVsbH/iDV0WnxO
02uKBVsnwyWzrPwhaLtVS7V3Moht9G/avdofrKsU78RXJ4NTg9zXmU3RpN9a
bsaQKLVLabDRUDKl/0IOdPs9k8seEAhy8fUz1y/k2BFKE+37zsTBvU13hCZl
ZsK++znX1vVlwJ2xvpOaTPNgoZboozOLE+BM1PZmc9McSHBb9773fSbElj6R
LHqcB912FUdLDmeCfvX02/qn8qBk95eVRxtCQS+go6S0IBuq2sP3rj+XCENG
LWwvsmLDNumcL+u3ZsP2AyrPZ3Tng8tshVlmp7Lh0FKhkOJf+TDtweqiGQ3u
cMJO6/oNdjb0nN7SEGIaDme1f465uSAXtjkdNP6yPwyGLF9+/symHLDP/Dmm
SzUZSkQ/jFZsz4P1oWNHKHjnQOmwY713gwvgUv+kV/fXecL+76svHKrLBe/3
tktL2jxgp0Ve88ybOTD72T0nm/5kuGL+3n91Xj7Iqz07kngsGRY639Y4ZZEP
x86JfN7jGw1xgRHnf13Mh+rnrYfn3o2GMTMqu5eLFkBdaOT9lPIYaLpa3jlq
RQHsZiVOF5VKA9lUefMai0Lo22v4+3xoGjwfLzOwZWkhzIh5pj3gVBqkLvmp
EXuzEF5fnbnPhuOfpinWjq7g+Ke2O5OE6+058imnPcUwrgimzFjz9o5RHpR9
iDf6Pb8IugzXDZL3YPq9J4Xc+HBNdA58llGtSI0OgMkZ+9d4ODpBWV9QzdHd
TH1y3n6FmFkp1qAZW1X12M8cNNjW+8t/OEJnpvgR80mW8HFhUU7x3ii4JhW2
64yoFSw+qsLuuh4Nw5w9Tttc1AG11dpZLQl2MF79tcej4VYQ0lAWadpsBzei
Vo/bW6wCV5zlLp874wQxvXVX34kz3xfnl482YLmwPXLSLS2AJSa1iR5MP3do
uHx1mj3Tz2028sX13/0WYPvaR6fqujrcu676h9VnDtqzc+suhVj+T3+3VN/e
FXc4z1+7MWmsW6kD6HbqTX063gV+nHMWv6tmDUtUbgwdBrGw69IoUyuOHdMz
IeWybqCdgLy3go5TBSFWfRPhYeHPkXm/TcCkoU42qH4W3FgwQnupHtPf3V75
n9X5gEA4EjZF3xUM4ffI3rbfJyyBLW728cFDbl/rvZItk/yhs2y7UUAL8z0R
5RG6vdkaU+FM6Zu/yso28Px6YqNI0ky4fe3NNNFsR/D2O1ac9YbjRylZBkRu
tIOj3x9c6a2bCoPZOzZ8/GoDN0J3vBxwURFqA0dK3U2YA6uv/5qxbpQ5uBzq
e/1uvA05zxcPl04zCTCFU5PLqv3u64KQ7fcLPk/MYMHpxsgBsl4gEvnIXz/T
D5QabXf6gj3kr67e3G+dCCvstPLnPHIAX3m9Kf1mSeC1vCHgZpAQePaILL4h
MR2S9cG/6NNflnl14hi7MAVw05i8ef5BZSj2Htb4zmY23F3QuGhhnzQssz2l
rrZjDvTda87efXA4jO5K0y53mA1hjafjBiZPBb9zVze+FpkNMkOKZCdaToDE
1ReTdMVnwwnd+eeSF0uDZaD4oD2DVOC8xM+qe6uVIPjp7cl+HDv0UWb9rvsF
U0DvQ4fbNX9lEr+b2qMn1hakCt9aPP+mzVKAuA2dGqlPmX5s5SUHr7R9tYD7
2p4habJ6oF/WdOqPDgu2s5aG1/oMh9t+869InJKGq3bW7hbLx8CV0Tq7+0bK
QMUjnSWTR/ay0u5kq7lIyYDe5J7/tEYKQc2nXdUNdUz/tr6DqlzFUwV4UfFy
XkaeOBiP/yMU4TsRxj/caXN8ygKoLzy0Xb4/HjRGVKnIXraFzr2/Mo67JEBi
vOoYUX07CFqkdFNmbwJU3rUttZV1hIbQgCsKM5NBY7KTgvNJFtSKSHxgTwiC
GK8bA45GG4NM25r+QnYw5Kar1b4foQurbzn/59Y8h+Q3ttexM+t26sOguKy7
72xdYOT0vJs5o5nvy7z2mWrW18/0Z1tVhgTXhHmSevSim6P+ZnD4z9795/2Z
Q2fD8Y/CQ6wD50B96Ku+CQFakJkVeMPspzFs1/rvXaiIMUQMLmNfHm4Oe/NM
y6TljeH90jjpEGWmP5s9D1YY9FnAYo9re1baGUNjQc+SRo4cupC33wXK3cFL
XCX2+TxvGJp/bcb3I66w1tb9TtIzL+gobbq8X90P5qZvGzEqn+nf/upS/m5Z
fwjs0TM8+n24B5R7dQ7frBMEZ9XSL8s3e8GCGZIGfwuY/m7f6Vt+e48NgBGm
T1wkQzyg1WPKqm6OHdmya++hmS2ekGZdWtsxKI7U5802lqrS/cb0Z5+0PNT1
cxHzPYZ9g6O+rHEygp0SUe8Hqs2Em7OEbuU6GZN4sPWG/ZZyZyQJXCWddK9U
dzQs+zL1pX+8C1zY3tr0wjEcdly/tfZemiuUZV86HLYhgux3sfDXYWlbmH5t
t28hm3Jy4uH0iSqVwevNIeXtHP+8gxGwZfLh8O5hFrB38Qr28XmRsDS1Q0O2
IBJiTRQnzJ2YCgoR0alfHkWCpEnI8KzwVPAz+Nt6fHsUDApqCLw5PA1upQaF
eF2OB/aCAw37v2XB75vTNieIMP3YijN25f/xdIFHyiE6fxXTIa31R0PveRew
PmwZ2X8gnWN/HV74/ZsL3BXeV9b/Mx1+TSip6y0KAfevEmFbXmfCF+2iYV4D
QuFcY2BXx6IsWP4mjLVygxv83mqap/k9E1akVV/VfeAGI7+9LFjhlgXG6tNs
DqckwYrJmgdHcvRevPPlT74XkqBMdVX/+qw8qPedO2kxBw6bqaVRy4HH3Jo1
cx9EQbFIoV7x8HxYOtRgV9zWKNh5bYvaSKt8GFxkK7e+KgqWe07ruuXK0d+W
J7KPLk+F/XuTyka0FsDhPN1JI89xziV4TXnPzwLwttvxabY1G9oHb/hRvLEQ
JnyS3bk1mg1pDQqaV44WwrXSkwsi4thwcVJrZElVIfTMOq34+74P/AlwSE/c
XwAjp+a5sft8oOJtU9rZMwXQNu6itOomX3h/N0UzYVoh7Auc13XpFRtUFubE
eP8uhOnuB+wke9lQv1Pe+NDgIvAwtl9V1eAHbtkzryk9LYRCiUkfHGQ5fJvf
phk6o0jA3neHeiuXhfJDZaDrz/T6zRfnwDwv52f/PdMD9SBvo9UT/cCVHXZh
ULcuHHmpum/CCx+4aq6Za8iaQfqXw5sXvG30VoJrm2bbxUYx/cuvHUaHydoy
8bXgjtcrj7iqgtv84neOv6aB0Nqxl62jlEm8QmrdzCERi8zg8zLfBzE3vKG2
dPv6rQMSiXypWmS5pGxuIiQlTTAIeZgOKzRbZo6UY8PY46mfzjmlw5vbOnND
UnJh7awjaSv/OsLzLmNjKUgBVeNjY9TdgiCzqVr444x0mD5LzWtCaSBkxe3R
n6afBjeDjndWNgeC0wEXGLAsDSq/3zitnxgM+S0HHUXXZoDw6/Vp2X7O4LBu
rW3t51QocZncxqrPgmkiUoOHBefDm/1P1hr7ZsGtSddVyqbmw4m3ogYd3a5w
tvO88DXVTDjg/NaPNcMNOraPsZuamAnzX+dBc0oEKDvHxCY9YMPS43eGqX0N
B3f1BwZNBmzo09x+QrElB4pdjbc+PlQA4/YV+h6Jy4H69KbsP/EFIHXn3ZEb
R5h+4bCz9/eeHp4L1w9JhkrcKQBltWOjah94weJlHnnKSnlg+aH5l9BELxju
oPilPJAN0ao/a7JSvGDDx0Ga7g/ZcLL32OdRvvNB+HirxedszvwL59acjYqE
vHVztlQvzoMjPmqTxLemwOWNzxZvGVYAeg1mMtWuKaDQM7Z7XVM+LJu2Z5TE
2lx4MTVIYqdSIThoLqpc5sqxs5eN1b0zoBAWtEVevvFkAUxUONbSFJ0PUwbN
q+7UXgAnk5sXJAnnw37lg2+97niDYr/UljbhArgwZPf3pWqpkNo59R4s5ND/
2tbu38PZcPx9RndPUiFIrzr89lxBLGScWBOTK1MIpb23l998GwOPenouBFYX
gMoE1oBoViwcXltedai7AG53tIu++hoLWk9ThuzyK4TRyjn+e06yIan80uBT
Twrhm8KtSYva2GB2+ov5qt5CCFh1Wll1hh8Uau1zz8wqhIeOmWPdv8eR/ttn
+Y9/DEiKg7aEjcm/DhfC0x4R968cuYbfI3DceXKdwps0OJXoJPXf10KQqzH+
cPVvGhyR2KosOawIOuezQ8ZHcORgpZrupYAikCy+9qdk6ijwkQrWOfFBnvCP
v25IcniYLLFnDUaMqJszhPn+mYzS4cZfwjrEHw7Y9/LI2TFOcH7c1Z6NseZg
dPGA+ikRJ3gz3F3n0GsXmDZWX+/len8I/XxyUY/GfHA0LgvZGBBP6h8cpwuF
X02Lh909YnOfP58Ly1Ifp0pdj4eSxkLDK5z9X9HaJJ81kun/v5Ti2mpgmAuf
KndYFc8OhNZJ9UN3XEyFZ0d2jmtLDYaA8iXbhm7KALFD5k4jfwXDoWh/iXJg
+nUvfXUQO/o5Dxxym+7tLw4H0R/SYROqc0l9RkX3ih/esmyQqbgweV9wDoSt
VF05MbIAfFSlDz9o9gSf+7ILN4mwYRXt/67RCa6ZUsH0O/k5WP0VOpkPJl5b
L8VfjAHVo+JVb7cWQEWI5zWvG2ngU9Ta+vExR54u1VKxlDOCmHcTQ/K0AsFu
D6t7lIoRPDXe9dprTiB8CLj/x/WcGQRfmBL1ZG84bHfrrF4UYwrx4w6Pqvru
Ds2ntXW36jP9uCeuBjww6TeBtcObV41OCIWWHfqn2rtNYcfA6RuXHQiD0490
t21zcyDz6w61zsqtd4Rd/muf+/cugLVDXwyXGzoenho6SfeoGUOpjcbvOjE7
WPdmitJaXw+O3ui+rHxeByL2zhn/ONYbxmnU3t9jpAZDax+9s+XYBfz+jiuJ
v5SerzOrTdYj9pS2Wu+AGo79NvvFyglS+41B/PLU989vuILDW8+x3nVB4PY7
LaH5VDh0nz1XmxYaAgMty49uvhwJJ4sdbE6O5uiB1QuWjp/D9M+efWbaMYxj
T/0dMeTQgVo/uFBw4bRTUiS8WWe6yWtRFJyTfL2vRo/plzV5NSRFZV4i3J54
TeKhUhx0PQm0S2Uz/YCeciVW86cmw9qGuLKcG3Egl7Dxt+PLJFivXaxt2GIM
GX7f431EmH5Z51kGl/d+DoEdzcezRs0zgYs7Pxydvovpn12l3PbOrC8EQp63
2+R2OcNL3dwLX3aEQUPT3H6ViACw2vCp94RoDOh1fXCfvTkQNl9dWjZjSByp
H145KSau+34kyI4U3h6iFMzhs9JdJ27Hg7CHgchAmRCYFdmz4cy6BPgi2y2i
JZ8GIVcVXGK+ZcPX13lbs7LTYNt14+i2CKY/duFsg/URIdkgsurA2ohpATAu
MzlROikFfv/5NLl+fQAYXe1btWpgKhhftRh3/Xc23K1bsW7JDKbf8GybTamP
awGwlYTO/lLMAf/ywfLBZgUwS9nRQGIQ53zvLBh+fnoB/Lgfti90fgx0tJyZ
JOVbAKqxjwr0w9Jg4+p2EYNlhWC9pDNpzsY02Gzk+ET4RCFM85cPHrueBc1r
/VjSk1xAcnHIB293TdiabjSnRNUTNogH7hnlrwES+0/dCf3iDgc7HvwpHqIP
s0dNLB44l+lPrZ87damdFccvrFawWqmvB403yxSOmDkQ/8AwatTsnamO4Bv4
12kfaEPSosLpg9jzYahobtJbXx1QTcgZ2dqzAFKkDxc+2aINVqpxEmeFF0B2
0fJDI7n9qitEW3U3ekGcYm5yqrwlmI6tVxZOcobjz4LXu9WFwUDpPUoXT8fA
7kvDO3uv+ILCoTyddkiCWb4zlMe/joGSrpVpmp/Twe9Pc4VpdAYo1aePkm5n
g35yyOXzks5Q07TXTnlbKhwNMl10JjkTfmYPMhxZyrEnl478fuV3AlS3RwXd
F8mFkV1n0tfpZMO+9/vFMg/mg9ukaTZ/FofB8Q8/f5Ql5MC7AeNfTTjmASsG
7rrivSsHxLZd+3bLPxIq+g7qTc7Pgy+LKm5PXpsMjVnrb61WzYcar9BNu8RT
QaP8Qti+6AJouTYqXfN9LmgXHVqn5M+xFz//tZF1iAebGS91bCOKYG/faCO2
Rh5on/zm/dmuiGNPZIuanJUH82fqA5p8rKA5rne52ujZUPnXIMjHzQ0q75k+
u2oSAWfVD0SvEE8BU/GKtR4izPfMDfPc1A+8SYSLMqrLbVexQeG/ps5Zn7zh
xXa/p5PHF8AQa//PA7oT4XFF8K+YY2lQ8vM/ny9XQuHmiEzlzX8S4bAo3K+7
lwJ6unFrz3pmEf4x2VO2bcu0YAgu+tDikbcACnXd75moJ8DC5NUT/8Y4gqrp
LhHjxcmQ8PL2nlMOCTDc/nNfy/4UePtgReO+uGQ4DVbPg8sywLE/7cIeKU0Q
6VgjuvKeB8lvTGd9jNay5fBvrJOlea4fZNnknd91lOk3fvfJcfN+OeZ7kgpt
zz5dVU+Ds29Djp6KiYEjT25OtljB9F+odW2+XjE0D1x3XziQoeUMr4Yq5sRf
SiX9FrefC91WzM2D57F1K1jTM+G7MLtnXkAeKO1+r70w3RVeKN1/6rkxg+n/
jIjuCtmSASK37+Tf7UgA54z6dv2mHGgaLiUqypEDc0pGfFnbyPQPezzcJNv4
hPn3k1u7zisW2uTA6gNhGwMkw2Dp5Y3Cx/5j+jG67sept2Qx/RgThj1IUbPM
ge9NASpKuh4gCXMUf4rkgIPda++XwZFwa+C908WFTH9Gap3+m5yx+ZAcdjzS
zDMZjuiMGmz9k+kvdhj+8rszx96d2ve0btikVHB5tkOpN6UAToybcXL/j1w4
KTp4m2wE03+R+MxzhMrJQtBvuPC66IEvfO726H01txAsD4cnn/JmvmfeGCJj
ZDSd6b+4tSnac0qfOth5BDnOV3cj9kC7ifZWt8lxkNx9YrvisnAwaFq9qCQt
mYwvmnL9k/UFpv73R7+t2+X+FFi9S+Hq5kUR4GT6bJ/M3BRoCRme/d0/HkYE
LHN65srU/3a254w/+TkFhqT0L1fa4ASvsn76iAxIhT/WRetmzkgCjYvyM4//
5Ngjm0+lX34fAS17V2aN1cuDXW5TChsepcDCu4PegDFT7/vSbVrkKiiEsYbd
P7Wu5cLXxYoRHdaFcCqittXJ1wcWb31Uder/qfddYf75ntrUIlgSae5zTIWp
/y2Lre1/WMbU//6QSNHzVQmEozNHlArXhpL63ilbp13OuxkGD5N7lNyOxEC+
97k1raVM/WyLuOLzj/rM91YixMyWbqqNg4VqzbpzehKgYBH7qnwyUw9ssulB
e9dIph74iVDjnO0vUmFuv3TU3C1JMD0j5pUUh1/u7U7e1hAfBh1G5x2cVzD1
wK7PxYdLOiSChklm21LJFNgWJrz+RzDzfaVIVuz+7tPpxF5z0Rh4YvPKTDje
dDr9gnsqbL8EnX+/MfXAt32HTlKzT4Tz7xZubZnmCwvPmU5qaGfwu95X837B
LqY++Efs/pbJimxIDczXAccM+CYUdHTPCaa/OW1MhVXbQqY++Jfn6ErNiHwY
PfRAk4dkNmTfPbLxYRmH/ya7DO1r0AQ5582lBjWeUDd0yNvuvbNh5lqJn1Xi
7iCSWV4fYOvCYq32Ep0X9Ie1C9IXh3k6sPadu1HncquLtXH0zJ4Vw3pZpm9O
SsxuGAXVhze8XCYmBK3ekdf3SEnCCv3KkyO2ikP2ILUR5eXaMFpLK/Kmz0/W
mjc/IyRPDYE3m5Nq3ZYLgcLgnqb+kSJQk1OyWW1kJ8ty7ZWEyTIicFa+4yFr
ZC/rd8Gv2qT6IXDvp3KZZuRP1rDitu8NlydB++mtl0ZN+MKKNP38cHjQIAhX
mRZZLfSG5d216tPjaf0s6RNF58qChCBv8Nre2tZpUFatnqE8RgRW1GY1fqhT
gU9BX6QlKn6y/M/76xx3kAPjCSvVr3PGsyKX7PFqV4Hd++x5882Lfab0cOZv
FD6/h/v+E54hG6SvTAJRd+FFQhIyUHNmYLln+xwQLxe1vuQjBqzU31cLRDVA
Jchb23LoMJigtTL0i5o6/H9/6Afh
       "], {{{}, {}, {}, {}, {}}, {{}, 
         TagBox[
          TooltipBox[{
            Directive[
             GrayLevel[0], 
             CapForm["Butt"], 
             Opacity[1], 
             Dashing[{Small, Small}]], 
            LineBox[CompressedData["
1:eJwVzjtIVnEYwOG/SRdQykCjFEJJiUKlQTEhdUjxgpkplBfw8mUKdpFEBxUq
c6tBcdHBS0MXHYqioK2tGkwtcmkIXBTyUi0NFWTPGX487/t+5/CdjFhP3Y24
EMILxe8NIU679HpPCOn7QqjWfnNwS+Qh3THf1iu9VIJbpeeGzIMa0Fm3Z6xw
P6omNarEfc69mPPs4QMWcpqzmtGSfrntMHjvH5/bf+qHitzO6LD61ad89wnP
5XGS3VzgJrf0NPp+zxXotL7Z45VvTlavbirHbdR72Rzje73Tuv0P5/ib8/zL
y7zuvSc8wce8xlV28yFz+YhXGWMXZ3mcM+zkV3Zwijmc5hW2cdv/fNeWYm7t
+uK+aU/iRnRXlrnGb608yFNaMTdr3e/jXGNb9Iw+2+vtB3jSXmdOU2b0bWxi
LS/ok/mjUlVuP8K3SjEnq8r8QQ1KsDdyWZnmY9F38bzOqTr6Vl10L+AwS3mX
ZdEzfMMaZvOe7mvRvqRLKrS36JbvHtHO7hD+A4XgVvk=
             "]]}, "0.4`"], Annotation[#, 0.4, "Tooltip"]& ], 
         TagBox[
          TooltipBox[{
            Directive[
             GrayLevel[0], 
             CapForm["Butt"], 
             Opacity[1], 
             Dashing[{Small, Small}]], 
            LineBox[CompressedData["
1:eJwV0stLFlEYwOFjl09xkyThRoOwRNxEKiKYEJGZuSivpGCg4o3SNAlNaJOC
EFFBKZorFWxTLYKiFMX6CwzBjaIQiObClaktvDyz+PGc93xnmBnmu9DwqLwj
LoQwrsPTITxPCOGZ6uJDyFehrqo0FkIOc3VZleZspvEPX/M237CUL3iGL5Wh
V+YSpiqmp+YU9jGePzWvOXOS+9dan9esuYaDXOUtLavfvMIB3uQvVeuduZJv
WcUlbnKIGxzmX97nLke5wxH+4wob3f8998xj3Gc92+xPMpMTbOUa7/Cu0lWu
MmXZb3Jds1qUYy/O3rpOKNecrI/WnWyKnlPNumhuYQWvRPdxfZvOWp/SlmIq
8HuKPlt38wG39VCXzO2sZh67XP9Y3bpmLyF6bxVZ31Cqvpj/R++rBed+60P0
/c1T0X+B95zrYhqL9cn+dXMPe3XOOlEHOtQ3nXTua/TsPOKicz80re8qsTfD
JzwGSeRRCw==
             "]]}, "0.30000000000000004`"], 
          Annotation[#, 0.30000000000000004`, "Tooltip"]& ], 
         TagBox[
          TooltipBox[{
            Directive[
             GrayLevel[0], 
             CapForm["Butt"], 
             Opacity[1], 
             Dashing[{Small, Small}]], 
            LineBox[CompressedData["
1:eJwV0T9IlGEcwPFHodSCSF2yoIjADJe7HAoEGyQLbLIhQY+sKYfuFgvEAlcJ
By1dbMjBRQdTo6KSCEW8/iwHURS4eNDkopue0Oc3fPm8z+95732fV8/fL/Tk
q1JK0+quTemccurXzaMpva1J6QbfcYjLvM5FLum1SqqYVfvNCqv4hgfaV526
zB6771E8R+1mc+w0P6O89R1e5Yz5Fb7kD33XrvVevFdN7uvQNe1YH1Gj8u57
qDbXXznIIh9wihlO8oWea1P/zA45zwoXWNa2Lnt+Vg0qxBl1yXzcfS1sjXO4
Xteatsx6+Sq+hbP8qz+6Zz2gu9qL79HFODub+U2/9Usl/VR/fJf9XOzxaezz
SZyPZb2PZzjHBE9af+Bx64+s5THVhfZGzE5wjKfi3Kxng764Ps1i/O30Od5v
3acLema9obOxZ93DDG8zy1v8xNX438a7vHNUw/oPFX5O8g==
             "]]}, "0.2`"], Annotation[#, 0.2, "Tooltip"]& ], 
         TagBox[
          TooltipBox[{
            Directive[
             GrayLevel[0], 
             CapForm["Butt"], 
             Opacity[1], 
             Dashing[{Small, Small}]], 
            LineBox[CompressedData["
1:eJwV0M8r33EcwPG3WlgxrWzMJr4O2hhKTXHZ/MhByYjTagecWKMpJD9m8x3b
UC7EzY9Sm4uDg3IQabvtsilK2D+wucx1j/fh2eP1evn6+HwlOvvaXqeEEDaV
mRpCjt6lhTCpRvMOm9JDGOeYRtXg/sJtgMV8wy33Wn7hM35lPzdYw1Wua00/
9M/tWtvK84xa1enKnqZs9ftcn1a0HJ/j59V6Ze5Vjyp9bpFV7nfUoXZVuC+4
l/NxfL652/yIpZznw/iueqojXbr/1lvdtR/wUDfN6Qrm2+o2d2nYfMwhnnKC
JxznX17pj5bs9RxkHX/pp24o1y2fH5iM6oH5nPeZ6d1vKUN79iwOKjV+R+3G
/xffx/fgvr2Izbp0m7NfcJYv43PMheZCznA6qqL4t5hgIu4q0JN483sF7lXm
Dn7XN92zt/KMSX7yuSlzmVrso/bn/Mzy+A78yGnOKKkS+xRL43ePP9ekauwj
nNCw/gPVAEtm
             "]]}, "0.1`"], 
          Annotation[#, 0.1, "Tooltip"]& ], {}, {}}}], {}}}, {
    DisplayFunction -> Identity, DisplayFunction -> Identity, 
     Ticks -> {Automatic, Automatic}, 
     AxesOrigin -> {0., 4.359654017857153*^-8}, FrameTicks -> {{{{0, 
          FormBox["0", TraditionalForm]}, {0.005, 
          FormBox["0.005`", TraditionalForm]}, {0.01, 
          FormBox["0.01`", TraditionalForm]}, {0.015, 
          FormBox["0.015`", TraditionalForm]}}, None}, {{{0, 
          FormBox["0", TraditionalForm]}, {0.005, 
          FormBox["0.005`", TraditionalForm]}, {0.01, 
          FormBox["0.01`", TraditionalForm]}, {0.015, 
          FormBox["0.015`", TraditionalForm]}}, None}}, 
     GridLines -> {None, None}, AxesLabel -> {None, None}, 
     FrameLabel -> {{None, None}, {None, None}}, DisplayFunction -> Identity, 
     AspectRatio -> 1, AxesLabel -> {None, None}, DisplayFunction :> Identity,
      Frame -> True, FrameLabel -> {{None, None}, {None, None}}, 
     FrameTicks -> {{{{0, 
          FormBox["0", TraditionalForm]}, {0.005, 
          FormBox["0.005`", TraditionalForm]}, {0.01, 
          FormBox["0.01`", TraditionalForm]}, {0.015, 
          FormBox["0.015`", TraditionalForm]}}, None}, {{{0, 
          FormBox["0", TraditionalForm]}, {0.005, 
          FormBox["0.005`", TraditionalForm]}, {0.01, 
          FormBox["0.01`", TraditionalForm]}, {0.015, 
          FormBox["0.015`", TraditionalForm]}}, None}}, FrameTicksStyle -> 20,
      GridLinesStyle -> Directive[
       GrayLevel[0.5, 0.4]], 
     Method -> {
      "DefaultBoundaryStyle" -> Automatic, 
       "DefaultGraphicsInteraction" -> {
        "Version" -> 1.2, "TrackMousePosition" -> {True, False}, 
         "Effects" -> {
          "Highlight" -> {"ratio" -> 2}, "HighlightPoint" -> {"ratio" -> 2}, 
           "Droplines" -> {
            "freeformCursorMode" -> True, 
             "placement" -> {"x" -> "All", "y" -> "None"}}}}, 
       "DefaultPlotStyle" -> Automatic, "GridLinesInFront" -> True}, 
     PlotRange -> {{0, 0.01}, {4.359654017857143*^-8, 0.01}}, 
     PlotRangeClipping -> True, PlotRangePadding -> {{
        Scaled[0.02], 
        Scaled[0.02]}, {
        Scaled[0.02], 
        Scaled[0.02]}}, Ticks -> {Automatic, Automatic}}], 
   FormBox[
    FormBox[
     TemplateBox[{
       FormBox[
        StyleBox[
         StyleBox[
          PaneBox[
           GraphicsBox[{
             RasterBox[CompressedData["
1:eJwVVnk4Vt0XlUIhikKGypChMjWgopWigfJlHkoJEZGUylAJiUhIkYo0iUaU
VF8qSoakgZDxve9833v5KhISv/v74zznPue555y91ll7r63pG+a0e7KYmFg9
MyYx4//fUd6vfMxDhNAemlag4tmG0s7AC7lfGjBM/7LWtBYiQagnpVrWBn/Z
8xYU7z2OHF2sLaMkBLvDdp+aTDuUrV53Wo404peM35RfIgHWfvD7qu7fjoZQ
+vhZ2SZEXM7l9bwS4NqrOMu5le04mq+ixZr3EQMLP72rOy/ApLKrN+YpfcPF
wOvsi3M+4cBzyaKyIAF8blZKa4Z9w49Yi8fWNz7hxyar01dWC/A6uzNcq+4b
7C42JYoWf0bYt4PBpxQFmHd6pF1bswM3S/zds558Rv+eO/b7hXzExiivWRDd
gb91o/qWa74gdJi12KuSj57Q5bd1mzvgRmSMcuu/gE5SlrM5x8dqH2c5/cWd
KBnRbUxzbkawssN/hoF85DuFHzJI7IS0QmWeWXczyMKTn5Qt+fhrk961sKcT
fgudw3oDWrDH7N/SSTP52G5+f91i8y68WEuuSf7eAkHNj3MUj4cXBu/vGGZ0
QWlbrIJp9FcEuOpHfH3Og7o6OdOY7ELYwdncb5NbwePucH2VzkOMnFSUydpu
1KXeLY9Pa4VfxAWzYn8eOsQWsEwvd0PrpnXSIuU2sCc3Kmet4GHlwNoNSwe7
EfOizaOloA27ssRHjsrxcInn82DZlh60tIQuPLawHSytFR0BHC5G2o7PNivs
gVHf5LEFj9uxsyzs361PufBouHLUfKIHyRKXPjRZfUO3deGVlWlcPH3xnGPh
0QuWhsnVI7XfsP1z1zEdXy5UHrbbrSztxUqzd/vnO3ag00dxp5w5Fy+2/mnX
kGDhvMP2tfUdHfD6vmnNsAwX9KaUM/mmLPQH/FQ84N+Jb7EnNNksDtTWzVkz
bwcL62OTear9nXCXrxBvLOfA3rJo4GoKCwU5cyveHOlCa34fpzyFg+jl5rfn
V7Aw8vBxcsikbrga6dRc3cnBHaN3Xtc4LDjV2XnNTu1GS6VX4ellHHToucpp
zSBwj8Va9HJWD5y2ZCYdnMaBtCa36rolAcmRw38D8nvwuat2j3cPGytVDx7S
DiLgM3P6R3n9XmwNGd+04REbwYriBjcvEHhqcKPgKYP7459li0yT2ciVzezS
qSYw7Zr6sxINFhxS98qqebNRLzE/41Y/AbP7As1EXxYaVa/3TVnCxsj4g3W6
amz4PitL8bzNgv2d9qZ+STb0h61+F25gI73m2IAhzULDCvmS9k4CHj8a7+hF
sPHi88bt4qYENtXbZlaXEEgWbdtRVMCGsFuxpvUQgTqPowfuJTLxcUQzDT6w
MVvUY3j3OYH1wjLnbC8Cwq6omuIRNtYOFWfHThCoOUIuO2FMQLl1atRCXQ7C
xA9NONuw8dFnxYIzGgTkTXcPPdjAwfese1HPmPsd/m52TVUn0OSr1d6wi4OC
nj0a7jlsNOb6JKaoETh7vvcZP4aDrQYLqgafsWFvFlF+WpWAw7srl8WzORCL
IPzPdbHR8CWJlzyHgNyw57G5JRyUvsybajLBxsawy7OTVQh8MFDeubKBg13T
vO590OSgVuahbZIygbRtLWvcuBzMdFHauteGA9ui6kOnlAhsScvUOjDOQVX+
l4GpgRy8tWm9lTibgOwrhylnVbgIJ8/mFJ7mYB1Bfj05i0Djdxl+8RIuNJfZ
r7K5x+w79lfipCKBM1r1tTWbufh8XKqXaOJgjepMswQFAptdThUTAVzE1b+J
j/3BwcsnOgHxMwnInFqX+vcEF6azTuhqzOLCytkiO47R2fsKsdA5l7kgdlg2
PDdj8uE/+3cn5AmkkpUOy8u5yCweDvXw5GLlmZ1DsXIE7NRiTBw/cmE9+Hjm
UAwXz/QP6sZOJyC9xUIhlOTi5+rw8qx8LixqTrkdlyXQcPzXQPJkHq6fNvQ0
reLiya5Lp47JEEgpKft6U4MHxxZyrInJ8+Xj958clWb0wg6reG3Og/i8woIQ
SR4eXarix0xj9DrLMLfLkYeyIF8baQMelph/VYqZSqDeVhQ9vJcH38dzhbft
eShtFq6PliJw+sjt7bNO8aAw0ZFqu48H4/1jh6MkCWws9l9tUsBD9aYcY04G
Dw9kZ9yOlCAwtVNz/mamzh0479x84hEPi4u1245MYXQq2ztpTwsPWr3yR+a2
8nDX1lzqyGRGz6uvcBL6efhi0Kj6YpiHhWw788PiBDbs96y5OpWP+Ijkl55q
fBQd3xF4aBIBqetKt//V4mPJKxvf31Z86KkdyIkQI1Db3JzcxtRp9rRJkhd8
+CisSKw9OMHCKYnM4AE3PrJcKouXJPCh45L7+8A4U3fMHTbLh/Ox9mrUlk+3
+Ljx/Z7egb8sSAbJGC1K5eMnufxHaB0fmmmv3cPHWHh3qU5+w///W/bzvAzF
R4FBS9L+PywkNib+8H3Fh3PsA4vi6Yw/vRNUhI2yYDu+tvn4Nz4mNwR3rTcR
IM/3j2DfCAtTTMTKLw3w8WiW3gmukwDqE3Iq+4ZZeLurMvsJs99vJ0c7/pAA
ly5rbQz9zcLJrOjIL3oCKN65WjvvogBzLMwiQ4ZYsKkx9+q3FuDt4La9lc8F
uNiyqWjvL+b834OrpLcLcBAq8tu6BVAK924PHmThjX6Zhu5hAbRTWsqGJwS4
MD18avAACwleYRPWGQLGLzLcsrWEMNw8OrCeOX+Vgg/rcZEA+92zxCTXCiFw
WG+qz+hHbbWu1AbmPr28sJhNLkIUOJ7bN42pD2NBtOG39wL0su2HzgQI4enS
c1dkRKDrQpnLXiaOHH398E+RQii6LyTfWxOorIqM+dsvwD/7ptCKqUI0eh7W
ve9CIK9v9fV0MSGkHrMC3POESNxe7Xc2kMDxORL1mgpCvBx5QVx6KMTqnXLX
wqIJ7LR9/98jbSEOI3d7T5UQw7u8eramEUB4ptL65UIYJR5q02wRotS/UG1J
AYH5ee5W7euF4Dc4Ou3mCxEc+NND8REBsXoN/2APIfJnGH0oGhZCJ3h19mAN
AWKQkzIWJISbm/RGWppEd0hK89d2AlXz75SejRFi+hV+tbEGieyw1hkVFIHr
m/e3z08TooaotjpoTGLrAS2Hi+MEEiLNJsryhTimd/XpE2sS0w7tS42ayYbf
zbEFtiVCLA+NWTrqTKL6yPM6Lx02bD5Vb25j8PSVuT+wCiBxNFpS0tKcDZ2x
5INBzULcGl5qEBdJYvkxp3UadmxI6P9z6Q9XCO/VM26+TSHRH5t/Ynw7G3zn
2VVpQ0LMPknPnZpH4na8qLI3jI13sZ2CeVNJNNbX5do/JLEr0ezP63g2Cu9e
kyubQ+Kk/K1Z6VUkVJPjLa5fYCOpLXC5zSISlq5x6V+aSTSnNB1KKGJjz2Sj
7a2WJAYveUsr8Umkpak+8v+XqevGg/F7HEjGf1ckeg6TWJ8R8N22iQ2Dbc+L
R3eS8NdVEsuTFmHiXJmhHsGGdNKJT2fCSaiF/IxmqYvw7MJ48NRBNkRl63/P
TWDuK236pW0swoGLdkWkJAfve2Tnlp4nkfr7zv5AaxEWXc7mNczh4K50s826
QhLrrJKoO84icPPYWvcWc3DGLHfv1woSf+L9Avp3i5BfYOSTBg5CfHeeC6wn
UVYHwjRSBPcb0Xn7nDjYcnbBs5EOEsFy6tsPpYgwo/Bdxz+7OTB6TvWm0iS0
XIZbn14RoaFIQcU0kgM5fqnk3HESHbktjmMPREi4u8NVIZWD/2ZGGpbIi3Cu
t6QRVSJYPrhzbiCPg49Wq13WaopgtyBtQ0KzCL9Khj62ML5YEjQlpmWJCJP2
BlW/44nw8NHa6U/ecJBxoeFagA3DS4mtlfSwCHuenLXLaeUgvCqjbthVhPAh
zadbpCloPutIiiQ5cOxz+y8lUAQDy/ElmeoUOv/VrfEc42DJHA0ljSgRiLiO
+y1GFM6/PCC+Sp4LRVuO5UMGZ27tE30VawoOVS+hrsXFwP5iP2sGp+P0rBvb
nClsb3MLuWbBRblLNDKKRdDJ+xik501hdELQpraVi3nsfPpVuQitCQsqn/pT
TN5HrcsO5CI57E3ufwz+5OCYGXYhFJY7Sj+cEcvFjzHB+nlNIqx0/OzXeZBC
c9Rl1dRsLralyA46dIhAm+tVhMRQCL+++JTEAy7eKpteO85n3m/uMenxeAry
7yt/xNZwYXTL1eHBTxG2SjR7p6dQuD/g4D3axUXOkug/3eMiiNP6pfPPUbBX
Z9VFDHIx6XV+0XQZCo+/HJ9SlkuBtAlf9p8MD8Fb3rhaKVMIfNbivu4ahVOh
4gVB2jw0dwjEQ7UpqBQsvNtSREEnO0uGu5IHqz2yJVeMKbw/dWJ8dwmF6pc6
R3Y48VD4y8S7cRWFY6Gtjr8rKPgIytntQTzIJ7hKj22gYOyy+FbyKwrj8hsc
nON4iJoRXbHIhQKxMn54Ti2FKxbtzz5c5IGdl++/zYdClma7/d0mCit3BS3Y
WMLD5kVvZqYyPNpONbpq2Uqh/fRoRnUtD+VPBS+fR1L43Z/w80M3hcNlqWOW
vTzMWy8bIjpJofjrN9udPAqzOtX3VAzxkNxsMkc1k8K2F8a532kKZZMfNJvK
8fHDx/XdpjwK028k0nGDFLYuBu4t4MOrP+pgVDGFV6c7oThGod/l0x1dxoff
xuTPLy5n3mm/adbNyTTOHNuldM2FD8Npbz60VzF8uSfxl8vQMCj8GacWwkdO
tiB6KoOn1ap7Ra0CjdqmhL4LjD+L6cjqW3RQSNZZmuahSmP371meMy7zEVxq
8jWQz+CXOc0iNWlMnl/4NqWMj+bVrvE5PynQP3qWxhjQuLbR3ESigQ/Lxijj
2nEK+e3LkmRNacYP6i7HEkxf4JnfNSRNY+urlI48CxrduZ5So8N8yAuqT+sq
0xAvZBkar6ERUy06EDFDgMgIgZmbNo3HZ8ziXm+gMYeK6eln/Jg9SZabaEwj
4OCZFsd/aDxRnG4XBAHs000yy1fRUPFi63HcaLhY5pdz3AQoV3ddzWP2N6yx
iInYQeOnv7Hmjn0CzL0TRc1yoXFU72yTRACNjLTXZ9oTBUgyz79o40PDSI6r
mRPKzE8ch53yBPjxtto2IoQGa3DFIf1DNBp72H4fHgvg5ST4eSOSRlZnet2z
ozSCpSI+bmhk+oNemYLmkzRsq3lq9sw81URiVTVHAMNQky2TM2n8LloV1pVK
o9Aju9DyjwDZoy6jS/JoFKdnVodm0bCJ01OoYHxXLDnqtm8xjW2HBbMnLtEo
3RAzfYq+EEXExJSAR8z6PVfVHfk0VCXt5HkrhGgrSDOaeEbj62wRpXOZxsm3
KjPf2Qsh6aPmcfE1jX9ij1dSOTT64wUKt70Z/5tXHGday/AjVEgvO0/Dw/rJ
rOQwIfx7zO42fGDicLrtE8XEWz1xUikoToisvLctfi00Xv27asmaszQWv3RW
scsSonq70/hYB40VCz5NlmJwZR/VUl10S4ifaiy9bILGo7P+Xz8k0RBb9UNN
tkIIzc5QR2Mhw+/wcOF5hp/gkVcafXVCbL30J7qun0bRrrTIbXE0mivOzmvq
ECLW8/TNXb9oaL3XtNM6TsPqsLfmQ1qIByrKTaN/aOQte6JGRtO4vWyxdsa4
EN1tN39nifdBOd+u7+ERGjMHRnXCZ5CQzVmiaTitD+ekel8ejmD0Vlqv66TF
+Kvba7t38n2QDT+YYRVOgxd2UX/pMhJ7ZztE7FTqw6kOKd8p+xj+jAIXzlpP
4lJLZ96weh8m2VxZ+j6YxlN6+eJf7iTqs4JqM7X7EHPfROJcIBPv3SlGrUEk
hp1+f1+4sA9DSjWtHv5MngY1G1fEkNBTSFR9a9KH/Sc8i+btojGkd930YhoJ
t88KNt7mfRCRfVF8bxo+/P1Lo66SSMwoCB2y6sNu53j7+17Mu93Ecq9SEuX/
GOWk2/Sh94WSRoQ7jaV+cuar3pDgyr14rW/fBy/du/0rGb3naXZbqH8lodi0
SVTl2IeWdLye5EhDinV35V+mj1ib1qa4zaMPDiPNmXVbaITnR1v2MH1E+Obd
VoM7+lDvu8cv3Y7G/wAMzKgl
              "], {{
                Rational[-15, 2], 
                Rational[-225, 2]}, {
                Rational[15, 2], 
                Rational[225, 2]}}], {Antialiasing -> False, 
              AbsoluteThickness[0.1], 
              Directive[
               Opacity[0.3], 
               GrayLevel[0]], 
              LineBox[
               NCache[{{
                  Rational[15, 2], 
                  Rational[-225, 2]}, {
                  Rational[-15, 2], 
                  Rational[-225, 2]}, {
                  Rational[-15, 2], 
                  Rational[225, 2]}, {
                  Rational[15, 2], 
                  Rational[225, 2]}, {
                  Rational[15, 2], 
                  Rational[-225, 2]}}, {{7.5, -112.5}, {-7.5, -112.5}, {-7.5, 
                112.5}, {7.5, 112.5}, {7.5, -112.5}}]]}, {
              CapForm[None], {}}, 
             StyleBox[{Antialiasing -> False, 
               StyleBox[
                LineBox[{{7.5, -112.5}, {7.5, 112.5}}], {
                 Directive[
                  AbsoluteThickness[0.2], 
                  Opacity[0.3], 
                  GrayLevel[0]]}, StripOnInput -> False], 
               StyleBox[
                StyleBox[{{
                   StyleBox[
                    LineBox[{{{7.5, -112.5}, 
                    Offset[{4., 0}, {7.5, -112.5}]}, {{7.5, -68.5546875}, 
                    Offset[{4., 0}, {7.5, -68.5546875}]}, {{
                    7.5, -24.609375000000004`}, 
                    Offset[{4., 0}, {7.5, -24.609375000000004`}]}, {{7.5, 
                    19.335937499999996`}, 
                    Offset[{4., 0}, {7.5, 19.335937499999996`}]}, {{7.5, 
                    63.28125}, 
                    Offset[{4., 0}, {7.5, 63.28125}]}, {{7.5, 107.2265625}, 
                    Offset[{4., 0}, {7.5, 107.2265625}]}}], {
                    Directive[
                    AbsoluteThickness[0.2], 
                    GrayLevel[0.4]]}, StripOnInput -> False], 
                   StyleBox[
                    LineBox[{{{7.5, -103.7109375}, 
                    Offset[{2.5, 0.}, {7.5, -103.7109375}]}, {{
                    7.5, -94.921875}, 
                    Offset[{2.5, 0.}, {7.5, -94.921875}]}, {{
                    7.5, -86.1328125}, 
                    Offset[{2.5, 0.}, {7.5, -86.1328125}]}, {{7.5, -77.34375}, 
                    Offset[{2.5, 0.}, {7.5, -77.34375}]}, {{7.5, -59.765625}, 
                    
                    Offset[{2.5, 0.}, {7.5, -59.765625}]}, {{
                    7.5, -50.97656249999999}, 
                    Offset[{2.5, 0.}, {7.5, -50.97656249999999}]}, {{
                    7.5, -42.1875}, 
                    Offset[{2.5, 0.}, {7.5, -42.1875}]}, {{7.5, -33.3984375}, 
                    
                    Offset[{2.5, 0.}, {7.5, -33.3984375}]}, {{
                    7.5, -15.820312500000004`}, 
                    Offset[{2.5, 0.}, {7.5, -15.820312500000004`}]}, {{
                    7.5, -7.031250000000003}, 
                    Offset[{2.5, 0.}, {7.5, -7.031250000000003}]}, {{7.5, 
                    1.7578124999999973`}, 
                    Offset[{2.5, 0.}, {7.5, 1.7578124999999973`}]}, {{7.5, 
                    10.54687500000001}, 
                    Offset[{2.5, 0.}, {7.5, 10.54687500000001}]}, {{7.5, 
                    28.124999999999996`}, 
                    Offset[{2.5, 0.}, {7.5, 28.124999999999996`}]}, {{7.5, 
                    36.9140625}, 
                    Offset[{2.5, 0.}, {7.5, 36.9140625}]}, {{7.5, 45.703125}, 
                    
                    Offset[{2.5, 0.}, {7.5, 45.703125}]}, {{7.5, 54.4921875}, 
                    
                    Offset[{2.5, 0.}, {7.5, 54.4921875}]}, {{7.5, 72.0703125}, 
                    Offset[{2.5, 0.}, {7.5, 72.0703125}]}, {{7.5, 80.859375}, 
                    
                    Offset[{2.5, 0.}, {7.5, 80.859375}]}, {{7.5, 89.6484375}, 
                    
                    Offset[{2.5, 0.}, {7.5, 89.6484375}]}, {{7.5, 98.4375}, 
                    Offset[{2.5, 0.}, {7.5, 98.4375}]}}], {
                    Directive[
                    AbsoluteThickness[0.2], 
                    GrayLevel[0.4], 
                    Opacity[0.3]]}, StripOnInput -> False]}, 
                  StyleBox[
                   StyleBox[{{
                    StyleBox[{
                    InsetBox[
                    FormBox["0.`", TraditionalForm], 
                    Offset[{7., 0.}, {7.5, -112.5}], 
                    ImageScaled[{0, 0.5}], Automatic, {1, 0}], 
                    InsetBox[
                    FormBox[
                    TagBox[
                    InterpretationBox[
                    StyleBox["\"0.1\"", ShowStringCharacters -> False], 0.1, 
                    AutoDelete -> True], NumberForm[#, {
                    DirectedInfinity[1], 1}]& ], TraditionalForm], 
                    Offset[{7., 0.}, {7.5, -68.5546875}], 
                    ImageScaled[{0, 0.5}], Automatic, {1, 0}], 
                    InsetBox[
                    FormBox[
                    TagBox[
                    InterpretationBox[
                    StyleBox["\"0.2\"", ShowStringCharacters -> False], 0.2, 
                    AutoDelete -> True], NumberForm[#, {
                    DirectedInfinity[1], 1}]& ], TraditionalForm], 
                    Offset[{7., 0.}, {7.5, -24.609375000000004`}], 
                    ImageScaled[{0, 0.5}], Automatic, {1, 0}], 
                    InsetBox[
                    FormBox[
                    TagBox[
                    InterpretationBox[
                    StyleBox["\"0.3\"", ShowStringCharacters -> False], 0.3, 
                    AutoDelete -> True], NumberForm[#, {
                    DirectedInfinity[1], 1}]& ], TraditionalForm], 
                    Offset[{7., 0.}, {7.5, 19.335937499999996`}], 
                    ImageScaled[{0, 0.5}], Automatic, {1, 0}], 
                    InsetBox[
                    FormBox[
                    TagBox[
                    InterpretationBox[
                    StyleBox["\"0.4\"", ShowStringCharacters -> False], 0.4, 
                    AutoDelete -> True], NumberForm[#, {
                    DirectedInfinity[1], 1}]& ], TraditionalForm], 
                    Offset[{7., 0.}, {7.5, 63.28125}], 
                    ImageScaled[{0, 0.5}], Automatic, {1, 0}], 
                    InsetBox[
                    FormBox[
                    TagBox[
                    InterpretationBox[
                    StyleBox["\"0.5\"", ShowStringCharacters -> False], 0.5, 
                    AutoDelete -> True], NumberForm[#, {
                    DirectedInfinity[1], 1}]& ], TraditionalForm], 
                    Offset[{7., 0.}, {7.5, 107.2265625}], 
                    ImageScaled[{0, 0.5}], Automatic, {1, 0}]}, {
                    Directive[
                    AbsoluteThickness[0.2], 
                    GrayLevel[0.4]], {
                    Directive[
                    Opacity[1]], 
                    Directive[
                    Opacity[1]]}}, StripOnInput -> False], 
                    
                    StyleBox[{{}, {}, {}, {}, {}, {}, {}, {}, {}, {}, {}, {}, \
{}, {}, {}, {}, {}, {}, {}, {}}, {
                    Directive[
                    AbsoluteThickness[0.2], 
                    GrayLevel[0.4], 
                    Opacity[0.3]], {
                    Directive[
                    Opacity[1]], 
                    Directive[
                    Opacity[1]]}}, StripOnInput -> False]}, {}}, {{
                    Directive[
                    Opacity[1]], 
                    Directive[
                    Opacity[1]]}}, StripOnInput -> False], {"GraphicsLabel"}, 
                   StripOnInput -> False]}, {"GraphicsTicks"}, StripOnInput -> 
                 False], {{
                  Directive[
                   AbsoluteThickness[0.2], 
                   GrayLevel[0.4]], 
                  Directive[
                   AbsoluteThickness[0.2], 
                   GrayLevel[0.4], 
                   Opacity[0.3]]}}, StripOnInput -> False]}, {"GraphicsAxes"},
               StripOnInput -> False]}, PlotRangePadding -> Scaled[0.02], 
            PlotRange -> All, Frame -> True, 
            FrameTicks -> {{False, False}, {True, False}}, FrameStyle -> 
            Opacity[0], FrameTicksStyle -> Opacity[0], 
            ImageSize -> {Automatic, 225}, BaseStyle -> {}], Alignment -> 
           Left, AppearanceElements -> None, ImageMargins -> {{5, 5}, {5, 5}},
            ImageSizeAction -> "ResizeToFit"], LineIndent -> 0, StripOnInput -> 
          False], {FontFamily -> "Arial"}, Background -> Automatic, 
         StripOnInput -> False], TraditionalForm]}, "BarLegend", 
      DisplayFunction -> (#& ), 
      InterpretationFunction :> (RowBox[{"BarLegend", "[", 
         RowBox[{
           RowBox[{"{", 
             RowBox[{
               RowBox[{
                 RowBox[{"Blend", "[", 
                   RowBox[{"\"IslandColors\"", ",", "#1"}], "]"}], "&"}], ",", 
               RowBox[{"{", 
                 
                 RowBox[{
                  "2.232223665816853`*^-6", ",", "0.5120163033467408`"}], 
                 "}"}]}], "}"}], ",", 
           RowBox[{"LabelStyle", "\[Rule]", 
             RowBox[{"{", "}"}]}], ",", 
           RowBox[{"LegendLayout", "\[Rule]", "\"Column\""}], ",", 
           RowBox[{"LegendMarkerSize", "\[Rule]", "225"}], ",", 
           RowBox[{"ScalingFunctions", "\[Rule]", 
             RowBox[{"{", 
               RowBox[{"Identity", ",", "Identity"}], "}"}]}], ",", 
           RowBox[{"Charting`AxisLabel", "\[Rule]", "None"}], ",", 
           RowBox[{"Charting`TickSide", "\[Rule]", "Right"}], ",", 
           RowBox[{"ColorFunctionScaling", "\[Rule]", "False"}]}], "]"}]& )], 
     TraditionalForm], TraditionalForm]},
  "Legended",
  DisplayFunction->(GridBox[{{
      TagBox[
       ItemBox[
        PaneBox[
         TagBox[#, "SkipImageSizeLevel"], Alignment -> {Center, Baseline}, 
         BaselinePosition -> Baseline], DefaultBaseStyle -> "Labeled"], 
       "SkipImageSizeLevel"], 
      ItemBox[#2, DefaultBaseStyle -> "LabeledLabel"]}}, 
    GridBoxAlignment -> {"Columns" -> {{Center}}, "Rows" -> {{Center}}}, 
    AutoDelete -> False, GridBoxItemSize -> Automatic, 
    BaselinePosition -> {1, 1}]& ),
  Editable->True,
  InterpretationFunction->(RowBox[{"Legended", "[", 
     RowBox[{#, ",", 
       RowBox[{"Placed", "[", 
         RowBox[{#2, ",", "After"}], "]"}]}], "]"}]& )]], "Output",
 CellChangeTimes->{3.919737588606101*^9, 3.919737626633251*^9},
 CellLabel->
  "Out[417]=",ExpressionUUID->"4b58543b-4cb7-4d03-8753-b55b61773efa"]
}, Open  ]],

Cell[BoxData[
 RowBox[{
  RowBox[{"dom", "[", 
   RowBox[{"s1_", ",", "s2_"}], "]"}], ":=", "\[IndentingNewLine]", 
  RowBox[{"Piecewise", "[", 
   RowBox[{"{", 
    RowBox[{
     RowBox[{"{", 
      RowBox[{
       RowBox[{"relC1Adom", "+", "relC1adom"}], ",", " ", 
       RowBox[{
        RowBox[{"0", "<", "s2", "<=", "1"}], "&&", 
        RowBox[{"0", "<", "s1", "<=", 
         RowBox[{"s2", "/", "2"}]}]}]}], "}"}], ",", 
     RowBox[{"{", 
      RowBox[{
       RowBox[{"relC2Adom", "+", "relC2adom"}], ",", " ", 
       RowBox[{
        RowBox[{"0", "<", "s2", "<=", "1"}], "&&", 
        RowBox[{
         RowBox[{"s2", "/", "2"}], "<", "s1", "<=", 
         RowBox[{
          RowBox[{"(", 
           RowBox[{"2", "s2"}], ")"}], "/", 
          RowBox[{"(", 
           RowBox[{"2", "+", "s2"}], ")"}]}]}]}]}], "}"}], ",", 
     RowBox[{"{", 
      RowBox[{
       RowBox[{"relC3Adom", "+", "relC3adom"}], ",", 
       RowBox[{
        RowBox[{"0", "<", "s2", "<=", "1"}], "&&", " ", 
        RowBox[{
         RowBox[{
          RowBox[{"(", 
           RowBox[{"2", "s2"}], ")"}], "/", 
          RowBox[{"(", 
           RowBox[{"2", "+", "s2"}], ")"}]}], "<", "s1", "<=", "s2"}]}]}], 
      "}"}]}], "}"}], "]"}]}]], "Input",
 CellChangeTimes->{{3.91926014507676*^9, 3.919260309126944*^9}, {
  3.919260591142305*^9, 3.9192605914301977`*^9}, {3.919262693536538*^9, 
  3.9192627382141867`*^9}, {3.919262779264553*^9, 3.919262781342636*^9}, {
  3.919263389754566*^9, 3.919263390889319*^9}, {3.919263809979792*^9, 
  3.919263823787866*^9}},
 CellLabel->"In[45]:=",ExpressionUUID->"6129bdf6-4092-4860-a516-8b627758b075"],

Cell[CellGroupData[{

Cell[BoxData[
 RowBox[{"domList1", "=", 
  RowBox[{"Table", "[", 
   RowBox[{
    RowBox[{"dom", "[", 
     RowBox[{"s1", ",", "s2"}], "]"}], ",", 
    RowBox[{"{", 
     RowBox[{"s2", ",", 
      RowBox[{"1", "/", "100000"}], ",", "1", ",", "0.003"}], "}"}], ",", 
    RowBox[{"{", 
     RowBox[{"s1", ",", 
      RowBox[{"1", "/", "100000"}], ",", "1", ",", "0.003"}], "}"}]}], 
   "]"}]}]], "Input",
 CellChangeTimes->{{3.919264226714158*^9, 3.919264274154937*^9}, {
   3.919264310250382*^9, 3.919264310720405*^9}, 3.919264354832921*^9, {
   3.919264422460238*^9, 3.919264478771689*^9}, {3.9192646759420033`*^9, 
   3.919264677473559*^9}, {3.9192649264069443`*^9, 3.919264927848708*^9}, {
   3.919271497209746*^9, 3.919271522671158*^9}, 3.9192718481120586`*^9, {
   3.919701806953956*^9, 3.919701820005003*^9}},
 CellLabel->
  "In[268]:=",ExpressionUUID->"5bd069c4-cfa5-4b3c-a2b3-649c81b08c85"],

Cell[BoxData[
 TemplateBox[<|"shortenedBoxes" -> TagBox[
     RowBox[{"{", 
       TemplateBox[{"1"}, "OutputSizeLimit`Skeleton"], "}"}], Short[#, 8]& ], 
   "line" -> 268, "sessionID" -> 20501627479287649993, "byteCount" -> 2728256,
    "size" -> 8, "stored" -> False, "expr" -> 
   Missing["NotAvailable", "NewSessionID"], "wrap" -> OutputSizeLimit`Defer, 
   "version" -> 1|>,
  "OutputSizeLimitTemplate"]], "Output",
 CellChangeTimes->{3.919701821362127*^9},
 CellLabel->
  "Out[268]=",ExpressionUUID->"9c3f99c3-cecf-4fb7-905c-0df1fd8ee424"]
}, Open  ]],

Cell[CellGroupData[{

Cell[BoxData[
 RowBox[{"domList2", "=", 
  RowBox[{"Table", "[", 
   RowBox[{
    RowBox[{"dom", "[", 
     RowBox[{"s1", ",", "s2"}], "]"}], ",", 
    RowBox[{"{", 
     RowBox[{"s2", ",", 
      RowBox[{"1", "/", "100000"}], ",", "0.01", ",", "0.00003"}], "}"}], ",", 
    RowBox[{"{", 
     RowBox[{"s1", ",", 
      RowBox[{"1", "/", "100000"}], ",", "0.01", ",", "0.00003"}], "}"}]}], 
   "]"}]}]], "Input",
 CellChangeTimes->{{3.919264226714158*^9, 3.919264274154937*^9}, {
   3.919264310250382*^9, 3.919264310720405*^9}, 3.919264354832921*^9, {
   3.919264422460238*^9, 3.919264478771689*^9}, {3.9192646759420033`*^9, 
   3.919264677473559*^9}, {3.9192649264069443`*^9, 3.919264927848708*^9}, {
   3.919271497209746*^9, 3.919271522671158*^9}, 3.9192718481120586`*^9},
 CellLabel->"In[48]:=",ExpressionUUID->"a725a08c-2f48-46c8-b5d0-8b5023b47b34"],

Cell[BoxData[
 TemplateBox[<|"shortenedBoxes" -> TagBox[
     RowBox[{"{", 
       TemplateBox[{"1"}, "OutputSizeLimit`Skeleton"], "}"}], Short[#, 8]& ], 
   "line" -> 48, "sessionID" -> 20501627479287649993, "byteCount" -> 2728256, 
   "size" -> 8, "stored" -> False, "expr" -> 
   Missing["NotAvailable", "NewSessionID"], "wrap" -> OutputSizeLimit`Defer, 
   "version" -> 1|>,
  "OutputSizeLimitTemplate"]], "Output",
 CellChangeTimes->{{3.919271503093049*^9, 3.919271524233386*^9}, 
   3.9192717684222817`*^9, 3.919271850530418*^9},
 CellLabel->"Out[48]=",ExpressionUUID->"ce9bb21d-eb61-4bd9-9830-002364e61949"]
}, Open  ]],

Cell[CellGroupData[{

Cell[BoxData[
 RowBox[{"Overlay", "[", 
  RowBox[{
   RowBox[{"{", 
    RowBox[{
     RowBox[{"Show", "[", 
      RowBox[{"{", 
       RowBox[{
        RowBox[{"ListDensityPlot", "[", 
         RowBox[{"domList1", ",", " ", 
          RowBox[{"ColorFunction", "->", "\"\<IslandColors\>\""}], ",", 
          RowBox[{"ColorFunctionScaling", "->", "False"}], ",", " ", 
          RowBox[{"Frame", "->", "False"}], ",", " ", 
          RowBox[{"PlotRange", "->", 
           RowBox[{"{", 
            RowBox[{"0.25", ",", "0.6"}], "}"}]}], ",", " ", 
          RowBox[{"PlotLegends", "->", "Automatic"}]}], "]"}], ",", 
        RowBox[{"ListContourPlot", "[", 
         RowBox[{"domList1", ",", " ", 
          RowBox[{"Contours", "->", 
           RowBox[{"{", 
            RowBox[{
            "0.25", ",", "0.3", ",", "0.35", ",", "0.4", ",", "0.45", ",", 
             "0.5", ",", "0.55", ",", "0.6"}], "}"}]}], ",", " ", 
          RowBox[{"ContourStyle", "->", "Dashed"}], ",", " ", 
          RowBox[{"Frame", "->", "False"}], ",", " ", 
          RowBox[{"ContourShading", "->", "None"}], ",", " ", 
          RowBox[{"PlotRange", "->", 
           RowBox[{"{", 
            RowBox[{"0.25", ",", "0.6"}], "}"}]}]}], "]"}]}], "}"}], "]"}], 
     ",", 
     RowBox[{"RegionPlot", "[", 
      RowBox[{
       RowBox[{"{", 
        RowBox[{
         RowBox[{"0", "<", "s1", "<=", 
          RowBox[{"s2", "/", "2"}]}], ",", 
         RowBox[{
          RowBox[{"s2", "/", "2"}], "<", "s1", "<=", 
          RowBox[{
           RowBox[{"(", 
            RowBox[{"2", "s2"}], ")"}], "/", 
           RowBox[{"(", 
            RowBox[{"2", "+", "s2"}], ")"}]}]}], ",", 
         RowBox[{
          RowBox[{
           RowBox[{"(", 
            RowBox[{"2", "s2"}], ")"}], "/", 
           RowBox[{"(", 
            RowBox[{"2", "+", "s2"}], ")"}]}], "<", "s1", "<=", "s2"}]}], 
        "}"}], ",", " ", 
       RowBox[{"{", 
        RowBox[{"s1", ",", "0", ",", "1"}], "}"}], ",", " ", 
       RowBox[{"{", 
        RowBox[{"s2", ",", "s1", ",", "1"}], "}"}], ",", " ", 
       RowBox[{"MaxRecursion", "->", "8"}], ",", 
       RowBox[{"BoundaryStyle", "\[Rule]", 
        RowBox[{"Directive", "[", 
         RowBox[{
          RowBox[{"Thickness", "[", "0.005", "]"}], ",", " ", "Black"}], 
         "]"}]}], ",", " ", 
       RowBox[{"PlotStyle", "->", "None"}], ",", " ", 
       RowBox[{"Frame", "->", "False"}]}], "]"}]}], "}"}], ",", " ", 
   RowBox[{"Alignment", "->", 
    RowBox[{"{", 
     RowBox[{"Left", ",", " ", "Bottom"}], "}"}]}]}], "]"}]], "Input",
 CellChangeTimes->{{3.919264278286568*^9, 3.919264293215831*^9}, {
   3.91926439282819*^9, 3.9192643973746977`*^9}, {3.91926449513397*^9, 
   3.919264574382361*^9}, {3.9192651395132093`*^9, 3.919265140917033*^9}, 
   3.9192710761220293`*^9, 3.919271618891593*^9, {3.919272796486*^9, 
   3.919272836628137*^9}, {3.919272926872375*^9, 3.919272937797923*^9}, {
   3.919273001182981*^9, 3.919273001876511*^9}, {3.919273280327072*^9, 
   3.919273325952894*^9}, {3.919273518072805*^9, 3.919273537893839*^9}, {
   3.919273662034737*^9, 3.9192737037811728`*^9}, {3.9192737731351*^9, 
   3.919273803341951*^9}, {3.919273844828424*^9, 3.919273937394536*^9}, {
   3.919274014048248*^9, 3.919274056290511*^9}, {3.91927413129267*^9, 
   3.919274353788912*^9}, {3.919274386556312*^9, 3.919274445138651*^9}, {
   3.919276379727049*^9, 3.919276396039438*^9}, {3.919278362523486*^9, 
   3.919278601424893*^9}, {3.919701452659878*^9, 3.919701619929097*^9}, {
   3.919701668238872*^9, 3.919701732677294*^9}, 3.919701827837595*^9, {
   3.919701959471433*^9, 3.9197020379718943`*^9}, {3.919702104093542*^9, 
   3.919702206071763*^9}, 3.919702272768504*^9, {3.9197023043995643`*^9, 
   3.919702313318812*^9}, 3.9197028771727047`*^9, {3.919723554022904*^9, 
   3.919723561306625*^9}, {3.919723610676897*^9, 3.919723667939966*^9}, {
   3.9197237108800697`*^9, 3.919723717392614*^9}, 3.919723756403271*^9, {
   3.919724112810768*^9, 3.919724129884437*^9}, {3.919724172879744*^9, 
   3.919724219820432*^9}, {3.919724293741144*^9, 3.919724425052671*^9}, {
[truncated: 16,483,386 more chars]
